# Supplementary material for: Targeting CDK2 and AURKA with Cerevisterol from Ganoderma lucidum to Sensitize Colorectal Cancer to Chemotherapy
Source: Int J Mol Sci. 2026 Jul 8;27(14):6120. doi: 10.3390/ijms27146120 (PMC13411116; doi:10.3390/ijms27146120)
Supplement: Supplementary file 1 [file ijms-27-06120-s001.zip]

Archive with 6 entries (6 files):
- Supplementary materials.pdf
- Supplementary Table S1.csv
- Supplementary Table S2.csv
- Supplementary Table S3.csv
- Supplementary Table S4.csv
- Supplementary Table S5.csv
