# Supplementary material for: Targeting CDK2 and AURKA with Cerevisterol from Ganoderma lucidum to Sensitize Colorectal Cancer to Chemotherapy
Source: Int J Mol Sci. 2026 Jul 8;27(14):6120. doi: 10.3390/ijms27146120 (PMC13411116; doi:10.3390/ijms27146120)
Supplement: Supplementary file 1 [file ijms-27-06120-s001.zip › Supplementary Table S1.csv]

Molecule name	Canonical SMILES	Formula	MW	#Heavy atoms	#Aromatic heavy atoms	Fraction Csp3	#Rotatable bonds	#H-bond acceptors	#H-bond donors	MR	TPSA	iLOGP	XLOGP3	WLOGP	MLOGP	Silicos-IT Log P	Consensus Log P	ESOL Log S	ESOL Solubility (mg/ml)	ESOL Solubility (mol/l)	ESOL Class	Ali Log S	Ali Solubility (mg/ml)	Ali Solubility (mol/l)	Ali Class	Silicos-IT LogSw	Silicos-IT Solubility (mg/ml)	Silicos-IT Solubility (mol/l)	Silicos-IT class	GI absorption	BBB permeant	Pgp substrate	CYP1A2 inhibitor	CYP2C19 inhibitor	CYP2C9 inhibitor	CYP2D6 inhibitor	CYP3A4 inhibitor	log Kp (cm/s)	Lipinski #violations	Ghose #violations	Veber #violations	Egan #violations	Muegge #violations	Bioavailability Score	PAINS #alerts	Brenk #alerts	Leadlikeness #violations	Synthetic Accessibility
Cerevisterol	O[C@H]1CC[C@]2([C@@](C1)(O)[C@H](O)C=C1[C@@H]2CC[C@]2([C@H]1CC[C@@H]2[C@@H](/C=C/[C@@H](C(C)C)C)C)C)C	C28H46O3	430.66	31	0	0.86	4	3	3	130.31	60.69	4.31	5.59	5.5	4.62	5.07	5.02	-5.77	7.35E-04	1.71E-06	Moderately soluble	-6.63	1.02E-04	2.36E-07	Poorly soluble	-3.89	5.59E-02	1.30E-04	Soluble	High	No	No	No	No	No	No	No	-4.96	1	2	0	0	1	0.55	0	1	2	6.53
Methyl Lucidenate F	COC(=O)CC[C@H]([C@H]1CC(=O)[C@@]2([C@]1(C)CC(=O)C1=C2C(=O)C[C@@H]2[C@]1(C)CCC(=O)C2(C)C)C)C	C28H38O6	470.6	34	0	0.75	5	6	0	128.83	94.58	3.01	2.78	4.43	2.58	6.09	3.78	-4.18	3.12E-02	6.62E-05	Moderately soluble	-4.42	1.78E-02	3.78E-05	Moderately soluble	-6.73	8.84E-05	1.88E-07	Poorly soluble	High	No	Yes	No	No	No	No	No	-7.2	0	1	0	0	0	0.55	0	0	1	5.64
Ganoderic acid beta	C[C@@H]([C@H]1CC(=O)[C@@]2([C@]1(C)CC(=O)C1=C2[C@@H](O)C[C@@H]2[C@]1(C)CC[C@@H](C2(C)C)O)C)CC/C=C(/C(=O)O)\C	C30H44O6	500.67	36	0	0.77	5	6	3	140.38	111.9	3.34	3.75	4.87	3.06	5.27	4.06	-4.98	5.28E-03	1.06E-05	Moderately soluble	-5.79	8.07E-04	1.61E-06	Moderately soluble	-5.08	4.17E-03	8.34E-06	Moderately soluble	High	No	Yes	No	No	No	No	Yes	-6.69	1	3	0	0	0	0.56	0	1	2	6.39
lucidenic acid A	OC(=O)CC[C@H]([C@H]1CC(=O)[C@@]2([C@]1(C)CC(=O)C1=C2[C@@H](O)C[C@@H]2[C@]1(C)CCC(=O)C2(C)C)C)C	C27H38O6	458.59	33	0	0.78	4	6	2	125.47	108.74	2.8	2.09	4.13	2.47	4.95	3.29	-3.74	8.42E-02	1.84E-04	Soluble	-4	4.55E-02	9.92E-05	Moderately soluble	-5.34	2.09E-03	4.55E-06	Moderately soluble	High	No	Yes	No	No	No	No	Yes	-7.61	0	1	0	0	0	0.56	0	0	1	5.91
Methyl lucidenate Q	COC(=O)CC[C@H]([C@H]1C[C@@H]([C@@]2([C@]1(C)CC(=O)C1=C2[C@@H](O)C[C@@H]2[C@]1(C)CCC(=O)C2(C)C)C)O)C	C28H42O6	474.63	34	0	0.82	5	6	2	130.75	100.9	3.22	2.71	4.01	2.75	4.92	3.52	-4.16	3.28E-02	6.92E-05	Moderately soluble	-4.48	1.56E-02	3.29E-05	Moderately soluble	-5.33	2.20E-03	4.65E-06	Moderately soluble	High	No	Yes	No	No	No	No	Yes	-7.27	0	2	0	0	0	0.55	0	0	1	6.04
Supplementary Table S1. SwissADME-derived physicochemical and pharmacokinetic parameters of the five bioactive components identified from Ganoderma lucidum.
