# Supplementary material for: Targeting CDK2 and AURKA with Cerevisterol from Ganoderma lucidum to Sensitize Colorectal Cancer to Chemotherapy
Source: Int J Mol Sci. 2026 Jul 8;27(14):6120. doi: 10.3390/ijms27146120 (PMC13411116; doi:10.3390/ijms27146120)
Supplement: Supplementary file 1 [file ijms-27-06120-s001.zip › Supplementary Table S2.csv]

Target	Common.name	Uniprot.ID	ChEMBL.ID	Target.Class	Probability.	Known.actives..3D.2D.	Source_File	type
Niemann-Pick C1-like protein 1	NPC1L1	Q9UHC9	CHEMBL2027	Other membrane protein	0.175186649	15 / 11?????	Cerevisterol.csv	Yes
LXR-alpha	NR1H3	Q13133	CHEMBL2808	Nuclear receptor	0.15909744	24 / 20?????	Cerevisterol.csv	Yes
Nuclear receptor ROR-gamma	RORC	P51449	CHEMBL1741186	Nuclear receptor	0.134971892	28 / 9?????	Cerevisterol.csv	Yes
Nuclear receptor ROR-alpha	RORA	P35398	CHEMBL5868	Nuclear receptor	0.134971892	3 / 3?????	Cerevisterol.csv	Yes
Androgen Receptor	AR	P10275	CHEMBL1871	Nuclear receptor	0.126928724	75 / 79?????	Cerevisterol.csv	Yes
HMG-CoA reductase	HMGCR	P04035	CHEMBL402	Oxidoreductase	0.118883307	167 / 12?????	Cerevisterol.csv	Yes
Cytochrome P450 51 (by homology)	CYP51A1	Q16850	CHEMBL3849	Cytochrome P450	0.118883307	12 / 2?????	Cerevisterol.csv	Yes
Cytochrome P450 17A1	CYP17A1	P05093	CHEMBL3522	Cytochrome P450	0.118883307	57 / 39?????	Cerevisterol.csv	Yes
Vitamin D receptor	VDR	P11473	CHEMBL1977	Nuclear receptor	0.118883307	90 / 50?????	Cerevisterol.csv	Yes
Estrogen receptor alpha	ESR1	P03372	CHEMBL206	Nuclear receptor	0.118883307	35 / 37?????	Cerevisterol.csv	Yes
Estrogen receptor beta	ESR2	Q92731	CHEMBL242	Nuclear receptor	0.118883307	36 / 45?????	Cerevisterol.csv	Yes
Testis-specific androgen-binding protein	SHBG	P04278	CHEMBL3305	Secreted protein	0.118883307	8 / 37?????	Cerevisterol.csv	Yes
Serotonin transporter	SLC6A4	P31645	CHEMBL228	Electrochemical transporter	0.118883307	310 / 5?????	Cerevisterol.csv	Yes
Prostanoid FP receptor	PTGFR	P43088	CHEMBL1987	Family A G protein-coupled receptor	0.118883307	0 / 12?????	Cerevisterol.csv	Yes
Prostanoid EP3 receptor	PTGER3	P43115	CHEMBL3710	Family A G protein-coupled receptor	0.118883307	0 / 3?????	Cerevisterol.csv	Yes
Melatonin receptor 1A	MTNR1A	P48039	CHEMBL1945	Family A G protein-coupled receptor	0.118883307	5 / 0?????	Cerevisterol.csv	Yes
Melatonin receptor 1B	MTNR1B	P49286	CHEMBL1946	Family A G protein-coupled receptor	0.118883307	6 / 0?????	Cerevisterol.csv	Yes
Vanilloid receptor	TRPV1	Q8NER1	CHEMBL4794	Voltage-gated ion channel	0.118883307	177 / 0?????	Cerevisterol.csv	Yes
Protein-tyrosine phosphatase 1B	PTPN1	P18031	CHEMBL335	Phosphatase	0.118883307	100 / 39?????	Cerevisterol.csv	Yes
Prostanoid EP1 receptor	PTGER1	P34995	CHEMBL1811	Family A G protein-coupled receptor	0.118883307	9 / 9?????	Cerevisterol.csv	Yes
Cytochrome P450 19A1	CYP19A1	P11511	CHEMBL1978	Cytochrome P450	0.118883307	13 / 88?????	Cerevisterol.csv	Yes
Gamma-secretase	PSEN2 PSENEN NCSTN APH1A PSEN1 APH1B	P49810 Q9NZ42 Q92542 Q96BI3 P49768 Q8WW43	CHEMBL2094135	Protease	0.118883307	77 / 0?????	Cerevisterol.csv	Yes
Diacylglycerol O-acyltransferase 1	DGAT1	O75907	CHEMBL6009	Enzyme	0.118883307	17 / 0?????	Cerevisterol.csv	Yes
Cyclin-dependent kinase 4/cyclin D1	CCND1 CDK4	P24385 P11802	CHEMBL1907601	Kinase	0.118883307	47 / 0?????	Cerevisterol.csv	Yes
Metabotropic glutamate receptor 2	GRM2	Q14416	CHEMBL5137	Family C G protein-coupled receptor	0.118883307	7 / 0?????	Cerevisterol.csv	Yes
Glycogen synthase kinase-3 beta	GSK3B	P49841	CHEMBL262	Kinase	0.118883307	75 / 0?????	Cerevisterol.csv	Yes
Norepinephrine transporter	SLC6A2	P23975	CHEMBL222	Electrochemical transporter	0.118883307	67 / 2?????	Cerevisterol.csv	Yes
11-beta-hydroxysteroid dehydrogenase 1	HSD11B1	P28845	CHEMBL4235	Enzyme	0.118883307	328 / 14?????	Cerevisterol.csv	Yes
Smoothened homolog	SMO	Q99835	CHEMBL5971	Frizzled family G protein-coupled receptor	0.118883307	58 / 0?????	Cerevisterol.csv	Yes
MAP kinase p38 alpha	MAPK14	Q16539	CHEMBL260	Kinase	0.118883307	292 / 0?????	Cerevisterol.csv	Yes
p53-binding protein Mdm-2	MDM2	Q00987	CHEMBL5023	Other nuclear protein	0.118883307	213 / 0?????	Cerevisterol.csv	Yes
ALK tyrosine kinase receptor	ALK	Q9UM73	CHEMBL4247	Kinase	0.118883307	88 / 0?????	Cerevisterol.csv	Yes
Neurokinin 2 receptor	TACR2	P21452	CHEMBL2327	Family A G protein-coupled receptor	0.118883307	95 / 0?????	Cerevisterol.csv	Yes
Leucine-rich repeat serine/threonine-protein kinase 2	LRRK2	Q5S007	CHEMBL1075104	Kinase	0.118883307	36 / 0?????	Cerevisterol.csv	Yes
Cyclin-dependent kinase 2/cyclin E	CCNE2 CDK2 CCNE1	O96020 P24941 P24864	CHEMBL2094126	Other cytosolic protein	0.118883307	40 / 0?????	Cerevisterol.csv	Yes
Hepatocyte growth factor receptor	MET	P08581	CHEMBL3717	Kinase	0.118883307	135 / 0?????	Cerevisterol.csv	Yes
Vasopressin V1a receptor	AVPR1A	P37288	CHEMBL1889	Family A G protein-coupled receptor	0.118883307	30 / 0?????	Cerevisterol.csv	Yes
Serotonin 6 (5-HT6) receptor	HTR6	P50406	CHEMBL3371	Family A G protein-coupled receptor	0.118883307	61 / 0?????	Cerevisterol.csv	Yes
Tyrosine-protein kinase ABL	ABL1	P00519	CHEMBL1862	Kinase	0.118883307	92 / 0?????	Cerevisterol.csv	Yes
Thrombin and coagulation factor X	F10	P00742	CHEMBL244	Protease	0.118883307	163 / 0?????	Cerevisterol.csv	Yes
Protein kinase C beta	PRKCB	P05771	CHEMBL3045	Kinase	0.118883307	77 / 0?????	Cerevisterol.csv	Yes
Protein kinase C epsilon	PRKCE	Q02156	CHEMBL3582	Kinase	0.118883307	16 / 0?????	Cerevisterol.csv	Yes
Dopamine D2 receptor	DRD2	P14416	CHEMBL217	Family A G protein-coupled receptor	0.118883307	328 / 0?????	Cerevisterol.csv	Yes
Voltage-gated potassium channel subunit Kv1.5	KCNA5	P22460	CHEMBL4306	Voltage-gated ion channel	0.118883307	24 / 0?????	Cerevisterol.csv	Yes
Glucocorticoid receptor	NR3C1	P04150	CHEMBL2034	Nuclear receptor	0.118883307	57 / 14?????	Cerevisterol.csv	Yes
Cannabinoid receptor 2	CNR2	P34972	CHEMBL253	Family A G protein-coupled receptor	0.118883307	354 / 0?????	Cerevisterol.csv	Yes
C-C chemokine receptor type 1	CCR1	P32246	CHEMBL2413	Family A G protein-coupled receptor	0.118883307	151 / 0?????	Cerevisterol.csv	Yes
Serine/threonine-protein kinase AKT	AKT1	P31749	CHEMBL4282	Kinase	0.118883307	81 / 0?????	Cerevisterol.csv	Yes
Aldo-keto-reductase family 1 member C3	AKR1C3	P42330	CHEMBL4681	Enzyme	0.118883307	15 / 0?????	Cerevisterol.csv	Yes
Glutamate NMDA receptor; GRIN1/GRIN2A	GRIN2A GRIN1	Q12879 Q05586	CHEMBL1907604	Ligand-gated ion channel	0.118883307	8 / 0?????	Cerevisterol.csv	Yes
Glutamate receptor ionotropic, AMPA 2	GRIA2	P42262	CHEMBL4016	Ligand-gated ion channel	0.118883307	9 / 0?????	Cerevisterol.csv	Yes
Muscarinic acetylcholine receptor M2	CHRM2	P08172	CHEMBL211	Family A G protein-coupled receptor	0.118883307	50 / 1?????	Cerevisterol.csv	Yes
Platelet-derived growth factor receptor beta	PDGFRB	P09619	CHEMBL1913	Kinase	0.118883307	18 / 0?????	Cerevisterol.csv	Yes
Stem cell growth factor receptor	KIT	P10721	CHEMBL1936	Kinase	0.118883307	50 / 0?????	Cerevisterol.csv	Yes
c-Jun N-terminal kinase 1	MAPK8	P45983	CHEMBL2276	Kinase	0.118883307	144 / 0?????	Cerevisterol.csv	Yes
Vascular endothelial growth factor receptor 2	KDR	P35968	CHEMBL279	Kinase	0.118883307	307 / 0?????	Cerevisterol.csv	Yes
Voltage-gated potassium channel subunit Kv1.3	KCNA3	P22001	CHEMBL4633	Voltage-gated ion channel	0.118883307	16 / 0?????	Cerevisterol.csv	Yes
Intercellular adhesion molecule (ICAM-1), Integrin alpha-L/beta-2	ITGAL ICAM1 ITGB2	P20701 P05362 P05107	CHEMBL2096661	Membrane receptor	0.118883307	18 / 0?????	Cerevisterol.csv	Yes
Nociceptin receptor	OPRL1	P41146	CHEMBL2014	Family A G protein-coupled receptor	0.118883307	69 / 0?????	Cerevisterol.csv	Yes
6-phosphofructo-2-kinase/fructose-2,6-bisphosphatase 3	PFKFB3	Q16875	CHEMBL2331053	Enzyme	0.118883307	130 / 0?????	Cerevisterol.csv	Yes
Mu opioid receptor	OPRM1	P35372	CHEMBL233	Family A G protein-coupled receptor	0.118883307	189 / 0?????	Cerevisterol.csv	Yes
Delta opioid receptor	OPRD1	P41143	CHEMBL236	Family A G protein-coupled receptor	0.118883307	116 / 0?????	Cerevisterol.csv	Yes
Kappa Opioid receptor	OPRK1	P41145	CHEMBL237	Family A G protein-coupled receptor	0.118883307	138 / 0?????	Cerevisterol.csv	Yes
Protein kinase C alpha	PRKCA	P17252	CHEMBL299	Kinase	0.118883307	75 / 3?????	Cerevisterol.csv	Yes
Nerve growth factor receptor Trk-A	NTRK1	P04629	CHEMBL2815	Kinase	0.118883307	114 / 0?????	Cerevisterol.csv	Yes
Sphingosine 1-phosphate receptor Edg-3	S1PR3	Q99500	CHEMBL3892	Family A G protein-coupled receptor	0.118883307	33 / 0?????	Cerevisterol.csv	Yes
Sphingosine 1-phosphate receptor Edg-1	S1PR1	P21453	CHEMBL4333	Family A G protein-coupled receptor	0.118883307	26 / 0?????	Cerevisterol.csv	Yes
Protein Mdm4	MDM4	O15151	CHEMBL1255126	Unclassified protein	0.118883307	8 / 0?????	Cerevisterol.csv	Yes
Orexin receptor 2	HCRTR2	O43614	CHEMBL4792	Family A G protein-coupled receptor	0.118883307	16 / 0?????	Cerevisterol.csv	Yes
Orexin receptor 1	HCRTR1	O43613	CHEMBL5113	Family A G protein-coupled receptor	0.118883307	15 / 0?????	Cerevisterol.csv	Yes
LXR-beta	NR1H2	P55055	CHEMBL4093	Nuclear receptor	0.118883307	9 / 1?????	Cerevisterol.csv	Yes
Inhibitor of nuclear factor kappa B kinase beta subunit	IKBKB	O14920	CHEMBL1991	Kinase	0.118883307	28 / 0?????	Cerevisterol.csv	Yes
Inhibitor of NF-kappa-B kinase (IKK)	CHUK	O15111	CHEMBL3476	Kinase	0.118883307	15 / 0?????	Cerevisterol.csv	Yes
Muscarinic acetylcholine receptor M1	CHRM1	P11229	CHEMBL216	Family A G protein-coupled receptor	0.118883307	89 / 0?????	Cerevisterol.csv	Yes
Coagulation factor XI	F11	P03951	CHEMBL2820	Protease	0.118883307	26 / 0?????	Cerevisterol.csv	Yes
Monoglyceride lipase	MGLL	Q99685	CHEMBL4191	Enzyme	0.118883307	23 / 0?????	Cerevisterol.csv	Yes
AMP deaminase 3	AMPD3	Q01432	CHEMBL2912	Enzyme	0.118883307	12 / 0?????	Cerevisterol.csv	Yes
Cell division protein kinase 8	CDK8	P49336	CHEMBL5719	Kinase	0.118883307	11 / 0?????	Cerevisterol.csv	Yes
Cyclin T1	CCNT1	O60563	CHEMBL2108	Other cytosolic protein	0.118883307	58 / 0?????	Cerevisterol.csv	Yes
Serine/threonine-protein kinase Aurora-B	AURKB	Q96GD4	CHEMBL2185	Kinase	0.118883307	75 / 0?????	Cerevisterol.csv	Yes
Adenosine A1 receptor	ADORA1	P30542	CHEMBL226	Family A G protein-coupled receptor	0.118883307	80 / 0?????	Cerevisterol.csv	Yes
Adenosine A2a receptor	ADORA2A	P29274	CHEMBL251	Family A G protein-coupled receptor	0.118883307	80 / 0?????	Cerevisterol.csv	Yes
Metabotropic glutamate receptor 5	GRM5	P41594	CHEMBL3227	Family C G protein-coupled receptor	0.118883307	34 / 0?????	Cerevisterol.csv	Yes
Metabotropic glutamate receptor 1	GRM1	Q13255	CHEMBL3772	Family C G protein-coupled receptor	0.118883307	19 / 0?????	Cerevisterol.csv	Yes
CDC7/DBF4 (Cell division cycle 7-related protein kinase/Activator of S phase kinase)	CDC7	O00311	CHEMBL5443	Kinase	0.118883307	6 / 0?????	Cerevisterol.csv	Yes
Aurora kinase A-interacting protein	AURKAIP1	Q9NWT8	CHEMBL5910	Unclassified protein	0.118883307	1 / 0?????	Cerevisterol.csv	Yes
Mitogen-activated protein kinase kinase kinase 14	MAP3K14	Q99558	CHEMBL5888	Kinase	0.118883307	176 / 0?????	Cerevisterol.csv	Yes
Glucose-6-phosphate 1-dehydrogenase	G6PD	P11413	CHEMBL5347	Enzyme	0.118883307	8 / 2?????	Cerevisterol.csv	Yes
Liver glycogen phosphorylase	PYGL	P06737	CHEMBL2568	Enzyme	0.118883307	54 / 0?????	Cerevisterol.csv	Yes
Macrophage colony stimulating factor receptor	CSF1R	P07333	CHEMBL1844	Kinase	0.118883307	79 / 0?????	Cerevisterol.csv	Yes
Serine/threonine-protein kinase mTOR	MTOR	P42345	CHEMBL2842	Kinase	0.118883307	356 / 0?????	Cerevisterol.csv	Yes
Rho-associated protein kinase 2	ROCK2	O75116	CHEMBL2973	Kinase	0.118883307	102 / 0?????	Cerevisterol.csv	Yes
Cyclin-dependent kinase 2	CDK2	P24941	CHEMBL301	Kinase	0.118883307	101 / 0?????	Cerevisterol.csv	Yes
Rho-associated protein kinase 1	ROCK1	Q13464	CHEMBL3231	Kinase	0.118883307	38 / 0?????	Cerevisterol.csv	Yes
PI3-kinase p110-alpha subunit	PIK3CA	P42336	CHEMBL4005	Enzyme	0.118883307	308 / 0?????	Cerevisterol.csv	Yes
Serine/threonine-protein kinase Aurora-A	AURKA	O14965	CHEMBL4722	Kinase	0.118883307	110 / 0?????	Cerevisterol.csv	Yes
Cytochrome P450 2C19	CYP2C19	P33261	CHEMBL3622	Cytochrome P450	0.118883307	9 / 2?????	Cerevisterol.csv	Yes
Phosphodiesterase 2A	PDE2A	O00408	CHEMBL2652	Phosphodiesterase	0.118883307	85 / 0?????	Cerevisterol.csv	Yes
Phosphodiesterase 4B	PDE4B	Q07343	CHEMBL275	Phosphodiesterase	0.118883307	59 / 0?????	Cerevisterol.csv	Yes
Carboxylesterase 2	CES2	O00748	CHEMBL3180	Enzyme	0.118883307	8 / 7?????	Cerevisterol.csv	Yes
Nitric oxide synthase, inducible	NOS2	P35228	CHEMBL4481	Enzyme	0.269827918	89 / 20?????	Methyl Lucidenate F.csv	Yes
Cytochrome P450 19A1	CYP19A1	P11511	CHEMBL1978	Cytochrome P450	0.120225751	154 / 291?????	Methyl Lucidenate F.csv	Yes
11-beta-hydroxysteroid dehydrogenase 1	HSD11B1	P28845	CHEMBL4235	Enzyme	0.120225751	435 / 41?????	Methyl Lucidenate F.csv	Yes
Androgen Receptor	AR	P10275	CHEMBL1871	Nuclear receptor	0.120225751	95 / 117?????	Methyl Lucidenate F.csv	Yes
11-beta-hydroxysteroid dehydrogenase 2	HSD11B2	P80365	CHEMBL3746	Enzyme	0.120225751	12 / 22?????	Methyl Lucidenate F.csv	Yes
Carboxylesterase 2	CES2	O00748	CHEMBL3180	Enzyme	0.120225751	1 / 15?????	Methyl Lucidenate F.csv	Yes
Protein farnesyltransferase	FNTA FNTB	P49354 P49356	CHEMBL2094108	Enzyme	0.120225751	364 / 12?????	Methyl Lucidenate F.csv	Yes
TNF-alpha	TNF	P01375	CHEMBL1825	Secreted protein	0.120225751	100 / 8?????	Methyl Lucidenate F.csv	Yes
Glucocorticoid receptor	NR3C1	P04150	CHEMBL2034	Nuclear receptor	0.120225751	233 / 42?????	Methyl Lucidenate F.csv	Yes
Estradiol 17-beta-dehydrogenase 2	HSD17B2	P37059	CHEMBL2789	Enzyme	0.120225751	88 / 2?????	Methyl Lucidenate F.csv	Yes
Mineralocorticoid receptor	NR3C2	P08235	CHEMBL1994	Nuclear receptor	0.120225751	91 / 27?????	Methyl Lucidenate F.csv	Yes
Dopamine transporter	SLC6A3	Q01959	CHEMBL238	Electrochemical transporter	0.120225751	35 / 4?????	Methyl Lucidenate F.csv	Yes
Protein-tyrosine phosphatase 1B	PTPN1	P18031	CHEMBL335	Phosphatase	0.120225751	54 / 63?????	Methyl Lucidenate F.csv	Yes
Kinesin-like protein 1	KIF11	P52732	CHEMBL4581	Other cytosolic protein	0.120225751	46 / 0?????	Methyl Lucidenate F.csv	Yes
Endothelial PAS domain-containing protein 1	EPAS1	Q99814	CHEMBL1744522	Unclassified protein	0.120225751	1 / 1?????	Methyl Lucidenate F.csv	Yes
Corticosteroid binding globulin	SERPINA6	P08185	CHEMBL2421	Secreted protein	0.120225751	0 / 20?????	Methyl Lucidenate F.csv	Yes
MAP kinase ERK1	MAPK3	P27361	CHEMBL3385	Kinase	0.120225751	54 / 1?????	Methyl Lucidenate F.csv	Yes
Cytochrome P450 17A1	CYP17A1	P05093	CHEMBL3522	Cytochrome P450	0.120225751	56 / 33?????	Methyl Lucidenate F.csv	Yes
Testis-specific androgen-binding protein	SHBG	P04278	CHEMBL3305	Secreted protein	0.120225751	1 / 39?????	Methyl Lucidenate F.csv	Yes
Prostaglandin E synthase	PTGES	O14684	CHEMBL5658	Enzyme	0.120225751	36 / 14?????	Methyl Lucidenate F.csv	Yes
Phospholipase A2 group IIA	PLA2G2A	P14555	CHEMBL3474	Enzyme	0.120225751	19 / 3?????	Methyl Lucidenate F.csv	Yes
LXR-alpha	NR1H3	Q13133	CHEMBL2808	Nuclear receptor	0.120225751	13 / 17?????	Methyl Lucidenate F.csv	Yes
Cytochrome P450 2C19	CYP2C19	P33261	CHEMBL3622	Cytochrome P450	0.120225751	13 / 7?????	Methyl Lucidenate F.csv	Yes
Sigma opioid receptor	SIGMAR1	Q99720	CHEMBL287	Membrane receptor	0.120225751	190 / 4?????	Methyl Lucidenate F.csv	Yes
Progesterone receptor	PGR	P06401	CHEMBL208	Nuclear receptor	0.120225751	106 / 51?????	Methyl Lucidenate F.csv	Yes
Aldo-keto-reductase family 1 member C3	AKR1C3	P42330	CHEMBL4681	Enzyme	0.120225751	6 / 1?????	Methyl Lucidenate F.csv	Yes
Aldo-keto reductase family 1 member C2	AKR1C2	P52895	CHEMBL5847	Enzyme	0.120225751	1 / 1?????	Methyl Lucidenate F.csv	Yes
Aldo-keto reductase family 1 member C1	AKR1C1	Q04828	CHEMBL5905	Enzyme	0.120225751	1 / 1?????	Methyl Lucidenate F.csv	Yes
Cyclooxygenase-2	PTGS2	P35354	CHEMBL230	Oxidoreductase	0.120225751	235 / 7?????	Methyl Lucidenate F.csv	Yes
FK506-binding protein 1A	FKBP1A	P62942	CHEMBL1902	Isomerase	0.120225751	111 / 0?????	Methyl Lucidenate F.csv	Yes
P2X purinoceptor 7	P2RX7	Q99572	CHEMBL4805	Ligand-gated ion channel	0.120225751	168 / 0?????	Methyl Lucidenate F.csv	Yes
Histone deacetylase 3	HDAC3	O15379	CHEMBL1829	Eraser	0.120225751	87 / 0?????	Methyl Lucidenate F.csv	Yes
Histone deacetylase 6	HDAC6	Q9UBN7	CHEMBL1865	Eraser	0.120225751	124 / 0?????	Methyl Lucidenate F.csv	Yes
Histone deacetylase 8	HDAC8	Q9BY41	CHEMBL3192	Eraser	0.120225751	81 / 0?????	Methyl Lucidenate F.csv	Yes
Histone deacetylase 1	HDAC1	Q13547	CHEMBL325	Eraser	0.120225751	346 / 0?????	Methyl Lucidenate F.csv	Yes
Histone deacetylase 11	HDAC11	Q96DB2	CHEMBL3310	Eraser	0.120225751	34 / 0?????	Methyl Lucidenate F.csv	Yes
Histone deacetylase 10	HDAC10	Q969S8	CHEMBL5103	Eraser	0.120225751	38 / 0?????	Methyl Lucidenate F.csv	Yes
Adenosine A3 receptor	ADORA3	P0DMS8	CHEMBL256	Family A G protein-coupled receptor	0.120225751	192 / 1?????	Methyl Lucidenate F.csv	Yes
Neurokinin 1 receptor	TACR1	P25103	CHEMBL249	Family A G protein-coupled receptor	0.120225751	184 / 0?????	Methyl Lucidenate F.csv	Yes
Tyrosine-protein kinase JAK3	JAK3	P52333	CHEMBL2148	Kinase	0.120225751	148 / 0?????	Methyl Lucidenate F.csv	Yes
Tyrosine-protein kinase JAK2	JAK2	O60674	CHEMBL2971	Kinase	0.120225751	192 / 0?????	Methyl Lucidenate F.csv	Yes
Complement factor D	CFD	P00746	CHEMBL2176771	Protease	0.120225751	301 / 0?????	Methyl Lucidenate F.csv	Yes
p53-binding protein Mdm-2	MDM2	Q00987	CHEMBL5023	Other nuclear protein	0.120225751	375 / 0?????	Methyl Lucidenate F.csv	Yes
Cell division protein kinase 8	CDK8	P49336	CHEMBL5719	Kinase	0.120225751	59 / 0?????	Methyl Lucidenate F.csv	Yes
Estrogen receptor beta	ESR2	Q92731	CHEMBL242	Nuclear receptor	0.120225751	36 / 24?????	Methyl Lucidenate F.csv	Yes
Hepatocyte growth factor receptor	MET	P08581	CHEMBL3717	Kinase	0.120225751	524 / 0?????	Methyl Lucidenate F.csv	Yes
Cathepsin K	CTSK	P43235	CHEMBL268	Protease	0.120225751	294 / 0?????	Methyl Lucidenate F.csv	Yes
Matrix metalloproteinase 1	MMP1	P03956	CHEMBL332	Protease	0.120225751	418 / 0?????	Methyl Lucidenate F.csv	Yes
Niemann-Pick C1-like protein 1	NPC1L1	Q9UHC9	CHEMBL2027	Other membrane protein	0.120225751	12 / 9?????	Methyl Lucidenate F.csv	Yes
Proteasome Macropain subunit MB1	PSMB5	P28074	CHEMBL4662	Protease	0.120225751	62 / 0?????	Methyl Lucidenate F.csv	Yes
C-C chemokine receptor type 5	CCR5	P51681	CHEMBL274	Family A G protein-coupled receptor	0.120225751	29 / 1?????	Methyl Lucidenate F.csv	Yes
Neuropeptide Y receptor type 5	NPY5R	Q15761	CHEMBL4561	Family A G protein-coupled receptor	0.120225751	251 / 0?????	Methyl Lucidenate F.csv	Yes
Orexin receptor 2 (by homology)	HCRTR2	O43614	CHEMBL4792	Family A G protein-coupled receptor	0.120225751	544 / 0?????	Methyl Lucidenate F.csv	Yes
Orexin receptor 1 (by homology)	HCRTR1	O43613	CHEMBL5113	Family A G protein-coupled receptor	0.120225751	470 / 0?????	Methyl Lucidenate F.csv	Yes
Macrophage colony stimulating factor receptor	CSF1R	P07333	CHEMBL1844	Kinase	0.120225751	195 / 0?????	Methyl Lucidenate F.csv	Yes
Steroid 5-alpha-reductase 2	SRD5A2	P31213	CHEMBL1856	Oxidoreductase	0.120225751	173 / 33?????	Methyl Lucidenate F.csv	Yes
Serotonin 2a (5-HT2a) receptor (by homology)	HTR2A	P28223	CHEMBL224	Family A G protein-coupled receptor	0.120225751	308 / 0?????	Methyl Lucidenate F.csv	Yes
MAP kinase ERK2	MAPK1	P28482	CHEMBL4040	Kinase	0.120225751	415 / 0?????	Methyl Lucidenate F.csv	Yes
Chymase	CMA1	P23946	CHEMBL4068	Protease	0.120225751	57 / 0?????	Methyl Lucidenate F.csv	Yes
Arachidonate 5-lipoxygenase	ALOX5	P09917	CHEMBL215	Oxidoreductase	0.120225751	117 / 39?????	Methyl Lucidenate F.csv	Yes
Tyrosine-protein kinase SYK	SYK	P43405	CHEMBL2599	Kinase	0.120225751	405 / 0?????	Methyl Lucidenate F.csv	Yes
MAP kinase p38 alpha	MAPK14	Q16539	CHEMBL260	Kinase	0.120225751	803 / 0?????	Methyl Lucidenate F.csv	Yes
Matrix metalloproteinase 3	MMP3	P08254	CHEMBL283	Protease	0.120225751	261 / 0?????	Methyl Lucidenate F.csv	Yes
Matrix metalloproteinase 9	MMP9	P14780	CHEMBL321	Protease	0.120225751	417 / 0?????	Methyl Lucidenate F.csv	Yes
Matrix metalloproteinase 2	MMP2	P08253	CHEMBL333	Protease	0.120225751	482 / 0?????	Methyl Lucidenate F.csv	Yes
Matrix metalloproteinase 14	MMP14	P50281	CHEMBL3869	Protease	0.120225751	94 / 0?????	Methyl Lucidenate F.csv	Yes
Matrix metalloproteinase 7	MMP7	P09237	CHEMBL4073	Protease	0.120225751	78 / 0?????	Methyl Lucidenate F.csv	Yes
Platelet activating factor receptor	PTAFR	P25105	CHEMBL250	Family A G protein-coupled receptor	0.120225751	117 / 0?????	Methyl Lucidenate F.csv	Yes
Protein kinase C eta	PRKCH	P24723	CHEMBL3616	Kinase	0.120225751	5 / 1?????	Methyl Lucidenate F.csv	Yes
Prostanoid EP2 receptor	PTGER2	P43116	CHEMBL1881	Family A G protein-coupled receptor	0.120225751	39 / 20?????	Methyl Lucidenate F.csv	Yes
Poly [ADP-ribose] polymerase-1	PARP1	P09874	CHEMBL3105	Enzyme	0.120225751	371 / 0?????	Methyl Lucidenate F.csv	Yes
Isocitrate dehydrogenase [NADP] cytoplasmic	IDH1	O75874	CHEMBL2007625	Enzyme	0.120225751	71 / 0?????	Methyl Lucidenate F.csv	Yes
Liver glycogen phosphorylase	PYGL	P06737	CHEMBL2568	Enzyme	0.120225751	40 / 0?????	Methyl Lucidenate F.csv	Yes
Melanocortin receptor 4	MC4R	P32245	CHEMBL259	Family A G protein-coupled receptor	0.120225751	47 / 0?????	Methyl Lucidenate F.csv	Yes
Transitional endoplasmic reticulum ATPase	VCP	P55072	CHEMBL1075145	Primary active transporter	0.120225751	51 / 0?????	Methyl Lucidenate F.csv	Yes
Insulin-like growth factor I receptor	IGF1R	P08069	CHEMBL1957	Kinase	0.120225751	231 / 0?????	Methyl Lucidenate F.csv	Yes
Oxytocin receptor	OXTR	P30559	CHEMBL2049	Family A G protein-coupled receptor	0.120225751	190 / 0?????	Methyl Lucidenate F.csv	Yes
Phosphodiesterase 10A (by homology)	PDE10A	Q9Y233	CHEMBL4409	Phosphodiesterase	0.120225751	827 / 0?????	Methyl Lucidenate F.csv	Yes
Mitogen-activated protein kinase kinase kinase 12	MAP3K12	Q12852	CHEMBL1908389	Enzyme	0.120225751	17 / 0?????	Methyl Lucidenate F.csv	Yes
Thrombin and coagulation factor X	F10	P00742	CHEMBL244	Protease	0.120225751	510 / 0?????	Methyl Lucidenate F.csv	Yes
Cyclin-dependent kinase 9	CDK9	P50750	CHEMBL3116	Kinase	0.120225751	57 / 0?????	Methyl Lucidenate F.csv	Yes
Hexokinase type IV	GCK	P35557	CHEMBL3820	Enzyme	0.120225751	86 / 0?????	Methyl Lucidenate F.csv	Yes
Legumain	LGMN	Q99538	CHEMBL4244	Protease	0.120225751	46 / 0?????	Methyl Lucidenate F.csv	Yes
HMG-CoA reductase	HMGCR	P04035	CHEMBL402	Oxidoreductase	0.120225751	0 / 66?????	Methyl Lucidenate F.csv	Yes
Voltage-gated potassium channel subunit Kv1.5	KCNA5	P22460	CHEMBL4306	Voltage-gated ion channel	0.120225751	125 / 0?????	Methyl Lucidenate F.csv	Yes
C-X-C chemokine receptor type 3	CXCR3	P49682	CHEMBL4441	Family A G protein-coupled receptor	0.120225751	34 / 0?????	Methyl Lucidenate F.csv	Yes
Acetyl-CoA carboxylase 2	ACACB	O00763	CHEMBL4829	Ligase	0.120225751	431 / 0?????	Methyl Lucidenate F.csv	Yes
Cathepsin S	CTSS	P25774	CHEMBL2954	Protease	0.120225751	280 / 0?????	Methyl Lucidenate F.csv	Yes
Dual specificity mitogen-activated protein kinase kinase 2	MAP2K2	P36507	CHEMBL2964	Kinase	0.120225751	15 / 0?????	Methyl Lucidenate F.csv	Yes
Calcitonin gene-related peptide type 1 receptor	CALCRL	Q16602	CHEMBL3798	Family B G protein-coupled receptor	0.120225751	256 / 0?????	Methyl Lucidenate F.csv	Yes
Cathepsin L	CTSL	P07711	CHEMBL3837	Protease	0.120225751	194 / 0?????	Methyl Lucidenate F.csv	Yes
G-protein coupled receptor 55	GPR55	Q9Y2T6	CHEMBL1075322	Family A G protein-coupled receptor	0.120225751	23 / 0?????	Methyl Lucidenate F.csv	Yes
Protein Mdm4	MDM4	O15151	CHEMBL1255126	Unclassified protein	0.120225751	30 / 0?????	Methyl Lucidenate F.csv	Yes
Poly [ADP-ribose] polymerase 6	PARP6	Q2NL67	CHEMBL2380187	Enzyme	0.120225751	2 / 0?????	Methyl Lucidenate F.csv	Yes
G-protein coupled receptor kinase 2	GRK2	P25098	CHEMBL4079	Kinase	0.120225751	37 / 0?????	Methyl Lucidenate F.csv	Yes
Tumour suppressor p53/oncoprotein Mdm2	TP53	P04637	CHEMBL4096	Transcription factor	0.120225751	3 / 0?????	Methyl Lucidenate F.csv	Yes
Poly [ADP-ribose] polymerase 3	PARP3	Q9Y6F1	CHEMBL5083	Enzyme	0.120225751	8 / 0?????	Methyl Lucidenate F.csv	Yes
Poly [ADP-ribose] polymerase 2	PARP2	Q9UGN5	CHEMBL5366	Enzyme	0.120225751	14 / 0?????	Methyl Lucidenate F.csv	Yes
Tankyrase-2	TNKS2	Q9H2K2	CHEMBL6154	Enzyme	0.120225751	35 / 0?????	Methyl Lucidenate F.csv	Yes
Tankyrase-1	TNKS	O95271	CHEMBL6164	Enzyme	0.120225751	61 / 0?????	Methyl Lucidenate F.csv	Yes
TNF-alpha	TNF	P01375	CHEMBL1825	Secreted protein	0.786869296	8 / 8?????	Ganoderic acid beta.csv	Yes
Nitric oxide synthase, inducible (by homology)	NOS2	P35228	CHEMBL4481	Enzyme	0.246651395	8 / 21?????	Ganoderic acid beta.csv	Yes
Cytochrome P450 19A1	CYP19A1	P11511	CHEMBL1978	Cytochrome P450	0.128505167	0 / 268?????	Ganoderic acid beta.csv	Yes
11-beta-hydroxysteroid dehydrogenase 1	HSD11B1	P28845	CHEMBL4235	Enzyme	0.120062394	57 / 35?????	Ganoderic acid beta.csv	Yes
Protein farnesyltransferase	FNTA FNTB	P49354 P49356	CHEMBL2094108	Enzyme	0.111622815	130 / 11?????	Ganoderic acid beta.csv	Yes
Steroid 5-alpha-reductase 2	SRD5A2	P31213	CHEMBL1856	Oxidoreductase	0.103186937	12 / 43?????	Ganoderic acid beta.csv	Yes
Estrogen receptor alpha	ESR1	P03372	CHEMBL206	Nuclear receptor	0.103186937	68 / 29?????	Ganoderic acid beta.csv	Yes
Estrogen receptor beta	ESR2	Q92731	CHEMBL242	Nuclear receptor	0.103186937	28 / 34?????	Ganoderic acid beta.csv	Yes
HMG-CoA reductase	HMGCR	P04035	CHEMBL402	Oxidoreductase	0.103186937	401 / 25?????	Ganoderic acid beta.csv	Yes
Glucocorticoid receptor	NR3C1	P04150	CHEMBL2034	Nuclear receptor	0.103186937	32 / 37?????	Ganoderic acid beta.csv	Yes
Protein kinase C eta	PRKCH	P24723	CHEMBL3616	Kinase	0.103186937	1 / 3?????	Ganoderic acid beta.csv	Yes
11-beta-hydroxysteroid dehydrogenase 2	HSD11B2	P80365	CHEMBL3746	Enzyme	0.103186937	15 / 22?????	Ganoderic acid beta.csv	Yes
Protein-tyrosine phosphatase 2C	PTPN11	Q06124	CHEMBL3864	Phosphatase	0.103186937	48 / 2?????	Ganoderic acid beta.csv	Yes
Aldo-keto reductase family 1 member B10	AKR1B10	O60218	CHEMBL5983	Enzyme	0.103186937	8 / 6?????	Ganoderic acid beta.csv	Yes
Testis-specific androgen-binding protein	SHBG	P04278	CHEMBL3305	Secreted protein	0.103186937	0 / 43?????	Ganoderic acid beta.csv	Yes
Progesterone receptor	PGR	P06401	CHEMBL208	Nuclear receptor	0.103186937	10 / 50?????	Ganoderic acid beta.csv	Yes
Niemann-Pick C1-like protein 1	NPC1L1	Q9UHC9	CHEMBL2027	Other membrane protein	0.103186937	0 / 10?????	Ganoderic acid beta.csv	Yes
Corticosteroid binding globulin	SERPINA6	P08185	CHEMBL2421	Secreted protein	0.103186937	0 / 20?????	Ganoderic acid beta.csv	Yes
Cytochrome P450 17A1	CYP17A1	P05093	CHEMBL3522	Cytochrome P450	0.103186937	0 / 35?????	Ganoderic acid beta.csv	Yes
Beta-secretase 1	BACE1	P56817	CHEMBL4822	Protease	0.103186937	35 / 1?????	Ganoderic acid beta.csv	Yes
Cytochrome P450 51 (by homology)	CYP51A1	Q16850	CHEMBL3849	Cytochrome P450	0.103186937	0 / 2?????	Ganoderic acid beta.csv	Yes
Androgen Receptor	AR	P10275	CHEMBL1871	Nuclear receptor	0.103186937	10 / 116?????	Ganoderic acid beta.csv	Yes
DNA polymerase beta (by homology)	POLB	P06746	CHEMBL2392	Enzyme	0.103186937	7 / 12?????	Ganoderic acid beta.csv	Yes
Prostaglandin E synthase	PTGES	O14684	CHEMBL5658	Enzyme	0.103186937	13 / 13?????	Ganoderic acid beta.csv	Yes
Protein-tyrosine phosphatase 1B	PTPN1	P18031	CHEMBL335	Phosphatase	0.103186937	224 / 52?????	Ganoderic acid beta.csv	Yes
Nuclear receptor ROR-alpha	RORA	P35398	CHEMBL5868	Nuclear receptor	0.103186937	0 / 3?????	Ganoderic acid beta.csv	Yes
Prostanoid EP4 receptor	PTGER4	P35408	CHEMBL1836	Family A G protein-coupled receptor	0.103186937	239 / 10?????	Ganoderic acid beta.csv	Yes
Prostanoid EP2 receptor	PTGER2	P43116	CHEMBL1881	Family A G protein-coupled receptor	0.103186937	186 / 24?????	Ganoderic acid beta.csv	Yes
Leukocyte adhesion glycoprotein LFA-1 alpha	ITGAL	P20701	CHEMBL1803	Adhesion	0.103186937	25 / 4?????	Ganoderic acid beta.csv	Yes
T-cell protein-tyrosine phosphatase	PTPN2	P17706	CHEMBL3807	Phosphatase	0.103186937	67 / 17?????	Ganoderic acid beta.csv	Yes
Glucagon receptor	GCGR	P47871	CHEMBL1985	Family B G protein-coupled receptor	0.103186937	141 / 0?????	Ganoderic acid beta.csv	Yes
Prostanoid FP receptor	PTGFR	P43088	CHEMBL1987	Family A G protein-coupled receptor	0.103186937	33 / 5?????	Ganoderic acid beta.csv	Yes
MAP kinase ERK1	MAPK3	P27361	CHEMBL3385	Kinase	0.103186937	2 / 1?????	Ganoderic acid beta.csv	Yes
Squalene synthetase	FDFT1	P37268	CHEMBL3338	Enzyme	0.103186937	80 / 1?????	Ganoderic acid beta.csv	Yes
Ileal bile acid transporter	SLC10A2	Q12908	CHEMBL2778	Electrochemical transporter	0.103186937	29 / 0?????	Ganoderic acid beta.csv	Yes
Bile acid transporter	SLC10A1	Q14973	CHEMBL5287	Electrochemical transporter	0.103186937	3 / 0?????	Ganoderic acid beta.csv	Yes
G protein-coupled receptor 44	PTGDR2	Q9Y5Y4	CHEMBL5071	Family A G protein-coupled receptor	0.103186937	294 / 0?????	Ganoderic acid beta.csv	Yes
Phosphodiesterase 2A	PDE2A	O00408	CHEMBL2652	Phosphodiesterase	0.103186937	1 / 0?????	Ganoderic acid beta.csv	Yes
Prostanoid EP1 receptor	PTGER1	P34995	CHEMBL1811	Family A G protein-coupled receptor	0.103186937	74 / 13?????	Ganoderic acid beta.csv	Yes
Indoleamine 2,3-dioxygenase	IDO1	P14902	CHEMBL4685	Enzyme	0.103186937	0 / 1?????	Ganoderic acid beta.csv	Yes
Sphingosine 1-phosphate receptor Edg-5	S1PR2	O95136	CHEMBL2955	Family A G protein-coupled receptor	0.103186937	20 / 0?????	Ganoderic acid beta.csv	Yes
Cytochrome P450 3A4	CYP3A4	P08684	CHEMBL340	Cytochrome P450	0.103186937	4 / 0?????	Ganoderic acid beta.csv	Yes
Cysteinyl leukotriene receptor 1	CYSLTR1	Q9Y271	CHEMBL1798	Family A G protein-coupled receptor	0.103186937	23 / 0?????	Ganoderic acid beta.csv	Yes
Leukotriene B4 receptor 1	LTB4R	Q15722	CHEMBL3911	Family A G protein-coupled receptor	0.103186937	89 / 6?????	Ganoderic acid beta.csv	Yes
Histone deacetylase 6	HDAC6	Q9UBN7	CHEMBL1865	Eraser	0.103186937	19 / 0?????	Ganoderic acid beta.csv	Yes
Type-1 angiotensin II receptor	AGTR1	P30556	CHEMBL227	Family A G protein-coupled receptor	0.103186937	79 / 0?????	Ganoderic acid beta.csv	Yes
Angiotensin II receptor	AGTR2	P50052	CHEMBL4607	Family A G protein-coupled receptor	0.103186937	11 / 0?????	Ganoderic acid beta.csv	Yes
Butyrylcholinesterase	BCHE	P06276	CHEMBL1914	Hydrolase	0.103186937	1 / 2?????	Ganoderic acid beta.csv	Yes
Arachidonate 5-lipoxygenase	ALOX5	P09917	CHEMBL215	Oxidoreductase	0.103186937	10 / 19?????	Ganoderic acid beta.csv	Yes
Thyroid hormone receptor alpha	THRA	P10827	CHEMBL1860	Nuclear receptor	0.103186937	77 / 0?????	Ganoderic acid beta.csv	Yes
Thyroid hormone receptor beta-1	THRB	P10828	CHEMBL1947	Nuclear receptor	0.103186937	85 / 0?????	Ganoderic acid beta.csv	Yes
Endothelin receptor ET-A (by homology)	EDNRA	P25101	CHEMBL252	Family A G protein-coupled receptor	0.103186937	83 / 0?????	Ganoderic acid beta.csv	Yes
Matrix metalloproteinase 1	MMP1	P03956	CHEMBL332	Protease	0.103186937	18 / 0?????	Ganoderic acid beta.csv	Yes
Coagulation factor XI	F11	P03951	CHEMBL2820	Protease	0.103186937	26 / 0?????	Ganoderic acid beta.csv	Yes
Matrix metalloproteinase 3	MMP3	P08254	CHEMBL283	Protease	0.103186937	26 / 0?????	Ganoderic acid beta.csv	Yes
Matrix metalloproteinase 2	MMP2	P08253	CHEMBL333	Protease	0.103186937	59 / 0?????	Ganoderic acid beta.csv	Yes
Tyrosine-protein kinase receptor TYRO3	TYRO3	Q06418	CHEMBL5314	Kinase	0.103186937	3 / 0?????	Ganoderic acid beta.csv	Yes
Peroxisome proliferator-activated receptor gamma	PPARG	P37231	CHEMBL235	Nuclear receptor	0.103186937	208 / 16?????	Ganoderic acid beta.csv	Yes
Peroxisome proliferator-activated receptor delta	PPARD	Q03181	CHEMBL3979	Nuclear receptor	0.103186937	90 / 9?????	Ganoderic acid beta.csv	Yes
Integrin alpha-V/beta-3	ITGAV ITGB3	P06756 P05106	CHEMBL1907598	Membrane receptor	0.103186937	458 / 0?????	Ganoderic acid beta.csv	Yes
Epidermal growth factor receptor erbB1	EGFR	P00533	CHEMBL203	Kinase	0.103186937	23 / 0?????	Ganoderic acid beta.csv	Yes
Tyrosine-protein kinase SRC	SRC	P12931	CHEMBL267	Kinase	0.103186937	21 / 0?????	Ganoderic acid beta.csv	Yes
Kappa Opioid receptor	OPRK1	P41145	CHEMBL237	Family A G protein-coupled receptor	0.103186937	47 / 0?????	Ganoderic acid beta.csv	Yes
Lysosomal protective protein	CTSA	P10619	CHEMBL6115	Protease	0.103186937	44 / 0?????	Ganoderic acid beta.csv	Yes
Phosphodiesterase 5A	PDE5A	O76074	CHEMBL1827	Phosphodiesterase	0.103186937	31 / 0?????	Ganoderic acid beta.csv	Yes
Cholecystokinin B receptor (by homology)	CCKBR	P32239	CHEMBL298	Family A G protein-coupled receptor	0.103186937	150 / 0?????	Ganoderic acid beta.csv	Yes
Apoptosis regulator Bcl-2	BCL2	P10415	CHEMBL4860	Other ion channel	0.103186937	10 / 0?????	Ganoderic acid beta.csv	Yes
Caspase-1	CASP1	P29466	CHEMBL4801	Protease	0.103186937	135 / 0?????	Ganoderic acid beta.csv	Yes
Matrix metalloproteinase 13	MMP13	P45452	CHEMBL280	Protease	0.103186937	83 / 0?????	Ganoderic acid beta.csv	Yes
Matrix metalloproteinase 9	MMP9	P14780	CHEMBL321	Protease	0.103186937	17 / 0?????	Ganoderic acid beta.csv	Yes
Matrix metalloproteinase 10	MMP10	P09238	CHEMBL4270	Protease	0.103186937	3 / 0?????	Ganoderic acid beta.csv	Yes
Matrix metalloproteinase 12	MMP12	P39900	CHEMBL4393	Protease	0.103186937	35 / 0?????	Ganoderic acid beta.csv	Yes
Matrix metalloproteinase 8	MMP8	P22894	CHEMBL4588	Protease	0.103186937	24 / 0?????	Ganoderic acid beta.csv	Yes
Thymidylate synthase (by homology)	TYMS	P04818	CHEMBL1952	Transferase	0	124 / 0?????	Ganoderic acid beta.csv	No
Mu opioid receptor	OPRM1	P35372	CHEMBL233	Family A G protein-coupled receptor	0	179 / 0?????	Ganoderic acid beta.csv	No
Delta opioid receptor	OPRD1	P41143	CHEMBL236	Family A G protein-coupled receptor	0	240 / 0?????	Ganoderic acid beta.csv	No
Integrin alpha-4/beta-1	ITGB1 ITGA4	P05556 P13612	CHEMBL1907599	Membrane receptor	0	236 / 0?????	Ganoderic acid beta.csv	No
Fibroblast growth factor receptor 1	FGFR1	P11362	CHEMBL3650	Kinase	0	13 / 0?????	Ganoderic acid beta.csv	No
Serine/threonine-protein kinase mTOR	MTOR	P42345	CHEMBL2842	Kinase	0	8 / 0?????	Ganoderic acid beta.csv	No
PI3-kinase p110-alpha subunit	PIK3CA	P42336	CHEMBL4005	Enzyme	0	13 / 0?????	Ganoderic acid beta.csv	No
Prostanoid IP receptor	PTGIR	P43119	CHEMBL1995	Family A G protein-coupled receptor	0	103 / 9?????	Ganoderic acid beta.csv	No
Dopamine transporter	SLC6A3	Q01959	CHEMBL238	Electrochemical transporter	0	2 / 1?????	Ganoderic acid beta.csv	No
Adenosine A3 receptor	ADORA3	P0DMS8	CHEMBL256	Family A G protein-coupled receptor	0	6 / 1?????	Ganoderic acid beta.csv	No
Serine/threonine-protein kinase AKT2	AKT2	P31751	CHEMBL2431	Kinase	0	5 / 0?????	Ganoderic acid beta.csv	No
Serine/threonine-protein kinase AKT	AKT1	P31749	CHEMBL4282	Kinase	0	5 / 0?????	Ganoderic acid beta.csv	No
Dual specificity phosphatase Cdc25A	CDC25A	P30304	CHEMBL3775	Phosphatase	0	2 / 14?????	Ganoderic acid beta.csv	No
Prostanoid EP3 receptor	PTGER3	P43115	CHEMBL3710	Family A G protein-coupled receptor	0	40 / 3?????	Ganoderic acid beta.csv	No
Signal transducer and activator of transcription 5B	STAT5B	P51692	CHEMBL5817	Transcription factor	0	7 / 0?????	Ganoderic acid beta.csv	No
Peroxisome proliferator-activated receptor alpha	PPARA	Q07869	CHEMBL239	Nuclear receptor	0	109 / 11?????	Ganoderic acid beta.csv	No
Endothelin receptor ET-B	EDNRB	P24530	CHEMBL1785	Family A G protein-coupled receptor	0	32 / 0?????	Ganoderic acid beta.csv	No
Ubiquitin-like domain-containing CTD phosphatase 1	UBLCP1	Q8WVY7	CHEMBL3317333	Enzyme	0	6 / 0?????	Ganoderic acid beta.csv	No
Plasminogen activator inhibitor-1	SERPINE1	P05121	CHEMBL3475	Secreted protein	0	27 / 0?????	Ganoderic acid beta.csv	No
Terminal deoxynucleotidyltransferase	DNTT	P04053	CHEMBL4810	Enzyme	0	0 / 3?????	Ganoderic acid beta.csv	No
Histone deacetylase 3	HDAC3	O15379	CHEMBL1829	Eraser	0	10 / 0?????	Ganoderic acid beta.csv	No
Thromboxane-A synthase	TBXAS1	P24557	CHEMBL1835	Cytochrome P450	0	154 / 0?????	Ganoderic acid beta.csv	No
Histone deacetylase 2	HDAC2	Q92769	CHEMBL1937	Eraser	0	7 / 0?????	Ganoderic acid beta.csv	No
Histone deacetylase 1	HDAC1	Q13547	CHEMBL325	Eraser	0	31 / 0?????	Ganoderic acid beta.csv	No
Histone deacetylase 11	HDAC11	Q96DB2	CHEMBL3310	Eraser	0	7 / 0?????	Ganoderic acid beta.csv	No
Histone deacetylase 10	HDAC10	Q969S8	CHEMBL5103	Eraser	0	7 / 0?????	Ganoderic acid beta.csv	No
C-C chemokine receptor type 1	CCR1	P32246	CHEMBL2413	Family A G protein-coupled receptor	0	8 / 0?????	Ganoderic acid beta.csv	No
TNF-alpha	TNF	P01375	CHEMBL1825	Secreted protein	0.729158153	7 / 8?????	lucidenic acid A.csv	Yes
Nitric oxide synthase, inducible (by homology)	NOS2	P35228	CHEMBL4481	Enzyme	0.134155403	7 / 20?????	lucidenic acid A.csv	Yes
Cytochrome P450 19A1	CYP19A1	P11511	CHEMBL1978	Cytochrome P450	0.134155403	0 / 268?????	lucidenic acid A.csv	Yes
Protein farnesyltransferase	FNTA FNTB	P49354 P49356	CHEMBL2094108	Enzyme	0.125770522	111 / 16?????	lucidenic acid A.csv	Yes
Steroid 5-alpha-reductase 2	SRD5A2	P31213	CHEMBL1856	Oxidoreductase	0.109013468	40 / 43?????	lucidenic acid A.csv	Yes
HMG-CoA reductase	HMGCR	P04035	CHEMBL402	Oxidoreductase	0.100634432	381 / 26?????	lucidenic acid A.csv	Yes
Estrogen receptor alpha	ESR1	P03372	CHEMBL206	Nuclear receptor	0.100634432	55 / 29?????	lucidenic acid A.csv	Yes
Estrogen receptor beta	ESR2	Q92731	CHEMBL242	Nuclear receptor	0.100634432	21 / 34?????	lucidenic acid A.csv	Yes
11-beta-hydroxysteroid dehydrogenase 1	HSD11B1	P28845	CHEMBL4235	Enzyme	0.100634432	94 / 35?????	lucidenic acid A.csv	Yes
11-beta-hydroxysteroid dehydrogenase 2	HSD11B2	P80365	CHEMBL3746	Enzyme	0.100634432	18 / 22?????	lucidenic acid A.csv	Yes
Androgen Receptor	AR	P10275	CHEMBL1871	Nuclear receptor	0.100634432	11 / 116?????	lucidenic acid A.csv	Yes
Glucocorticoid receptor	NR3C1	P04150	CHEMBL2034	Nuclear receptor	0.100634432	38 / 38?????	lucidenic acid A.csv	Yes
Butyrylcholinesterase	BCHE	P06276	CHEMBL1914	Hydrolase	0.100634432	0 / 2?????	lucidenic acid A.csv	Yes
Progesterone receptor	PGR	P06401	CHEMBL208	Nuclear receptor	0.100634432	19 / 50?????	lucidenic acid A.csv	Yes
Squalene synthetase	FDFT1	P37268	CHEMBL3338	Enzyme	0.100634432	87 / 1?????	lucidenic acid A.csv	Yes
Leukocyte adhesion glycoprotein LFA-1 alpha	ITGAL	P20701	CHEMBL1803	Adhesion	0.100634432	21 / 4?????	lucidenic acid A.csv	Yes
Niemann-Pick C1-like protein 1	NPC1L1	Q9UHC9	CHEMBL2027	Other membrane protein	0.100634432	0 / 10?????	lucidenic acid A.csv	Yes
Corticosteroid binding globulin	SERPINA6	P08185	CHEMBL2421	Secreted protein	0.100634432	0 / 20?????	lucidenic acid A.csv	Yes
Sigma opioid receptor	SIGMAR1	Q99720	CHEMBL287	Membrane receptor	0.100634432	0 / 3?????	lucidenic acid A.csv	Yes
Testis-specific androgen-binding protein	SHBG	P04278	CHEMBL3305	Secreted protein	0.100634432	0 / 43?????	lucidenic acid A.csv	Yes
Cytochrome P450 17A1	CYP17A1	P05093	CHEMBL3522	Cytochrome P450	0.100634432	0 / 35?????	lucidenic acid A.csv	Yes
Prostanoid EP2 receptor	PTGER2	P43116	CHEMBL1881	Family A G protein-coupled receptor	0.100634432	211 / 24?????	lucidenic acid A.csv	Yes
Protein-tyrosine phosphatase 2C	PTPN11	Q06124	CHEMBL3864	Phosphatase	0.100634432	38 / 2?????	lucidenic acid A.csv	Yes
Beta-secretase 1	BACE1	P56817	CHEMBL4822	Protease	0.100634432	46 / 1?????	lucidenic acid A.csv	Yes
Prostanoid EP1 receptor	PTGER1	P34995	CHEMBL1811	Family A G protein-coupled receptor	0.100634432	74 / 13?????	lucidenic acid A.csv	Yes
Prostanoid EP4 receptor	PTGER4	P35408	CHEMBL1836	Family A G protein-coupled receptor	0.100634432	270 / 10?????	lucidenic acid A.csv	Yes
Prostanoid EP3 receptor	PTGER3	P43115	CHEMBL3710	Family A G protein-coupled receptor	0.100634432	45 / 3?????	lucidenic acid A.csv	Yes
Cytochrome P450 51 (by homology)	CYP51A1	Q16850	CHEMBL3849	Cytochrome P450	0.100634432	0 / 2?????	lucidenic acid A.csv	Yes
Prostaglandin E synthase	PTGES	O14684	CHEMBL5658	Enzyme	0.100634432	26 / 13?????	lucidenic acid A.csv	Yes
DNA polymerase beta (by homology)	POLB	P06746	CHEMBL2392	Enzyme	0.100634432	1 / 12?????	lucidenic acid A.csv	Yes
Nuclear receptor ROR-alpha	RORA	P35398	CHEMBL5868	Nuclear receptor	0.100634432	0 / 3?????	lucidenic acid A.csv	Yes
Mineralocorticoid receptor	NR3C2	P08235	CHEMBL1994	Nuclear receptor	0.100634432	6 / 27?????	lucidenic acid A.csv	Yes
Prostanoid IP receptor	PTGIR	P43119	CHEMBL1995	Family A G protein-coupled receptor	0.100634432	89 / 9?????	lucidenic acid A.csv	Yes
C-C chemokine receptor type 1	CCR1	P32246	CHEMBL2413	Family A G protein-coupled receptor	0.100634432	9 / 0?????	lucidenic acid A.csv	Yes
Cytochrome P450 26A1	CYP26A1	O43174	CHEMBL5141	Cytochrome P450	0.100634432	19 / 0?????	lucidenic acid A.csv	Yes
Protein-tyrosine phosphatase 1B	PTPN1	P18031	CHEMBL335	Phosphatase	0.100634432	116 / 51?????	lucidenic acid A.csv	Yes
Histone deacetylase 3	HDAC3	O15379	CHEMBL1829	Eraser	0.100634432	12 / 0?????	lucidenic acid A.csv	Yes
Thromboxane-A synthase	TBXAS1	P24557	CHEMBL1835	Cytochrome P450	0.100634432	228 / 0?????	lucidenic acid A.csv	Yes
Histone deacetylase 6	HDAC6	Q9UBN7	CHEMBL1865	Eraser	0.100634432	12 / 0?????	lucidenic acid A.csv	Yes
Histone deacetylase 2	HDAC2	Q92769	CHEMBL1937	Eraser	0.100634432	11 / 0?????	lucidenic acid A.csv	Yes
Histone deacetylase 1	HDAC1	Q13547	CHEMBL325	Eraser	0.100634432	20 / 0?????	lucidenic acid A.csv	Yes
Histone deacetylase 11	HDAC11	Q96DB2	CHEMBL3310	Eraser	0.100634432	11 / 0?????	lucidenic acid A.csv	Yes
Histone deacetylase 10	HDAC10	Q969S8	CHEMBL5103	Eraser	0.100634432	11 / 0?????	lucidenic acid A.csv	Yes
Carboxylesterase 2	CES2	O00748	CHEMBL3180	Enzyme	0.100634432	0 / 15?????	lucidenic acid A.csv	Yes
Adenosine A3 receptor	ADORA3	P0DMS8	CHEMBL256	Family A G protein-coupled receptor	0.100634432	14 / 1?????	lucidenic acid A.csv	Yes
MAP kinase ERK1	MAPK3	P27361	CHEMBL3385	Kinase	0.100634432	2 / 1?????	lucidenic acid A.csv	Yes
Prostaglandin I2 synthase	PTGIS	Q16647	CHEMBL4428	Cytochrome P450	0.100634432	14 / 0?????	lucidenic acid A.csv	Yes
p53-binding protein Mdm-2	MDM2	Q00987	CHEMBL5023	Other nuclear protein	0.100634432	105 / 0?????	lucidenic acid A.csv	Yes
Dual specificity phosphatase Cdc25A	CDC25A	P30304	CHEMBL3775	Phosphatase	0.100634432	8 / 14?????	lucidenic acid A.csv	Yes
Arachidonate 5-lipoxygenase	ALOX5	P09917	CHEMBL215	Oxidoreductase	0.100634432	27 / 20?????	lucidenic acid A.csv	Yes
T-cell protein-tyrosine phosphatase	PTPN2	P17706	CHEMBL3807	Phosphatase	0.100634432	37 / 17?????	lucidenic acid A.csv	Yes
Prostanoid FP receptor	PTGFR	P43088	CHEMBL1987	Family A G protein-coupled receptor	0.100634432	31 / 5?????	lucidenic acid A.csv	Yes
Dopamine transporter	SLC6A3	Q01959	CHEMBL238	Electrochemical transporter	0.100634432	6 / 1?????	lucidenic acid A.csv	Yes
Peroxisome proliferator-activated receptor gamma	PPARG	P37231	CHEMBL235	Nuclear receptor	0.100634432	259 / 16?????	lucidenic acid A.csv	Yes
Protein kinase C eta	PRKCH	P24723	CHEMBL3616	Kinase	0.100634432	1 / 3?????	lucidenic acid A.csv	Yes
Aldo-keto reductase family 1 member B10	AKR1B10	O60218	CHEMBL5983	Enzyme	0.100634432	1 / 6?????	lucidenic acid A.csv	Yes
Cytosolic phospholipase A2	PLA2G4A	P47712	CHEMBL3816	Enzyme	0.100634432	97 / 0?????	lucidenic acid A.csv	Yes
Integrin alpha-V/beta-3	ITGAV ITGB3	P06756 P05106	CHEMBL1907598	Membrane receptor	0.100634432	375 / 0?????	lucidenic acid A.csv	Yes
Integrin alpha-4/beta-1	ITGB1 ITGA4	P05556 P13612	CHEMBL1907599	Membrane receptor	0.100634432	351 / 0?????	lucidenic acid A.csv	Yes
Cyclooxygenase-2	PTGS2	P35354	CHEMBL230	Oxidoreductase	0.100634432	26 / 5?????	lucidenic acid A.csv	Yes
Leukocyte elastase	ELANE	P08246	CHEMBL248	Protease	0.100634432	60 / 0?????	lucidenic acid A.csv	Yes
Matrix metalloproteinase 3	MMP3	P08254	CHEMBL283	Protease	0.100634432	48 / 0?????	lucidenic acid A.csv	Yes
Matrix metalloproteinase 2	MMP2	P08253	CHEMBL333	Protease	0.100634432	109 / 0?????	lucidenic acid A.csv	Yes
Renin	REN	P00797	CHEMBL286	Protease	0.100634432	20 / 0?????	lucidenic acid A.csv	Yes
Lysophosphatidic acid receptor Edg-2	LPAR1	Q92633	CHEMBL3819	Family A G protein-coupled receptor	0.100634432	6 / 0?????	lucidenic acid A.csv	Yes
Cytochrome P450 26B1	CYP26B1	Q9NR63	CHEMBL3713687	Cytochrome P450	0.100634432	6 / 0?????	lucidenic acid A.csv	Yes
Cholecystokinin A receptor	CCKAR	P32238	CHEMBL1901	Family A G protein-coupled receptor	0.100634432	34 / 0?????	lucidenic acid A.csv	Yes
Cholecystokinin B receptor	CCKBR	P32239	CHEMBL298	Family A G protein-coupled receptor	0.100634432	265 / 0?????	lucidenic acid A.csv	Yes
Plasminogen activator inhibitor-1	SERPINE1	P05121	CHEMBL3475	Secreted protein	0.100634432	13 / 0?????	lucidenic acid A.csv	Yes
Retinoid X receptor beta	RXRB	P28702	CHEMBL1870	Nuclear receptor	0.100634432	15 / 0?????	lucidenic acid A.csv	Yes
Caspase-3	CASP3	P42574	CHEMBL2334	Protease	0.100634432	142 / 0?????	lucidenic acid A.csv	Yes
Mu opioid receptor	OPRM1	P35372	CHEMBL233	Family A G protein-coupled receptor	0.100634432	100 / 0?????	lucidenic acid A.csv	Yes
Kappa Opioid receptor	OPRK1	P41145	CHEMBL237	Family A G protein-coupled receptor	0.100634432	42 / 0?????	lucidenic acid A.csv	Yes
Caspase-7	CASP7	P55210	CHEMBL3468	Protease	0.100634432	53 / 0?????	lucidenic acid A.csv	Yes
Caspase-8	CASP8	Q14790	CHEMBL3776	Protease	0.100634432	50 / 0?????	lucidenic acid A.csv	Yes
Caspase-1	CASP1	P29466	CHEMBL4801	Protease	0.100634432	209 / 0?????	lucidenic acid A.csv	Yes
Glucagon receptor	GCGR	P47871	CHEMBL1985	Family B G protein-coupled receptor	0.100634432	93 / 0?????	lucidenic acid A.csv	Yes
Cytochrome P450 3A4	CYP3A4	P08684	CHEMBL340	Cytochrome P450	0.100634432	3 / 0?????	lucidenic acid A.csv	Yes
Peroxisome proliferator-activated receptor alpha	PPARA	Q07869	CHEMBL239	Nuclear receptor	0.100634432	126 / 11?????	lucidenic acid A.csv	Yes
Peroxisome proliferator-activated receptor delta	PPARD	Q03181	CHEMBL3979	Nuclear receptor	0.100634432	124 / 9?????	lucidenic acid A.csv	Yes
Epidermal growth factor receptor erbB1	EGFR	P00533	CHEMBL203	Kinase	0.100634432	30 / 0?????	lucidenic acid A.csv	Yes
Endothelin receptor ET-A (by homology)	EDNRA	P25101	CHEMBL252	Family A G protein-coupled receptor	0.100634432	314 / 0?????	lucidenic acid A.csv	Yes
Tyrosine-protein kinase SRC	SRC	P12931	CHEMBL267	Kinase	0.100634432	79 / 0?????	lucidenic acid A.csv	Yes
Caspase-2	CASP2	P42575	CHEMBL4884	Protease	0.100634432	10 / 0?????	lucidenic acid A.csv	Yes
Inosine-5'-monophosphate dehydrogenase 1	IMPDH1	P20839	CHEMBL1822	Oxidoreductase	0.100634432	20 / 0?????	lucidenic acid A.csv	Yes
Inosine-5'-monophosphate dehydrogenase 2	IMPDH2	P12268	CHEMBL2002	Oxidoreductase	0.100634432	43 / 0?????	lucidenic acid A.csv	Yes
MAP kinase p38 alpha	MAPK14	Q16539	CHEMBL260	Kinase	0.100634432	59 / 0?????	lucidenic acid A.csv	Yes
c-Jun N-terminal kinase 3	MAPK10	P53779	CHEMBL2637	Kinase	0.100634432	22 / 0?????	lucidenic acid A.csv	Yes
GABA transporter 1 (by homology)	SLC6A1	P30531	CHEMBL1903	Electrochemical transporter	0.100634432	213 / 0?????	lucidenic acid A.csv	Yes
Type-1 angiotensin II receptor	AGTR1	P30556	CHEMBL227	Family A G protein-coupled receptor	0.100634432	64 / 0?????	lucidenic acid A.csv	Yes
G protein-coupled receptor 44	PTGDR2	Q9Y5Y4	CHEMBL5071	Family A G protein-coupled receptor	0.100634432	471 / 0?????	lucidenic acid A.csv	Yes
Acyl coenzyme A:cholesterol acyltransferase 1	SOAT1	P35610	CHEMBL2782	Enzyme	0.100634432	17 / 0?????	lucidenic acid A.csv	Yes
Leukotriene A4 hydrolase	LTA4H	P09960	CHEMBL4618	Protease	0.100634432	55 / 0?????	lucidenic acid A.csv	Yes
Diacylglycerol O-acyltransferase 1	DGAT1	O75907	CHEMBL6009	Enzyme	0.100634432	85 / 0?????	lucidenic acid A.csv	Yes
Peptidyl-prolyl cis-trans isomerase FKBP5	FKBP5	Q13451	CHEMBL2052031	Enzyme	0.100634432	12 / 0?????	lucidenic acid A.csv	Yes
Ileal bile acid transporter	SLC10A2	Q12908	CHEMBL2778	Electrochemical transporter	0.100634432	38 / 0?????	lucidenic acid A.csv	Yes
Delta opioid receptor (by homology)	OPRD1	P41143	CHEMBL236	Family A G protein-coupled receptor	0.100634432	103 / 0?????	lucidenic acid A.csv	Yes
Histamine H1 receptor	HRH1	P35367	CHEMBL231	Family A G protein-coupled receptor	0.100634432	57 / 0?????	lucidenic acid A.csv	Yes
Glycogen synthase kinase-3 alpha	GSK3A	P49840	CHEMBL2850	Kinase	0.100634432	16 / 0?????	lucidenic acid A.csv	Yes
C-X-C chemokine receptor type 3	CXCR3	P49682	CHEMBL4441	Family A G protein-coupled receptor	0.100634432	136 / 0?????	lucidenic acid A.csv	Yes
Nitric oxide synthase, inducible (by homology)	NOS2	P35228	CHEMBL4481	Enzyme	0.178366222	37 / 21?????	Methyl lucidenate Q.csv	Yes
TNF-alpha	TNF	P01375	CHEMBL1825	Secreted protein	0.153474864	40 / 8?????	Methyl lucidenate Q.csv	Yes
Androgen Receptor	AR	P10275	CHEMBL1871	Nuclear receptor	0.136844681	249 / 133?????	Methyl lucidenate Q.csv	Yes
Progesterone receptor	PGR	P06401	CHEMBL208	Nuclear receptor	0.136844681	85 / 51?????	Methyl lucidenate Q.csv	Yes
Carboxylesterase 2	CES2	O00748	CHEMBL3180	Enzyme	0.128531578	5 / 14?????	Methyl lucidenate Q.csv	Yes
Protein farnesyltransferase	FNTA FNTB	P49354 P49356	CHEMBL2094108	Enzyme	0.128531578	126 / 13?????	Methyl lucidenate Q.csv	Yes
Cytochrome P450 19A1	CYP19A1	P11511	CHEMBL1978	Cytochrome P450	0.128531578	63 / 263?????	Methyl lucidenate Q.csv	Yes
Mineralocorticoid receptor	NR3C2	P08235	CHEMBL1994	Nuclear receptor	0.120225751	39 / 27?????	Methyl lucidenate Q.csv	Yes
11-beta-hydroxysteroid dehydrogenase 1	HSD11B1	P28845	CHEMBL4235	Enzyme	0.120225751	501 / 42?????	Methyl lucidenate Q.csv	Yes
11-beta-hydroxysteroid dehydrogenase 2	HSD11B2	P80365	CHEMBL3746	Enzyme	0.120225751	8 / 22?????	Methyl lucidenate Q.csv	Yes
Nuclear receptor ROR-alpha	RORA	P35398	CHEMBL5868	Nuclear receptor	0.120225751	0 / 3?????	Methyl lucidenate Q.csv	Yes
Glucocorticoid receptor	NR3C1	P04150	CHEMBL2034	Nuclear receptor	0.120225751	339 / 45?????	Methyl lucidenate Q.csv	Yes
LXR-alpha	NR1H3	Q13133	CHEMBL2808	Nuclear receptor	0.120225751	6 / 19?????	Methyl lucidenate Q.csv	Yes
DNA polymerase beta (by homology)	POLB	P06746	CHEMBL2392	Enzyme	0.120225751	1 / 16?????	Methyl lucidenate Q.csv	Yes
Phospholipase A2 group IIA	PLA2G2A	P14555	CHEMBL3474	Enzyme	0.120225751	21 / 7?????	Methyl lucidenate Q.csv	Yes
Estradiol 17-beta-dehydrogenase 2	HSD17B2	P37059	CHEMBL2789	Enzyme	0.120225751	69 / 2?????	Methyl lucidenate Q.csv	Yes
Glycogen synthase kinase-3 beta	GSK3B	P49841	CHEMBL262	Kinase	0.120225751	179 / 3?????	Methyl lucidenate Q.csv	Yes
Protein-tyrosine phosphatase 1B	PTPN1	P18031	CHEMBL335	Phosphatase	0.120225751	125 / 68?????	Methyl lucidenate Q.csv	Yes
Terminal deoxynucleotidyltransferase	DNTT	P04053	CHEMBL4810	Enzyme	0.120225751	0 / 3?????	Methyl lucidenate Q.csv	Yes
Peroxisome proliferator-activated receptor gamma	PPARG	P37231	CHEMBL235	Nuclear receptor	0.120225751	38 / 18?????	Methyl lucidenate Q.csv	Yes
Estrogen receptor alpha	ESR1	P03372	CHEMBL206	Nuclear receptor	0.120225751	65 / 34?????	Methyl lucidenate Q.csv	Yes
Protein kinase C eta	PRKCH	P24723	CHEMBL3616	Kinase	0.120225751	37 / 3?????	Methyl lucidenate Q.csv	Yes
Prostaglandin E synthase	PTGES	O14684	CHEMBL5658	Enzyme	0.120225751	38 / 14?????	Methyl lucidenate Q.csv	Yes
Fatty acid synthase	FASN	P49327	CHEMBL4158	Transferase	0.120225751	152 / 0?????	Methyl lucidenate Q.csv	Yes
Arachidonate 5-lipoxygenase	ALOX5	P09917	CHEMBL215	Oxidoreductase	0.120225751	124 / 44?????	Methyl lucidenate Q.csv	Yes
P-glycoprotein 1	ABCB1	P08183	CHEMBL4302	Primary active transporter	0.120225751	378 / 12?????	Methyl lucidenate Q.csv	Yes
Squalene synthetase	FDFT1	P37268	CHEMBL3338	Enzyme	0.120225751	84 / 1?????	Methyl lucidenate Q.csv	Yes
Cytochrome P450 17A1	CYP17A1	P05093	CHEMBL3522	Cytochrome P450	0.120225751	86 / 41?????	Methyl lucidenate Q.csv	Yes
P2X purinoceptor 3	P2RX3	P56373	CHEMBL2998	Ligand-gated ion channel	0.120225751	385 / 0?????	Methyl lucidenate Q.csv	Yes
CDK8/Cyclin C	CCNC CDK8	P24863 P49336	CHEMBL3038474	Kinase	0.120225751	16 / 0?????	Methyl lucidenate Q.csv	Yes
Cell division protein kinase 8	CDK8	P49336	CHEMBL5719	Kinase	0.120225751	28 / 0?????	Methyl lucidenate Q.csv	Yes
C-C chemokine receptor type 1	CCR1	P32246	CHEMBL2413	Family A G protein-coupled receptor	0.120225751	254 / 0?????	Methyl lucidenate Q.csv	Yes
Matrix metalloproteinase 1	MMP1	P03956	CHEMBL332	Protease	0.120225751	347 / 0?????	Methyl lucidenate Q.csv	Yes
Cyclooxygenase-2	PTGS2	P35354	CHEMBL230	Oxidoreductase	0.120225751	151 / 15?????	Methyl lucidenate Q.csv	Yes
Estrogen receptor beta	ESR2	Q92731	CHEMBL242	Nuclear receptor	0.120225751	74 / 40?????	Methyl lucidenate Q.csv	Yes
Potassium channel subfamily K member 3	KCNK3	O14649	CHEMBL2321613	Voltage-gated ion channel	0.120225751	32 / 0?????	Methyl lucidenate Q.csv	Yes
Steroid 5-alpha-reductase 2	SRD5A2	P31213	CHEMBL1856	Oxidoreductase	0.120225751	2 / 42?????	Methyl lucidenate Q.csv	Yes
Tyrosine-protein kinase FYN	FYN	P06241	CHEMBL1841	Kinase	0.120225751	17 / 0?????	Methyl lucidenate Q.csv	Yes
Tyrosine-protein kinase YES	YES1	P07947	CHEMBL2073	Kinase	0.120225751	21 / 0?????	Methyl lucidenate Q.csv	Yes
Serine/threonine-protein kinase Aurora-B	AURKB	Q96GD4	CHEMBL2185	Kinase	0.120225751	178 / 0?????	Methyl lucidenate Q.csv	Yes
Tyrosine-protein kinase SRC	SRC	P12931	CHEMBL267	Kinase	0.120225751	243 / 0?????	Methyl lucidenate Q.csv	Yes
Voltage-gated potassium channel subunit Kv1.5	KCNA5	P22460	CHEMBL4306	Voltage-gated ion channel	0.120225751	113 / 0?????	Methyl lucidenate Q.csv	Yes
Serine/threonine-protein kinase Aurora-A	AURKA	O14965	CHEMBL4722	Kinase	0.120225751	289 / 0?????	Methyl lucidenate Q.csv	Yes
Beta-secretase 1	BACE1	P56817	CHEMBL4822	Protease	0.120225751	1334 / 2?????	Methyl lucidenate Q.csv	Yes
Apoptosis regulator Bcl-2	BCL2	P10415	CHEMBL4860	Other ion channel	0.120225751	113 / 0?????	Methyl lucidenate Q.csv	Yes
Gamma-secretase	PSEN2 PSENEN NCSTN APH1A PSEN1 APH1B	P49810 Q9NZ42 Q92542 Q96BI3 P49768 Q8WW43	CHEMBL2094135	Protease	0.120225751	215 / 0?????	Methyl lucidenate Q.csv	Yes
Renin	REN	P00797	CHEMBL286	Protease	0.120225751	906 / 0?????	Methyl lucidenate Q.csv	Yes
MAP kinase ERK1	MAPK3	P27361	CHEMBL3385	Kinase	0.120225751	30 / 1?????	Methyl lucidenate Q.csv	Yes
Tyrosine-protein kinase JAK1	JAK1	P23458	CHEMBL2835	Kinase	0.120225751	327 / 0?????	Methyl lucidenate Q.csv	Yes
Tyrosine-protein kinase JAK2	JAK2	O60674	CHEMBL2971	Kinase	0.120225751	449 / 0?????	Methyl lucidenate Q.csv	Yes
MAP kinase p38 alpha	MAPK14	Q16539	CHEMBL260	Kinase	0.120225751	417 / 0?????	Methyl lucidenate Q.csv	Yes
Phosphodiesterase 2A	PDE2A	O00408	CHEMBL2652	Phosphodiesterase	0.120225751	138 / 0?????	Methyl lucidenate Q.csv	Yes
Serotonin 6 (5-HT6) receptor	HTR6	P50406	CHEMBL3371	Family A G protein-coupled receptor	0.120225751	200 / 0?????	Methyl lucidenate Q.csv	Yes
Phosphodiesterase 10A (by homology)	PDE10A	Q9Y233	CHEMBL4409	Phosphodiesterase	0.120225751	936 / 0?????	Methyl lucidenate Q.csv	Yes
Poly [ADP-ribose] polymerase-1	PARP1	P09874	CHEMBL3105	Enzyme	0.120225751	139 / 0?????	Methyl lucidenate Q.csv	Yes
Thromboxane A2 receptor	TBXA2R	P21731	CHEMBL2069	Family A G protein-coupled receptor	0.120225751	20 / 7?????	Methyl lucidenate Q.csv	Yes
Insulin-like growth factor I receptor	IGF1R	P08069	CHEMBL1957	Kinase	0.120225751	206 / 0?????	Methyl lucidenate Q.csv	Yes
Nerve growth factor receptor Trk-A	NTRK1	P04629	CHEMBL2815	Kinase	0.120225751	194 / 0?????	Methyl lucidenate Q.csv	Yes
Serine/threonine-protein kinase mTOR	MTOR	P42345	CHEMBL2842	Kinase	0.120225751	749 / 0?????	Methyl lucidenate Q.csv	Yes
PI3-kinase p110-alpha subunit	PIK3CA	P42336	CHEMBL4005	Enzyme	0.120225751	1241 / 0?????	Methyl lucidenate Q.csv	Yes
Protein-tyrosine phosphatase 2C	PTPN11	Q06124	CHEMBL3864	Phosphatase	0.120225751	3 / 3?????	Methyl lucidenate Q.csv	Yes
Aldo-keto-reductase family 1 member C3	AKR1C3	P42330	CHEMBL4681	Enzyme	0.120225751	37 / 1?????	Methyl lucidenate Q.csv	Yes
p53-binding protein Mdm-2	MDM2	Q00987	CHEMBL5023	Other nuclear protein	0.120225751	376 / 0?????	Methyl lucidenate Q.csv	Yes
Serotonin 2a (5-HT2a) receptor (by homology)	HTR2A	P28223	CHEMBL224	Family A G protein-coupled receptor	0.120225751	375 / 0?????	Methyl lucidenate Q.csv	Yes
MAP kinase ERK2	MAPK1	P28482	CHEMBL4040	Kinase	0.120225751	292 / 0?????	Methyl lucidenate Q.csv	Yes
Niemann-Pick C1-like protein 1	NPC1L1	Q9UHC9	CHEMBL2027	Other membrane protein	0.120225751	2 / 15?????	Methyl lucidenate Q.csv	Yes
Rho-associated protein kinase 2	ROCK2	O75116	CHEMBL2973	Kinase	0.120225751	126 / 0?????	Methyl lucidenate Q.csv	Yes
Rho-associated protein kinase 1	ROCK1	Q13464	CHEMBL3231	Kinase	0.120225751	60 / 0?????	Methyl lucidenate Q.csv	Yes
Heat shock protein HSP 90-alpha	HSP90AA1	P07900	CHEMBL3880	Other cytosolic protein	0.120225751	83 / 0?????	Methyl lucidenate Q.csv	Yes
Serotonin transporter	SLC6A4	P31645	CHEMBL228	Electrochemical transporter	0.120225751	1131 / 6?????	Methyl lucidenate Q.csv	Yes
Corticotropin releasing factor receptor 1	CRHR1	P34998	CHEMBL1800	Family B G protein-coupled receptor	0.120225751	193 / 0?????	Methyl lucidenate Q.csv	Yes
Serine/threonine-protein kinase RAF	RAF1	P04049	CHEMBL1906	Kinase	0.120225751	14 / 0?????	Methyl lucidenate Q.csv	Yes
Melanocortin receptor 4	MC4R	P32245	CHEMBL259	Family A G protein-coupled receptor	0.120225751	87 / 0?????	Methyl lucidenate Q.csv	Yes
Vascular endothelial growth factor receptor 2	KDR	P35968	CHEMBL279	Kinase	0.120225751	546 / 0?????	Methyl lucidenate Q.csv	Yes
Inhibitor of NF-kappa-B kinase (IKK)	CHUK	O15111	CHEMBL3476	Kinase	0.120225751	21 / 0?????	Methyl lucidenate Q.csv	Yes
Serine/threonine-protein kinase B-raf	BRAF	P15056	CHEMBL5145	Kinase	0.120225751	165 / 0?????	Methyl lucidenate Q.csv	Yes
Aurora kinase A-interacting protein	AURKAIP1	Q9NWT8	CHEMBL5910	Unclassified protein	0.120225751	1 / 0?????	Methyl lucidenate Q.csv	Yes
Tubulin--tyrosine ligase	TTL	Q8NG68	CHEMBL5549	Enzyme	0.120225751	9 / 12?????	Methyl lucidenate Q.csv	Yes
Vasopressin V1a receptor	AVPR1A	P37288	CHEMBL1889	Family A G protein-coupled receptor	0.120225751	56 / 0?????	Methyl lucidenate Q.csv	Yes
Neurokinin 1 receptor	TACR1	P25103	CHEMBL249	Family A G protein-coupled receptor	0.120225751	173 / 0?????	Methyl lucidenate Q.csv	Yes
Cytochrome P450 2C19	CYP2C19	P33261	CHEMBL3622	Cytochrome P450	0.120225751	15 / 7?????	Methyl lucidenate Q.csv	Yes
Liver glycogen phosphorylase	PYGL	P06737	CHEMBL2568	Enzyme	0.120225751	124 / 0?????	Methyl lucidenate Q.csv	Yes
Tyrosine-protein kinase SYK	SYK	P43405	CHEMBL2599	Kinase	0.120225751	343 / 0?????	Methyl lucidenate Q.csv	Yes
PI3-kinase p110-beta subunit	PIK3CB	P42338	CHEMBL3145	Enzyme	0.120225751	440 / 0?????	Methyl lucidenate Q.csv	Yes
Interleukin-1 receptor-associated kinase 4	IRAK4	Q9NWZ3	CHEMBL3778	Kinase	0.120225751	53 / 0?????	Methyl lucidenate Q.csv	Yes
Leukocyte adhesion glycoprotein LFA-1 alpha	ITGAL	P20701	CHEMBL1803	Adhesion	0.120225751	0 / 4?????	Methyl lucidenate Q.csv	Yes
FK506-binding protein 1A	FKBP1A	P62942	CHEMBL1902	Isomerase	0.120225751	25 / 0?????	Methyl lucidenate Q.csv	Yes
Tyrosine-protein kinase JAK3	JAK3	P52333	CHEMBL2148	Kinase	0.120225751	290 / 0?????	Methyl lucidenate Q.csv	Yes
Mammalian target of Rapamycin (mTORC1)	FKBP1A MTOR	P62942 P42345	CHEMBL2221341	Kinase	0.120225751	48 / 0?????	Methyl lucidenate Q.csv	Yes
Smoothened homolog	SMO	Q99835	CHEMBL5971	Frizzled family G protein-coupled receptor	0.120225751	52 / 0?????	Methyl lucidenate Q.csv	Yes
Prostanoid EP4 receptor	PTGER4	P35408	CHEMBL1836	Family A G protein-coupled receptor	0.120225751	32 / 11?????	Methyl lucidenate Q.csv	Yes
Thrombin and coagulation factor X	F10	P00742	CHEMBL244	Protease	0.120225751	310 / 0?????	Methyl lucidenate Q.csv	Yes
Neuronal acetylcholine receptor protein alpha-7 subunit	CHRNA7	P36544	CHEMBL2492	Ligand-gated ion channel	0.120225751	50 / 0?????	Methyl lucidenate Q.csv	Yes
c-Jun N-terminal kinase 3	MAPK10	P53779	CHEMBL2637	Kinase	0.120225751	117 / 0?????	Methyl lucidenate Q.csv	Yes
Period circadian protein homolog 2	PER2	O15055	CHEMBL3751648	Unclassified protein	0.120225751	23 / 0?????	Methyl lucidenate Q.csv	Yes
Mixed lineage kinase 7	MAP3K20	Q9NYL2	CHEMBL3886	Kinase	0.120225751	9 / 0?????	Methyl lucidenate Q.csv	Yes
TGF-beta receptor type II	TGFBR2	P37173	CHEMBL4267	Kinase	0.120225751	7 / 0?????	Methyl lucidenate Q.csv	Yes
TGF-beta receptor type I	TGFBR1	P36897	CHEMBL4439	Kinase	0.120225751	40 / 0?????	Methyl lucidenate Q.csv	Yes
Serine/threonine-protein kinase PIM1	PIM1	P11309	CHEMBL2147	Kinase	0.120225751	247 / 0?????	Methyl lucidenate Q.csv	Yes
Phosphodiesterase 3	PDE3A	Q14432	CHEMBL241	Phosphodiesterase	0.120225751	21 / 0?????	Methyl lucidenate Q.csv	Yes
