# Supplementary material for: Targeting CDK2 and AURKA with Cerevisterol from Ganoderma lucidum to Sensitize Colorectal Cancer to Chemotherapy
Source: Int J Mol Sci. 2026 Jul 8;27(14):6120. doi: 10.3390/ijms27146120 (PMC13411116; doi:10.3390/ijms27146120)
Supplement: Supplementary file 1 [file ijms-27-06120-s001.zip › Supplementary Table S3.csv]

Gene Symbol	logFC	AveExpr	t	P.Value	adj.P.Val	B	diffexpressed
CA1	-10.48360887	3.27589104443157	-20.64365669	1.70233622578655e-66	2.47381526608141e-64	140.73926569718	DOWN
MS4A12	-8.348118169	1.42804057701841	-17.78985189	1.35696316328885e-53	7.7308350217598e-52	111.158724198685	DOWN
CHGA	-7.844752527	2.42296845328167	-17.13489718	1.15215352537178e-50	5.06694885916791e-49	104.444843507233	DOWN
GCG	-7.683166037	1.96268501331458	-22.38772981	2.10187092964007e-74	6.38650297318211e-72	158.873557720913	DOWN
CLCA1	-7.172612522	7.43453439181139	-11.2894486	4.26961625033387e-26	3.00642149874281e-25	48.2006989257796	DOWN
SLC26A3	-6.956119603	1.68469609389784	-13.59432014	2.51550349668937e-35	3.34078855116614e-34	69.3067208972556	DOWN
MMP7	6.92338395535828	1.30194648156423	20.1257751206935	3.81087534757373e-64	4.54900560834783e-62	135.350751637339	UP
KLK6	6.59550064506285	1.77837364499043	16.4511793365535	1.24935616286511e-47	4.23219400170557e-46	97.4885011618504	UP
PLP1	-6.558987135	1.78470125822868	-22.88188596	1.22519203480204e-76	4.72500020498463e-74	163.996970403745	DOWN
SLC4A4	-6.29158522	1.00361812512569	-17.55286456	1.56492215995327e-52	7.96521548114287e-51	108.724421950401	DOWN
SLC30A10	-6.268239543	1.75319683902753	-23.80267947	8.66460542704212e-81	4.13714279128339e-78	173.513437083439	DOWN
CDH3	6.24654472943203	2.43378788077499	44.508711678747	5.03181665756517e-164	5.0454025625406e-160	363.956015707141	UP
FOXQ1	6.04684951108291	0.910488992939714	28.6267412216069	4.3912266870848e-102	6.29011857019989e-99	222.324705255801	UP
BEST2	-6.000411268	1.28084259857333	-15.77662085	1.15726631729964e-44	3.06171751017506e-43	90.6902922745145	DOWN
CA2	-5.966937997	2.85362171455927	-21.39021706	6.96920700851074e-70	1.34385074373725e-67	148.507761727698	DOWN
CLDN2	5.87335830131193	8.85878674180909	15.5463233207663	1.17208176622854e-43	2.87346304889328e-42	88.3865094689485	UP
PI16	-5.857742769	2.48345177473897	-19.04210873	3.09309098899274e-59	2.6508054142419e-57	124.094064617187	DOWN
ADH1C	-5.849725152	6.59166696990346	-14.58027209	1.73420045888899e-39	3.06141338050702e-38	78.8344638904472	DOWN
DPEP1	5.80495362207728	6.52694503412215	15.914138986796	2.89157423854544e-45	8.03152767033106e-44	92.0703232195082	UP
SCNN1B	-5.786025925	4.54159559822449	-15.88500418	3.88017648895892e-45	1.06301993592326e-43	91.7776831395846	DOWN
CEACAM7	-5.746101531	1.39555901285583	-13.49721074	6.37582805850726e-35	8.22785430407366e-34	68.3822696166233	DOWN
IGJ	-5.737737721	0.936596990258248	-14.18379516	8.41793224976138e-38	1.32298756533475e-36	74.9735239331412	DOWN
SCN7A	-5.695122475	2.01385156289719	-18.78028654	4.71611577948927e-58	3.84459292040154e-56	121.381285163856	DOWN
SFRP1	-5.692125029	3.07617758512914	-17.08178262	1.98693415405929e-50	8.51409776186003e-49	103.902368868614	DOWN
SPIB	-5.620447811	3.9410725842381	-21.0734549	1.90741594080826e-68	3.1353540390958e-66	145.212058290142	DOWN
PRIMA1	-5.546248927	1.47929458304987	-19.09874688	1.7149462349575e-59	1.48239361188955e-57	124.681348070732	DOWN
ETV4	5.46227710541155	7.47849682063788	37.8970241307503	7.05514205580385e-140	3.53709546967726e-136	308.826670247444	UP
KIAA1199	5.4041121691499	3.16240357721027	28.6391848241339	3.88054136153653e-102	6.29011857019989e-99	222.447730685764	UP
UGT1A8	-5.379887949	4.13695348450667	-16.86871299	1.76265952887796e-49	7.01356630796006e-48	101.729575269743	DOWN
RERGL	-5.251601766	1.07982745599998	-27.53008305	2.52542794901519e-97	2.81360733830836e-94	211.417813017233	DOWN
WISP2	-5.121048641	1.43894737875415	-17.30378212	2.03270825303021e-51	9.65969936167484e-50	106.171822936601	DOWN
CPNE7	5.10301963855966	3.38687344165601	21.2861699065944	2.06646150825223e-69	3.83711287837873e-67	147.425344534821	UP
CA9	5.06819532585912	4.16226312154046	13.3174846728836	3.54005265184804e-34	4.35001322795102e-33	66.678516169115	UP
TRPM6	-5.025232299	0.509060985470277	-15.94566685	2.10309732210845e-45	5.92352720471387e-44	92.3871578250174	DOWN
DHRS9	-4.96239507	4.28724172100096	-13.73654162	6.41258418883554e-36	8.85660904427741e-35	70.6654058466627	DOWN
PRPH	-4.953106512	2.23565902424188	-17.32552802	1.62541648591473e-51	7.83560149243604e-50	106.394418152868	DOWN
B3GNT6	-4.875111693	2.02632593628535	-10.25951872	2.91769311772711e-22	1.59084877060629e-21	39.4481180740699	DOWN
GRIN2D	4.87501632109755	7.20392945184175	25.4721098784596	2.95872195776884e-88	2.28208500542678e-85	190.631553104465	UP
LYVE1	-4.855015871	3.80450583187301	-19.96839048	1.97192318666838e-63	2.19694153252487e-61	133.713878968596	DOWN
CLDN1	4.83017493984477	-0.219567024	28.2310269893898	2.25843886005552e-100	2.83067080622209e-97	218.403713489437	UP
C7	-4.80557046	4.2010323171061	-13.90834666	1.22128307112798e-36	1.76962505118501e-35	72.314084483784	DOWN
HEPACAM2	-4.805478744	4.59101419479365	-11.19136847	1.0098675310724e-25	6.93082938676449e-25	47.3467893841282	DOWN
DES	-4.804651047	7.24125863309256	-10.85942511	1.80477159050385e-24	1.13315245698072e-23	44.4877265102751	DOWN
OSTBETA	-4.78989292	2.59623402370442	-16.68278645	1.17874624156993e-48	4.31360896504441e-47	99.8381799665908	DOWN
PKIB	-4.724155864	2.01856787345865	-21.26806703	2.49668126412971e-69	4.47039697061226e-67	147.237003625895	DOWN
INHBA	4.70920272871502	2.46051743062574	19.2319335725594	4.28233524250048e-60	3.90354322514112e-58	126.062934521314	UP
CTSG	-4.697748344	1.56291916277517	-16.17267518	2.11460133951811e-46	6.50402074581229e-45	94.6731619127737	DOWN
PDX1	4.65470795064809	0.887120041460913	25.1875410703157	5.46564169777131e-87	3.42524933147206e-84	187.728094076573	UP
FCGBP	-4.602634245	4.28715384830987	-10.58457044	1.89352004108736e-23	1.11815815382703e-22	42.157793687081	DOWN
PCOLCE2	-4.569455777	2.588576594	-14.47221143	5.01458436348764e-39	8.58041594073219e-38	77.7784520033883	DOWN
PIRT	-4.564850381	1.71083050498622	-19.31364214	1.8274812088388e-60	1.72869378122893e-58	126.910892797597	DOWN
KRT6B	4.53882007884065	0.169656637726069	10.9524504433326	8.08351672357364e-25	5.22588150788349e-24	45.2840674006793	UP
MYH11	-4.53526274	3.49507711669818	-13.40330781	1.56318701459832e-34	1.95681350753774e-33	67.490917803713	DOWN
AKR1B10	-4.453458952	2.16708089877111	-12.56451905	4.18518471052471e-31	4.1922924168263e-30	59.6489098585795	DOWN
FAM23A	-4.447914058	5.25868301822502	-16.05211512	7.16948461324846e-46	2.11436535932478e-44	93.4580875152433	DOWN
EPHX4	4.37619232580673	5.38318707474559	22.483365413798	7.75991300595664e-75	2.43152024096023e-72	159.865846834591	UP
PRSS22	4.31839998975999	4.21099029675943	23.332433037587	1.13502899831542e-78	4.74205656921196e-76	168.658908022334	UP
TNXB	-4.303738478	2.51159731944202	-16.67006091	1.34225089007857e-48	4.85875439524108e-47	99.7088894024548	DOWN
GFRA2	-4.27367986	0.644986245937046	-20.98053961	5.03628410278504e-68	7.90619138944426e-66	144.245163899927	DOWN
SLC9A3	-4.254595715	3.55903007268021	-10.26844531	2.70839094283685e-22	1.47833619944611e-21	39.5218501713547	DOWN
HSD17B2	-4.245363979	4.13199919442449	-16.36174328	3.10269641581017e-47	1.0100888623808e-45	96.5831688449869	DOWN
MMRN1	-4.24374348	3.9922500986234	-14.1471813	1.20251097173567e-37	1.88399648649899e-36	74.618903320983	DOWN
TMEM82	-4.242552875	2.45954149239794	-17.03302197	3.27591732037165e-50	1.38597565280027e-48	103.404649908826	DOWN
GYLTL1B	4.23863152101704	7.26410316274794	20.2855368461141	7.18129476740869e-65	9.23164649138551e-63	137.012760532255	UP
LY6G6D	4.23570466390162	-0.506458154	8.08766722773876	6.1118564842434e-15	2.0887384106172e-14	22.7880632114917	UP
USP2	-4.212280889	1.50998158073934	-21.15009633	8.56356493062007e-69	1.43111442598879e-66	146.00955720633	DOWN
BTNL8	-4.181963539	0.941682772639263	-13.57591192	3.00108988240256e-35	3.96468092896581e-34	69.1312746992747	DOWN
GPT	-4.140914657	5.89337045772134	-16.87604888	1.63519278760861e-49	6.53230202444284e-48	101.804291825294	DOWN
SYNM	-4.105694133	6.40758161430811	-13.3660087	2.23053456466135e-34	2.77144610655011e-33	67.1375777665813	DOWN
ABCC13	-4.103270593	2.81450420412096	-16.98216552	5.51680979255794e-50	2.28582858636275e-48	102.885837155906	DOWN
LRRN2	-4.088487462	2.21911179367247	-16.19483834	1.68905348508967e-46	5.24338677863594e-45	94.8967803380279	DOWN
EPHA7	-4.084773097	0.773062377955363	-14.54838118	2.37306715598475e-39	4.13103200921166e-38	78.5225321192364	DOWN
MT1G	-4.083652839	5.84516771947681	-15.27497388	1.77178681088452e-42	3.87052425985601e-41	85.6844855635806	DOWN
SLC17A4	-4.079927917	-0.00669441	-15.31795475	1.15342114794998e-42	2.59312866603014e-41	86.111546489663	DOWN
PADI2	-4.075521983	6.73744569693319	-15.42473742	3.96440319318078e-43	9.33405385900947e-42	87.1740785347368	DOWN
CILP	-4.074531035	1.54730098324347	-11.6102949	2.48534833748991e-27	1.89943504420818e-26	51.0220785578309	DOWN
MADCAM1	-4.070493437	2.34802668418512	-15.43529179	3.5668501992884e-43	8.43509597836433e-42	87.2792160357782	DOWN
TPSG1	-4.058713557	4.51843447883718	-11.79830617	4.60733685155038e-28	3.72262422324703e-27	52.6946810435205	DOWN
PYGM	-3.990763544	1.14502991883713	-16.90012258	1.27811336912864e-49	5.14684447881643e-48	102.049531123707	DOWN
PLAC9	-3.98670684	0.647055095305247	-18.41498787	2.09709302777863e-56	1.49131572975435e-54	117.602874142891	DOWN
VWA2	3.97674800081976	0.521767697073362	19.2883557916552	2.37856890313887e-60	2.20832503627532e-58	126.648446457731	UP
LEMD1	3.97463011826302	2.8268870219603	13.0296080933193	5.40577807712863e-33	6.12471602026766e-32	63.9696792955542	UP
CFD	-3.970574674	2.79606179579959	-17.35351121	1.21890212594746e-51	5.90431479076094e-50	106.680933512584	DOWN
PLAC8	-3.959301111	0.241920215404021	-13.54542225	4.01931031347537e-35	5.2544490890766e-34	68.8408928521553	DOWN
NKD1	3.9590505145155	5.97463945519134	12.5320509589481	5.65493732366737e-31	5.62520402226317e-30	59.3499639064068	UP
LOC572558	-3.94182719	0.837142799410036	-21.33817071	1.20033034637589e-69	2.27088912888887e-67	147.966334300514	DOWN
PIGR	-3.93941477	1.42975348083677	-7.581072424	2.09043895922978e-13	6.46939242104844e-13	19.3107969306625	DOWN
TRIM29	3.93786338504071	6.08765082665226	16.5842178568806	3.22211831024889e-48	1.13103048748395e-46	98.8372953359843	UP
HTR1D	3.93046180822155	-0.391606488	15.4372853596774	3.49635367918609e-43	8.28792868586263e-42	87.2990773238937	UP
CHST5	-3.923101679	6.3611671463773	-10.44378517	6.22816545566289e-23	3.55636759817379e-22	40.9779775111229	DOWN
HAND2	-3.922513997	4.28194487147189	-12.19665802	1.24014304368429e-29	1.12026254946147e-28	56.2834441559333	DOWN
SLC13A2	-3.903936031	5.36050784293231	-9.833486952	9.73216839945963e-21	4.81898531068552e-20	35.9754822072839	DOWN
NKD2	3.88351418624954	2.93621055625101	17.5129118103847	2.36206821413135e-52	1.18422289915475e-50	108.314561355251	UP
FABP1	-3.881305422	4.72399841962004	-9.413660452	2.81783764207994e-19	1.26929281388749e-18	32.6456538042032	DOWN
GSTA1	-3.869074843	2.92927965940657	-11.9731493	9.49523328473141e-29	8.04127568800691e-28	54.2624829865554	DOWN
OTX1	3.86043383504858	1.23911106506736	16.8809947323634	1.5544930750526e-49	6.23476082542097e-48	101.854669489336	UP
LGALS2	-3.841525992	5.30817231279147	-12.93355867	1.33475755341809e-32	1.45632361133005e-31	63.0716018802657	DOWN
C2CD4A	3.82170142835259	6.6958786625358	15.9101229659769	3.01122212473331e-45	8.34075255378478e-44	92.0299765689187	UP
ACAN	3.8120686991248	5.91980703458347	19.7510774850237	1.90639836011738e-62	2.03355918690394e-60	131.454583812636	UP
MMP11	3.78522167101646	3.34392710293936	16.7298958710513	7.28619908866077e-49	2.76737569174248e-47	100.316993735356	UP
HAND1	-3.782064394	2.33390653662304	-9.624451035	5.26038049908337e-20	2.48098942917728e-19	34.3057609816215	DOWN
S100A2	3.77065450775531	1.13422412209728	16.9540132901509	7.3609329885776e-50	3.01257449291705e-48	102.598774805478	UP
CNTN3	-3.769201336	2.74995978238445	-13.33583561	2.97290518539017e-34	3.6801629992478e-33	66.8520432529489	DOWN
CR2	-3.768957436	0.486473063971044	-9.754797792	1.84168601762929e-20	8.95132607792964e-20	35.3442365152225	DOWN
KLK10	3.7562389699472	0.228856998803742	10.747643715582	4.71385124247171e-24	2.88206014684536e-23	43.5359803159593	UP
SYNPO2	-3.749123253	3.74783567649576	-13.13000598	2.09517210331659e-33	2.47156360940653e-32	64.9115107897897	DOWN
CTNND2	-3.747261281	0.493755170910598	-22.08896602	4.73548428688815e-73	1.18706752361569e-70	155.771675376146	DOWN
ADAM6	-3.740479128	3.53965150092018	-10.01893939	2.13784082654305e-21	1.10098253558023e-20	37.475849666136	DOWN
LIFR	-3.738325731	3.04962930276678	-18.00458291	1.47406151888956e-54	9.29585839616705e-53	113.36875801649	DOWN
ACTG2	-3.734342989	6.952635098	-11.88148877	2.17636795048603e-28	1.80948933992732e-27	53.4391096037161	DOWN
HMGCS2	-3.714964348	7.0991885074995	-9.174365278	1.83989719849268e-18	7.85383108100727e-18	30.7906353403448	DOWN
KCNMA1	-3.68656917	1.93224909511732	-12.6068767	2.82459438350722e-31	2.85506127857126e-30	60.0394535457695	DOWN
LDHD	-3.681759474	4.36166034010891	-15.89475464	3.5165391186935e-45	9.66036650496979e-44	91.8756044881446	DOWN
MMP1	3.68127607638359	1.30446409758966	10.5939737591436	1.74819785799785e-23	1.03539160792347e-22	42.2369286441998	UP
PPP1R1A	-3.679755209	1.42082152426151	-12.29339068	5.11027584550594e-30	4.77991939392613e-29	57.1637776590548	DOWN
AGTR1	-3.672252419	2.45768055714925	-12.29672268	4.95628503095625e-30	4.64454859863535e-29	57.1941611439114	DOWN
PLAC2	-3.668734163	2.7297943297623	-17.2095678	5.35246442344468e-51	2.46188810889357e-49	105.208018804379	DOWN
COL7A1	3.65649847437643	4.97377015113997	15.5140164634375	1.62065925470574e-43	3.94425979294525e-42	88.0640860763835	UP
CNN1	-3.650512051	3.90125824490875	-11.85702088	2.71431022784704e-28	2.23622859348913e-27	53.2198611020216	DOWN
SCGB2A1	-3.630065177	2.07590670834826	-13.43278061	1.1800121938611e-34	1.48642993314639e-33	67.7704060424704	DOWN
SLC4A11	3.62713088107261	1.5239778155132	13.7981535638706	3.54114241159918e-36	4.97297408418837e-35	71.2557323890261	UP
WSCD1	-3.625359469	1.5883103573696	-15.31088819	1.23779462835483e-42	2.76422421793182e-41	86.0413081902671	DOWN
MMP28	-3.623517483	0.516920191702699	-15.59044631	7.52696939872356e-44	1.87743587465177e-42	88.827164574427	DOWN
UGT1A9	-3.620925337	2.69723367111874	-11.49503489	6.93618561977307e-27	5.14036461267292e-26	50.0036723847212	DOWN
BMX	-3.615194937	3.0655629258064	-15.3861973	5.83019922513527e-43	1.34699095922653e-41	86.7903387058244	DOWN
HBB	-3.599027313	0.377399032941425	-13.57325965	3.07836421187009e-35	4.06141552005545e-34	69.1060041829883	DOWN
FAM55A	-3.5896422	0.604347744146643	-9.037446372	5.30736976444215e-18	2.20634314378364e-17	29.7437369262209	DOWN
BTNL3	-3.578095336	2.24733478692998	-12.45149235	1.19145720624125e-30	1.15875280378089e-29	58.609798783166	DOWN
MYOM1	-3.571223079	1.59592141104242	-16.1576236	2.46310400467941e-46	7.50685223553812e-45	94.5213397002518	DOWN
ADAM12	3.5620952951418	2.14275855979658	12.9633215889669	1.00901600206482e-32	1.12042120184983e-31	63.349577074723	UP
FAP	3.557726074	0.32334465522262	13.0603282686346	4.04618479709032e-33	4.63669656690568e-32	64.2575316480949	UP
TRIB3	3.54592450212461	4.94201128963922	25.388067603573	6.99621771470102e-88	4.67673833502047e-85	189.774743404918	UP
MT1E	-3.544471361	0.0273790746174908	-13.01949817	5.94613976049561e-33	6.70663030129241e-32	63.8750125797246	DOWN
CCL13	-3.538785292	0.943509832459844	-11.15280339	1.41511722490164e-25	9.61340136455874e-25	47.012156787157	DOWN
MFAP5	-3.527717734	2.10243070765972	-10.68189748	8.26949141327306e-24	4.97708225695612e-23	42.9788570941314	DOWN
F13A1	-3.527214079	2.97244266112536	-11.76960045	5.96467655839115e-28	4.78462494807904e-27	52.4384068750479	DOWN
B3GALT5	-3.524016526	1.16485064830916	-11.42160394	1.33011162964674e-26	9.69260851051441e-26	49.3576790814377	DOWN
PLEKHN1	3.51004436594598	4.24129513639152	20.8321334724843	2.37486630341921e-67	3.55414692901261e-65	142.700737308726	UP
STC2	3.50871322377483	0.083591419043106	13.886008162689	1.51583468834566e-36	2.17132491714884e-35	72.0992720532898	UP
PCK1	-3.494030328	7.7824208410677	-12.02697765	5.82541107838645e-29	5.01385380969794e-28	54.7474982248829	DOWN
TMEM59L	-3.490040322	1.20523738515707	-16.04822083	7.45761411728103e-46	2.18647651327418e-44	93.4188766894069	DOWN
LMOD1	-3.487720939	7.03010473960276	-13.11871585	2.33118503120012e-33	2.74674410197928e-32	64.8054421049603	DOWN
GSTM5	-3.480011816	3.30155586170149	-17.19428635	6.2620364265242e-51	2.85355409821019e-49	105.051782977141	DOWN
SEMA6D	-3.478144274	0.682047307663575	-15.91878779	2.75898914380513e-45	7.72748160473017e-44	92.1170304446818	DOWN
CHI3L1	3.47625420570283	3.96537307004409	12.5171285328414	6.49310007812266e-31	6.43979371744173e-30	59.2126888563396	UP
CCL19	-3.472933098	3.26997025001668	-9.795583865	1.32376251432489e-20	6.49064387830595e-20	35.6710193881527	DOWN
HPGD	-3.467374622	3.73869678981811	-15.84910328	5.57372775612672e-45	1.50235936050222e-43	91.4172764666615	DOWN
CGREF1	3.46017120258051	5.33524568791287	19.0105080644873	4.2980997910058e-59	3.65229208511993e-57	123.766461748089	UP
PAH	3.4583589617584	2.63376034076178	8.65558553858757	9.62917236634868e-17	3.70924745744826e-16	26.8814897219632	UP
MUC2	-3.457644407	9.87300437080603	-6.288563992	7.81112623736583e-10	1.88319698922979e-09	11.2463242948226	DOWN
PLCXD3	-3.456181867	1.0526150471721	-14.12873697	1.43898923879468e-37	2.2404883691606e-36	74.4403898149519	DOWN
CXCL5	3.45154655710951	4.96009449066987	8.16973306425958	3.39620013994966e-15	1.18242009733594e-14	23.3670917437173	UP
SEPP1	-3.450188097	6.7034558660379	-15.36075981	7.51926988669601e-43	1.72530249780094e-41	86.5372142259786	DOWN
KRT20	-3.446123094	3.06907012994118	-10.92840981	9.95186812371377e-25	6.39662703054346e-24	45.0778980924629	DOWN
INA	-3.443910101	0.940376278989102	-14.64129815	9.50979282323511e-40	1.71810257006448e-38	79.4320206879358	DOWN
MDFI	3.44128755439512	5.90205176429705	22.7440704214132	5.13961945959765e-76	1.90870238227354e-73	162.56908980377	UP
EPB41L3	-3.418118906	1.01435827402332	-15.01986124	2.24753741939041e-41	4.50721154084553e-40	83.1571992719087	DOWN
DUSP27	3.40677850304157	3.42165281805055	5.55085140067569	4.95249830402822e-08	1.04259291401409e-07	7.2058634186127	UP
FHL1	-3.399651974	0.60100008558568	-15.68088481	3.03334098288508e-44	7.79879744497146e-43	89.7314610102975	DOWN
C17orf96	3.37531117595456	2.85508710489692	22.1777342004058	1.87632184618614e-73	5.08483220316443e-71	156.693597646803	UP
C6orf15	3.36147325039567	2.36261245566422	8.59341124413801	1.53124908488496e-16	5.80046640504024e-16	26.4236620120938	UP
CD36	-3.348705207	5.45310915595603	-13.64901925	1.48802760175195e-35	2.00274533728413e-34	69.828612427597	DOWN
HHLA2	-3.339659233	8.21876051042669	-13.07018109	3.68695140103447e-33	4.239571295662e-32	64.3499164638763	DOWN
CST4	3.3343069676965	2.38664620388444	12.4673090261905	1.02945994444161e-30	1.00706291345522e-29	58.7549435827619	UP
FOSL1	3.32922989300157	0.512386473495098	15.3300563539004	1.02204812282535e-42	2.30812534404725e-41	86.2318532717475	UP
CHL1	-3.329228332	3.84398151820391	-13.27919052	5.09458188992931e-34	6.23728603300625e-33	66.3167283147369	DOWN
C4orf7	-3.318374837	1.92580515997753	-8.68119613	7.94909924250878e-17	3.07032427213542e-16	27.0707535298774	DOWN
ACSL6	3.30390362975515	4.86789662254634	8.80219562456013	3.19627622498368e-17	1.26476170907306e-16	27.9702474349093	UP
CCL21	-3.284751974	1.26580576838427	-8.987875301	7.76830005460557e-18	3.1818931637063e-17	29.3673583249691	DOWN
SLCO4A1	3.28298571647635	3.12955016456837	24.6493297047985	1.38166554510394e-84	7.29155811618799e-82	182.219647103729	UP
LRP8	3.28184110991683	4.81743137427352	25.8959776297067	3.8893131457953e-90	3.54528571935359e-87	194.943969714306	UP
SLC23A1	-3.272376926	3.78779238678537	-13.97742421	6.25593194859318e-37	9.21119378099028e-36	72.9791835561615	DOWN
TLX1	3.26939067731533	4.20707710803013	13.0475018916168	4.56657572173782e-33	5.20330167748468e-32	64.1373107761708	UP
C2orf70	3.26937092100414	0.0206507436763479	16.032709675255	8.72463973675368e-46	2.53570906204142e-44	93.2627219565223	UP
CLDN23	-3.267380776	1.70923422032123	-22.3258641	4.00517328955464e-74	1.18117272277542e-71	158.231483823881	DOWN
TNS4	3.26700917421615	2.56540437347293	14.5259852894209	2.95737378483069e-39	5.11268740353403e-38	78.3036133129797	UP
MAB21L2	-3.255838484	1.85898261504212	-11.47325945	8.4153452617767e-27	6.19990205289015e-26	49.8118767020697	DOWN
ELAVL4	-3.251478984	0.988696333249876	-18.81034861	3.44992872212318e-58	2.83544551612534e-56	121.692579669263	DOWN
SPTBN2	3.2413224799073	3.07764350539867	25.4087430146013	5.66097580053527e-88	4.05447173942623e-85	189.985581913797	UP
NEU4	-3.23919741	2.82831388494209	-13.15185361	1.7039864644025e-33	2.02439245006681e-32	65.116876720265	DOWN
ATG9B	3.23827417191439	4.67227047113361	15.3235910990149	1.09025902599875e-42	2.45663533790776e-41	86.1675761611169	UP
FOLR2	-3.231946163	0.679579568192254	-13.54866025	3.89657484750211e-35	5.10731450926845e-34	68.8717188904344	DOWN
ATCAY	-3.22567131	0.844556568016754	-17.60684599	8.97025543233161e-53	4.66034980414451e-51	109.278445602305	DOWN
FGL2	-3.224224697	0.590072588215418	-15.91750392	2.79498666522636e-45	7.80649896719351e-44	92.1041308420446	DOWN
MB	-3.218118062	1.89234959408311	-11.06435074	3.06079026247781e-25	2.02979788107573e-24	46.2470704337775	DOWN
TRIM40	-3.217768802	3.11892326935588	-13.6640522	1.28790354997057e-35	1.73572700209071e-34	69.9721902792313	DOWN
LHFPL4	-3.213921149	1.1131636690858	-11.55916518	3.9210205634822e-27	2.96054767997259e-26	50.5696471262106	DOWN
SULT1B1	-3.20876533	3.34990705707112	-12.85610228	2.76084658669748e-32	2.95128024784815e-31	62.3495171613458	DOWN
SLC17A7	-3.199882087	1.48125945628015	-20.77936069	4.12239782906658e-67	6.07871809294861e-65	142.15153132714	DOWN
TMEM37	-3.185541033	0.916183342749061	-17.20509993	5.60381183422769e-51	2.56572699825576e-49	105.162337126366	DOWN
NKX2-3	-3.183181585	0.147952058252993	-16.02137426	9.78450260083246e-46	2.81923010283181e-44	93.1486298018466	DOWN
FEZF1	3.17754722776777	2.06080911964087	8.619828085	1.25768323976396e-16	4.80594125194863e-16	26.6179003074609	UP
NCAM1	-3.173223939	1.72098042483513	-14.07363724	2.45899465444107e-37	3.75286748859674e-36	73.9076201397222	DOWN
LAMA1	-3.171040874	2.67879540641631	-14.1537191	1.12834897041801e-37	1.77057200725843e-36	74.6822000234039	DOWN
SPERT	3.1660535964774	1.70363670394821	12.6793630915595	1.43925017480604e-31	1.48318206606168e-30	60.7091971896513	UP
TUBAL3	-3.165667046	0.202179922436692	-13.24791132	6.85656637639841e-34	8.31327582299237e-33	66.0215406464969	DOWN
IGSF10	-3.155063226	1.30948601584491	-12.96309766	1.01114320599667e-32	1.12151425241931e-31	63.3474846146315	DOWN
MGC29506	-3.147724087	4.0122706241773	-9.335860749	5.20397570898955e-19	2.30173199973702e-18	32.0390569962172	DOWN
SPEG	-3.143279419	1.50864503933397	-10.41714545	7.79387362503301e-23	4.42771506165473e-22	40.7557897512852	DOWN
MMP13	3.14161141145747	1.47583790764054	9.76728889545235	1.66469919854761e-20	8.12259798726854e-20	35.444224169296	UP
GCNT3	-3.133116685	1.05553448241517	-10.89552037	1.32211704175046e-24	8.40105676656015e-24	44.7962596896851	DOWN
PIWIL1	3.13213486407508	3.80098368744285	8.22953876891888	2.2074213575646e-15	7.75264937033284e-15	23.7917589796311	UP
P2RY1	-3.118654881	3.05575646871157	-16.03107477	8.87011885326324e-46	2.57053993473036e-44	93.2462651723609	DOWN
SRPX	-3.113581012	4.78420436335391	-15.59913699	6.8979283275198e-44	1.72913818350103e-42	88.9139995217697	DOWN
ZBTB7C	-3.112149393	5.04531110742593	-10.88284475	1.47489107554396e-24	9.31867222084391e-24	44.6878450597486	DOWN
RIC3	-3.10596786	1.25689270343089	-14.61061794	1.28645695754642e-39	2.3034471273782e-38	79.1314994013179	DOWN
LPHN3	-3.101578559	3.00070758716386	-14.72511282	4.16121903104317e-40	7.7411026390111e-39	80.2540886012882	DOWN
ATOH1	-3.099496048	2.49409175856143	-8.36835083	8.05220247211999e-16	2.90638711979651e-15	24.7861118563054	DOWN
UCA1	3.09755101622874	1.50561421738848	9.01632636239996	6.24370522431782e-18	2.58167555811278e-17	29.5832056804395	UP
PHGR1	-3.093802386	5.37846717048929	-14.60353634	1.37934021731981e-39	2.46535550072473e-38	79.0621635547479	DOWN
C10orf99	-3.090647049	0.562851739804049	-8.011585631	1.04980588345591e-14	3.54663193848127e-14	22.255114799756	DOWN
CD209	-3.066349634	5.33858373909849	-13.0450311	4.67422986044565e-33	5.3199208638693e-32	64.1141580960304	DOWN
MPZ	-3.0644773	1.34695947719417	-18.14256225	3.53335859559885e-55	2.3005835479266e-53	114.79086478995	DOWN
SERPINA4	3.06130445912407	2.32467210322305	10.1453944807124	7.531367942384e-22	3.99138617115668e-21	38.5089315491458	UP
LGALS9B	-3.049720391	1.18229442980609	-9.24434481	1.06634394134774e-18	4.60078773661525e-18	31.329810920808	DOWN
FAM129A	-3.046956484	6.33079746017226	-14.72198273	4.29178319061798e-40	7.96920556524565e-39	80.223359965922	DOWN
KIAA1644	-3.045397737	1.11019728903691	-12.26528733	6.61383461386439e-30	6.11215849522749e-29	56.9076701674048	DOWN
MLXIPL	3.03778375057723	3.77588565545793	14.2962241982642	2.810085838067e-38	4.56673106941617e-37	76.0645270730375	UP
HOXD1	-3.033770189	3.21822035267791	-13.88620774	1.51291227923394e-36	2.17023911643472e-35	72.1011906418053	DOWN
ASCL2	3.03251193877146	0.332382433943188	11.8763889802353	2.27894755802019e-28	1.88851298878252e-27	53.393393097586	UP
BCAS1	-3.03081199	7.86589638953502	-12.69160682	1.28410777367242e-31	1.3260297267367e-30	60.8224982549464	DOWN
MYLK	-3.013239528	2.37984794390341	-13.80024167	3.47052741097637e-36	4.88064212480506e-35	71.275757331089	DOWN
MEP1A	-3.005366723	4.52179489657073	-9.656289283	4.07415907469327e-20	1.93517731131925e-19	34.5585855061837	DOWN
ISX	-2.998374699	1.82885996580254	-9.332149279	5.35808209918311e-19	2.3657194719731e-18	32.0102025649048	DOWN
DHRS2	2.99718091946902	3.40219729768239	11.602394447033	2.66693811202804e-27	2.02893690814151e-26	50.9521011695996	UP
IL1R2	-2.993674254	0.148433612537096	-11.62573154	2.16529544563169e-27	1.66371014814935e-26	51.1588790875663	DOWN
HAPLN1	-2.987423775	3.91916031497101	-14.74053803	3.57344091284863e-40	6.68486791662933e-39	80.4055520758623	DOWN
ASXL3	-2.986415077	2.46925723101512	-12.4428638	1.2902899549361e-30	1.2500229350864e-29	58.5306539476147	DOWN
FAM150A	2.9848683458758	0.664248397024392	10.8629217797596	1.75121913367357e-24	1.10021768504667e-23	44.5175895782563	UP
JUB	2.96885055547023	5.35705732820899	29.4081686894716	1.92735237117716e-105	3.86511244515867e-102	230.017295607495	UP
KIF26B	2.96148651512817	4.92092633130717	11.5480944794826	4.32726757832072e-27	3.25502715737598e-26	50.4718246755963	UP
SLC7A5	2.96047852864503	0.507268168007627	22.7101522447422	7.3155189939548e-76	2.61973960544231e-73	162.217546709982	UP
L1CAM	-2.957446485	2.52194778343466	-8.462557021	4.03440886830946e-16	1.48669671894667e-15	25.4677745	DOWN
ADAM33	-2.94746573	3.90572315908579	-11.13206779	1.69615080045544e-25	1.14604474906784e-24	46.8324966801625	DOWN
SLC22A11	2.94683289305303	0.513421447520495	8.72371045143006	5.77719154585291e-17	2.24439750601577e-16	27.3858049387595	UP
PABPC1L	2.94654401781643	-0.055585054	14.280744306534	3.26891683794691e-38	5.28668211840221e-37	75.9141267629309	UP
ITGA8	-2.946201346	0.31970656741956	-12.32593349	3.78957522432231e-30	3.57460684612228e-29	57.4606954520285	DOWN
SLC6A6	2.94576489530532	4.34005752441185	20.4200746674273	1.76082441679198e-65	2.38591708475314e-63	138.412608427485	UP
TNFRSF6B	2.94473938462926	6.57713956764539	10.5852507866638	1.8826145173824e-23	1.11237335096012e-22	42.1635178171751	UP
KLHL35	2.93562206010418	4.32315296959483	16.3994501070655	2.11466841315581e-47	6.97492769036623e-46	96.964722708595	UP
BARX2	-2.932527349	3.13971095427484	-9.885084116	6.39484161460728e-21	3.21731444403749e-20	36.3911438568241	DOWN
C15orf48	-2.92282227	3.57693300211786	-13.91195345	1.17939770619142e-36	1.71140677279036e-35	72.3487806752806	DOWN
CPA3	-2.918183607	0.453229407463553	-9.622160935	5.35785467105697e-20	2.5245868790737e-19	34.287596357341	DOWN
POU2AF1	-2.917944463	0.519916369674371	-9.579406534	7.54459170832275e-20	3.52022433966274e-19	33.9489920266031	DOWN
SLC6A20	2.90191103261129	1.03827412601324	8.97456672278869	8.6028329029785e-18	3.5179692299415e-17	29.2665518253478	UP
AHCYL2	-2.90049144	6.75646183880359	-18.33595821	4.76074110571518e-56	3.33817839629413e-54	116.78657401993	DOWN
LOC96610	-2.899723673	3.472173919	-9.844535408	8.89623425051986e-21	4.42034394598427e-20	36.0643714211089	DOWN
GPM6B	-2.899567184	1.01584027602956	-15.44428801	3.25956858179018e-43	7.74495122502609e-42	87.3688484037169	DOWN
CES3	-2.897253146	7.14641149101551	-11.6172716	2.33525115483279e-27	1.78744758240522e-26	51.0838947035864	DOWN
SERPINB5	2.89673543234528	7.80537145794609	9.00281833826795	6.92653606249745e-18	2.8545983188928e-17	29.4806671854395	UP
SLC9A2	-2.890402483	0.823280843605454	-11.39267932	1.71794983779061e-26	1.2449665228842e-25	49.1038308289719	DOWN
IRX5	2.88822771207589	0.0263578972137712	11.3159565321643	3.38099100260295e-26	2.39077551361776e-25	48.4321822484265	UP
PCSK9	2.88734468847714	3.12717250914092	13.0197149533045	5.93400644817765e-33	6.70048228106727e-32	63.8770421766439	UP
CST2	2.88699404597438	0.234838567866162	10.6432540716787	1.14962849070699e-23	6.85742110429444e-23	42.6523292634101	UP
JPH2	-2.885175068	2.01195817545431	-11.37835807	1.94973209469767e-26	1.40344319551569e-25	48.9782731011576	DOWN
TRIM58	-2.884464368	2.3631921842948	-8.803627787	3.16183306360608e-17	1.2521208581666e-16	27.9809460211731	DOWN
TGFBI	2.88112176828998	7.26420705712489	16.8632058513013	1.86483045605496e-49	7.39077272049922e-48	101.67348908258	UP
CCNO	2.87848603389146	5.0050779395733	17.391376617205	8.25609684440521e-52	4.01863509994423e-50	107.068762687772	UP
KLF4	-2.875241883	3.94144676739902	-18.51774431	7.21763255652724e-57	5.3214118856102e-55	118.664877663072	DOWN
STAP1	-2.871837603	1.75242497338064	-13.33746598	2.92713036057272e-34	3.6279772713798e-33	66.8674649421996	DOWN
GLS2	2.86923713715449	3.3990049051858	16.2551068082099	9.16468869530385e-47	2.88070011121667e-45	95.5052459521878	UP
ATRNL1	-2.863472329	0.643433122976559	-12.8891399	2.02540901295781e-32	2.18373937343311e-31	62.657273073572	DOWN
HAGHL	2.86087428966346	0.940303530443691	13.8909503970646	1.44509456970865e-36	2.08488679862857e-35	72.1467863928476	UP
SEC14L5	-2.856655614	2.05395318470644	-15.68906312	2.79381910651283e-44	7.20144580488538e-43	89.8133074655752	DOWN
PDE3A	-2.85440151	1.51166917791608	-11.4199144	1.3501531616618e-26	9.83150744515821e-26	49.3428417698569	DOWN
GGTA1	-2.85369785	3.61473227620774	-14.07368645	2.45781916124588e-37	3.75286748859674e-36	73.9080955702107	DOWN
SPTBN5	2.85041251728028	2.79840468713975	11.9467547586426	1.20608059699606e-28	1.01562869402296e-27	54.0250569270484	UP
GHR	-2.8483972	4.16420268250027	-11.92645775	1.44935429549984e-28	1.21307809023179e-27	53.8426596511284	DOWN
ABCB5	-2.843530149	0.837653682266655	-15.57746011	8.57520084798404e-44	2.1178211552398e-42	88.6974351661839	DOWN
SLIT3	-2.841183894	0.728966953435494	-12.13742558	2.13068653144986e-29	1.88398534839927e-28	55.746066272517	DOWN
RUNDC3B	-2.836730246	2.15776651520923	-15.20713444	3.48611810755142e-42	7.43729920519534e-41	85.0111613373811	DOWN
RHPN1	2.8335711616246	-0.147664872	18.4203348576256	1.98390569568591e-56	1.42090160076019e-54	117.658118778183	UP
ADAMTS12	2.82879782419594	1.44555830885084	10.3019377514489	2.04770847966967e-22	1.12815235855207e-21	39.7988393611445	UP
CRABP1	-2.826972319	0.441314729375776	-9.687345603	3.17368090960612e-20	1.51680164349955e-19	34.8057201847929	DOWN
PTGS1	-2.826120017	6.64740882791963	-15.39872441	5.14340088950949e-43	1.19381668331277e-41	86.9150391071748	DOWN
PEG3	-2.822747806	0.0416286130510147	-13.62380098	1.89573748122868e-35	2.534474629904e-34	69.5878973588844	DOWN
TPSB2	-2.820747079	2.51630219909031	-10.85560476	1.86514356964352e-24	1.1695931565238e-23	44.4551053675854	DOWN
SMPDL3A	-2.817313679	5.94161561676028	-21.27173059	2.40292816957627e-69	4.38075650115295e-67	147.275119311202	DOWN
MST1P9	-2.815962351	3.21609774307226	-11.54466446	4.46143573248228e-27	3.3523449923977e-26	50.4415265719025	DOWN
ST6GALNAC6	-2.8071863	3.44348466295406	-16.81230698	3.1385653650767e-49	1.2197827486676e-47	101.15530097578	DOWN
DHRS11	-2.800817145	6.67731604242622	-21.06041023	2.18596287657011e-68	3.53526609086589e-66	145.076316274746	DOWN
SDCBP2	-2.800117232	7.04314323805302	-15.12842446	7.63630830278488e-42	1.58200957338892e-40	84.2310865461553	DOWN
KCNG1	-2.79418051	0.962716263111584	-10.48623605	4.35375345339182e-23	2.51614327822246e-22	41.3327378532622	DOWN
CDHR2	-2.794155358	7.15144042357859	-9.701246359	2.83752464667159e-20	1.36394341477354e-19	34.9165028628895	DOWN
SLIT2	-2.788243531	3.00438036501673	-8.740458816	5.09318389237132e-17	1.9871344314711e-16	27.5102147958854	DOWN
SP5	2.78651207187824	4.44356655972557	10.5533758610941	2.46711056098286e-23	1.44665015175293e-22	41.8955680306243	UP
RNF183	2.78249806993362	1.51315886937853	13.8319492199734	2.5556293117985e-36	3.62451133089159e-35	71.5799777791143	UP
SFRP2	-2.78207688	2.99764173412204	-5.965204066	5.0669061019891e-09	1.15310638866647e-08	9.42261565239942	DOWN
LOC100127888	2.77759466543649	2.71738936237069	9.93423399581539	4.28110785889704e-21	2.17240225208303e-20	36.788368078812	UP
NEURL	-2.777511836	0.41663600340575	-9.65793044	4.02078769559778e-20	1.91073166937246e-19	34.5716324074686	DOWN
CKB	-2.767012748	2.49059701865121	-10.28031496	2.45300742839736e-22	1.34332635087604e-21	39.6199518303714	DOWN
FLJ32063	-2.765625787	5.15490021775353	-6.784992569	3.81054504224092e-11	1.01375259056911e-10	14.2006965908976	DOWN
PGR	-2.762246844	3.22057647881562	-12.68034663	1.42612613890733e-31	1.47116942333578e-30	60.7182968359207	DOWN
CCDC69	-2.759172201	1.14407279113624	-15.96380487	1.75096736456846e-45	4.97364015992293e-44	92.5695069565395	DOWN
LRRC8E	2.75622276147999	1.71701633199065	25.0390849804706	2.50879046911114e-86	1.47974364904573e-83	186.210865603646	UP
MGC14436	2.75286060513122	1.65045148895062	13.7146786967259	7.91477167716527e-36	1.08565548025904e-34	70.4561784149393	UP
HSPB7	-2.750302319	3.41171605121666	-8.817951088	2.83694816121772e-17	1.12836490331337e-16	28.0880111112881	DOWN
AZGP1	2.74514249219534	2.11164843084581	12.0070837565073	6.9790766485805e-29	5.9862447865968e-28	54.5681192399264	UP
TSPAN1	-2.744695398	2.36730103388703	-14.53993522	2.57850021297702e-39	4.46539233774103e-38	78.4399596457021	DOWN
MEX3A	2.73844479598629	6.36655341296452	15.0873876295908	1.14873373604556e-41	2.36031827281328e-40	83.8248749925597	UP
MYADML2	2.73365799928322	0.381522503382254	9.31517867687395	6.12237545185394e-19	2.69368401297672e-18	31.8783637536481	UP
LGALS9C	-2.729136763	0.980206066980213	-12.46567429	1.04513172573333e-30	1.02139725281951e-29	58.739938069285	DOWN
S100B	-2.726230359	3.81293560329323	-13.090994	3.02921868353097e-33	3.49930596080242e-32	64.5451676914453	DOWN
CLU	-2.715412871	0.881087573857916	-11.65736033	1.63199850384411e-27	1.26558770286503e-26	51.4394730365971	DOWN
MFAP4	-2.712964312	0.894756815132385	-11.02323837	4.37586998508537e-25	2.87528495022615e-24	45.8926215001717	DOWN
LGI4	-2.708826596	4.71946938910429	-13.5641305	3.35982601450127e-35	4.4269350127995e-34	69.0190378859291	DOWN
CDHR5	-2.700282675	10.2167628468944	-14.98181559	3.27913437041268e-41	6.48518349746114e-40	82.7814328322944	DOWN
GDF15	2.69589845389905	3.27865142830291	15.351742748738	8.22868132985471e-43	1.87520426578303e-41	86.4475164303631	UP
CORO2B	-2.693597558	2.25078218315858	-13.05345672	4.31716492241954e-33	4.93032035046706e-32	64.1931186679633	DOWN
METTL7A	-2.680121738	1.032024178	-17.74444358	2.1687629901889e-53	1.21487075433654e-51	110.69189272211	DOWN
SLC35D3	2.67978626938969	1.04890074739301	7.73340586531932	7.35369098355372e-14	2.34452971358007e-13	20.3385700770083	UP
CELSR3	2.6773138637176	0.658332773967739	15.4857433542327	2.15172490256572e-43	5.14924715943353e-42	87.7820765812725	UP
SPP1	2.6763614549732	2.6355299924832	7.30781684624394	1.310440461543e-12	3.85218015476155e-12	17.5066768003599	UP
AMN	-2.674834772	0.187115083345209	-13.31757359	3.5370598849835e-34	4.35001322795102e-33	66.6793567165878	DOWN
VSNL1	2.66981740644016	4.30784131074534	13.7359079037552	6.45183620787492e-36	8.89856418932075e-35	70.6593393568358	UP
ITM2C	-2.660499038	4.5829357382717	-16.68156905	1.19348663662082e-48	4.35166927468981e-47	99.8258103264631	DOWN
LPAR1	-2.651150417	3.24264320475397	-15.28111307	1.6664524225129e-42	3.65634976816999e-41	85.7454631435044	DOWN
EDIL3	-2.650830072	5.77667304717091	-12.14104507	2.06144787059601e-29	1.82437226817883e-28	55.7788666887713	DOWN
GPR128	-2.650650044	4.39360303023359	-7.718672374	8.14099313183486e-14	2.58813373915371e-13	20.238486228533	DOWN
PNOC	-2.650575227	2.02017772978142	-11.5012646	6.56278197410839e-27	4.87444554476925e-26	50.0585786484055	DOWN
HSD11B2	-2.645907787	1.25778453989953	-16.96101703	6.85138157215615e-50	2.81552471409876e-48	102.670181503536	DOWN
TBX10	-2.64357732	2.24670816316978	-8.101742167	5.52761151217694e-15	1.89358936223431e-14	22.8870653886367	DOWN
CXCL1	2.64156248912172	1.28516132123354	11.6249389138406	2.18068176371016e-27	1.67424931429723e-26	51.1518524963522	UP
CA12	-2.640665597	3.70548064230582	-12.28238709	5.6534661226562e-30	5.26344520073108e-29	57.0634674960729	DOWN
GDPD3	-2.633379788	5.58737019773064	-14.34356653	1.76881316119691e-38	2.90752287988875e-37	76.5248597238237	DOWN
FER1L4	2.6333630010751	5.17944310528594	9.30804673511151	6.47495477309354e-19	2.84362547715514e-18	31.8230058559828	UP
CXCL3	2.62891160600054	1.68265205057607	11.838268396178	3.21449348539247e-28	2.62473340211973e-27	53.0519825503927	UP
TP53INP2	-2.626470573	3.23821852482334	-19.36159643	1.10853837936066e-60	1.06878022402397e-58	127.408677647634	DOWN
CAPN13	-2.624462279	-0.219052499	-8.425601244	5.29415031358166e-16	1.9317483695154e-15	25.1997137946203	DOWN
FLNC	-2.621091706	7.20878722714802	-10.07771048	1.31770570488937e-21	6.86727396201959e-21	37.954983777891	DOWN
MS4A8B	-2.618331193	2.11622538150858	-8.337284367	1.01013170040414e-15	3.61477179156044e-15	24.562526232648	DOWN
MT2A	-2.617655393	3.8027187645513	-14.71497667	4.59902763393751e-40	8.50820112278439e-39	80.1545881733136	DOWN
DSCR6	2.61684607075127	1.21532448737532	9.51473959876401	1.26377354629044e-19	5.81011341066219e-19	33.4387131286195	UP
SCN4B	-2.604662223	2.36018757238365	-14.09224352	2.05218003560627e-37	3.16572449492678e-36	74.0874414974816	DOWN
NR5A2	-2.600184145	2.58232387188084	-15.38177557	6.09387754725565e-43	1.40467379692718e-41	86.7463299824953	DOWN
HMGCLL1	-2.597708591	0.336710334751578	-20.93856595	7.809092220013e-68	1.18639041954652e-65	143.808362240558	DOWN
SELENBP1	-2.597568935	4.46815052291282	-12.5935817	3.19581024903328e-31	3.22054164493032e-30	59.9168059654171	DOWN
SPDEF	-2.597181242	1.1067938966965	-7.590803083	1.95637448828858e-13	6.06385378487469e-13	19.3759815944407	DOWN
ENTPD5	-2.592759704	0.75519609700868	-18.53935711	5.7667030257373e-57	4.34757377737353e-55	118.888336695601	DOWN
SULT1A1	-2.592625439	7.19954986658664	-16.34744746	3.58790024215983e-47	1.16051212026247e-45	96.4385639717312	DOWN
CCR10	-2.590112819	1.78975411226205	-17.14184312	1.0728764427948e-50	4.73908902727025e-49	104.515808379482	DOWN
SLITRK6	-2.586561839	2.75584237153676	-6.533386879	1.8009961043235e-10	4.57179441469663e-10	12.6803116350585	DOWN
IL23A	2.5864423027712	0.452746388555031	12.9547538147884	1.09367316173119e-32	1.2090695471531e-31	63.2695281410149	UP
TNFRSF12A	2.58513657400255	8.06503900122332	22.0066916169374	1.11711582389739e-72	2.60495822470212e-70	154.916989627262	UP
TPSAB1	-2.578132995	4.23406572938803	-10.02176417	2.0887735788057e-21	1.0773730799735e-20	37.4988389050424	DOWN
KRT7	2.57786737828465	0.332998764568176	10.0856347063237	1.23431438566357e-21	6.44607830471281e-21	38.0197196004408	UP
SLC16A9	-2.57500962	5.91038601464739	-10.39613809	9.29935156214579e-23	5.25914258960157e-22	40.5808185977884	DOWN
SCD	2.57154247171453	8.9405390892894	16.4664789099473	1.06919458730836e-47	3.63417428031896e-46	97.6434881853065	UP
PDE7B	-2.562322598	2.66139442259641	-14.47200773	5.02461839191558e-39	8.58293843538969e-38	77.7764639915971	DOWN
SLC38A4	-2.558417222	4.17252253774025	-7.790901198	4.93793492844931e-14	1.59153563251563e-13	20.730513685582	DOWN
UNC5D	-2.557343562	0.714994405675991	-17.8988692	4.39882100065268e-54	2.59452812785555e-52	112.280249291757	DOWN
MAPT	-2.557160626	3.06156894600365	-10.11673091	9.54724203554768e-22	5.0331333275729e-21	38.2740598191795	DOWN
KLB	-2.553126529	2.0171057004961	-16.41718044	1.76572267564231e-47	5.88202699955664e-46	97.1442061377166	DOWN
PSAT1	2.54879597092156	0.561540661899516	15.6070359962074	6.3718390743121e-44	1.60126391975257e-42	88.992936026476	UP
HBA2	-2.548726355	0.492104139610078	-10.45437033	5.69667297613468e-23	3.26216675794988e-22	41.0663568804754	DOWN
CD79B	-2.547409758	3.17202000600396	-11.40709057	1.51239043105831e-26	1.09889411972621e-25	49.2302635536729	DOWN
MPEG1	-2.547093442	3.57232657434456	-12.36267382	2.70267655891394e-30	2.573574345321e-29	57.7963641242525	DOWN
MYL9	-2.545781344	2.37695395592399	-11.5719832	3.49784505458231e-27	2.64701074432429e-26	50.6829709476717	DOWN
TDGF1	2.54465535760045	0.28284505277822	8.65877096003304	9.40244724496243e-17	3.62469582949782e-16	26.9050087148321	UP
RDH5	-2.544175477	4.93552359122885	-17.11708448	1.38323943912241e-50	6.05665583234954e-49	104.26288109629	DOWN
CCBP2	-2.543458665	3.1654946407644	-15.42470727	3.96559982441212e-43	9.33405385900947e-42	87.1737782646196	DOWN
PRKAR2B	-2.535835468	4.04833100089474	-12.44481023	1.26730516731505e-30	1.22894283488085e-29	58.5485051966155	DOWN
DSC3	2.53309589412533	4.7981245436224	6.27352238433939	8.53568230584315e-10	2.05146899522266e-09	11.1597043024312	UP
UCN2	2.53297269748214	2.29921819315986	13.0025161950826	6.97760373595305e-33	7.83476289590159e-32	63.7160702165486	UP
RFX6	-2.532539226	1.34138149624643	-9.89666704	5.81844889137905e-21	2.93026554665283e-20	36.4846438878345	DOWN
SLC7A11	2.5283078994519	6.81546962304295	16.6534563421803	1.590117918248e-48	5.65394055541585e-47	99.5402204791856	UP
CR1	-2.524715435	2.41492648419028	-8.628791219	1.17633049945131e-16	4.50365250782677e-16	26.6839004749423	DOWN
RASD2	-2.522218615	4.04749004755705	-12.99524489	7.47206149323505e-33	8.36187060186025e-32	63.6480424402185	DOWN
KLRB1	-2.50608202	3.02977400057171	-11.08053839	2.65843624107042e-25	1.77117210559555e-24	46.3868344441968	DOWN
CORIN	2.50317036297795	2.02563844726076	9.68064036064023	3.34967006592069e-20	1.59938770242794e-19	34.7523190396756	UP
BTBD16	2.50245702145084	2.45748768885784	12.9709819340619	9.3887097919733e-33	1.0436872847463e-31	63.4211676314705	UP
DNAH2	2.49707782726717	1.36700965436986	10.6885934764188	7.81010112096305e-24	4.71190637424167e-23	43.0355069626347	UP
MYEOV	2.49465286950286	1.2371598207202	8.91147355394813	1.39359681687194e-17	5.63906185745557e-17	28.7900483629647	UP
CYP2W1	2.49230004095617	2.13012456390101	5.73822862919124	1.7955857239485e-08	3.91058602389914e-08	8.19135415819881	UP
PEG10	-2.491472242	2.45541453378802	-7.755450765	6.31391742489484e-14	2.02132880964214e-13	20.4885898533682	DOWN
KCNG3	-2.491387821	1.48465346425964	-13.87989485	1.60813193755857e-36	2.29697135867518e-35	72.0405080115947	DOWN
LMTK3	2.48988812266393	4.59749074501986	15.2033177328105	3.62132392469376e-42	7.69301165103904e-41	84.9733064613958	UP
WDR66	2.48303357907157	1.32231839824506	14.2322223057998	5.2496424646511e-38	8.35526428461216e-37	75.4430748974878	UP
C20orf46	2.47161957200634	4.63600179896299	11.1592038061605	1.33811332034418e-25	9.09644899192614e-25	47.0676495680649	UP
SGK1	-2.469332709	0.191148581102395	-15.66152828	3.68511207330948e-44	9.42617825486585e-43	89.5377926985981	DOWN
C7orf10	-2.468711007	3.76267566275054	-12.80548473	4.43469647437205e-32	4.70547106333636e-31	61.8786857249743	DOWN
SLC2A4	-2.467865131	0.502275570177361	-13.09793107	2.83709964979103e-33	3.29636131963553e-32	64.6102759902909	DOWN
TMEM61	-2.466961598	3.73153011935381	-9.777103772	1.5375625661307e-20	7.51688924943566e-20	35.5228467796138	DOWN
SIGLEC1	-2.461913485	3.86343281151357	-9.611652172	5.82861685515114e-20	2.73612084300564e-19	34.2042788292718	DOWN
FRMD1	-2.460649931	6.28779612735788	-7.755408372	6.31577058004271e-14	2.02132880964214e-13	20.4883010514495	DOWN
MACC1	2.45108536835078	4.09459096365636	19.8039103522683	1.0982656042159e-62	1.19699013189923e-60	132.003756278655	UP
PHLDA1	2.44963963548825	1.61091002073044	15.9974593970681	1.24611127699086e-45	3.58015982074137e-44	92.907991732345	UP
GRHL1	2.44346611375673	0.322458443284205	15.6372419234533	4.70401388935059e-44	1.19410499413971e-42	89.2948934240245	UP
WISP1	2.44131229201864	1.60243772699428	11.063828511925	3.07473255893501e-25	2.03635028853642e-24	46.2425634600304	UP
POPDC2	-2.440050878	2.96259892852877	-10.93324057	9.5448158623849e-25	6.14286705084297e-24	45.1193053912285	DOWN
RAET1L	2.43060741821572	1.15627958316559	10.5202285223702	3.2665343320379e-23	1.90206386453798e-22	41.6174289865197	UP
MT1X	-2.425973808	6.19742647053253	-15.1361218	7.07300641153976e-42	1.46834441591116e-40	84.3073182288617	DOWN
CRHBP	-2.425681979	0.907748542030565	-17.680429	4.19917309292215e-53	2.26371551627583e-51	110.034094172517	DOWN
OXTR	2.42419698971241	3.01782187917455	15.0177114309068	2.29604455032361e-41	4.5891083410317e-40	83.1359581665639	UP
PLA2G2A	-2.423436815	2.45983703387609	-5.214147324	2.86130317253197e-07	5.70383437593997e-07	5.50673646148475	DOWN
ACADS	-2.423385655	0.386132557325782	-21.67098752	3.7131880706055e-71	7.75669516332527e-69	151.427803132142	DOWN
PPP1R14A	-2.422316183	0.323753769757618	-14.19995897	7.19090958604834e-38	1.13369890596394e-36	75.1301838709114	DOWN
TMCC3	-2.417644258	3.40722425713026	-16.66718387	1.38225002681749e-48	4.96767778455161e-47	99.6796618131216	DOWN
ATP6V0D2	-2.417262064	3.39719516761645	-11.17581494	1.15715844286975e-25	7.91461644383014e-25	47.2117531890857	DOWN
COL28A1	-2.417131449	3.30706443968027	-9.674477344	3.51994969516187e-20	1.67670002818946e-19	34.7032572480795	DOWN
MTHFD1L	2.41701546101472	0.878760885050683	29.4599364	1.15760286163409e-105	2.90182097340125e-102	230.524502306183	UP
SPON1	-2.416982169	6.20797972977448	-8.798517145	3.28645420794062e-17	1.29788406234819e-16	27.9427738875742	DOWN
CEACAM3	-2.41508908	2.33555971627748	-12.65370824	1.82750826445165e-31	1.87174927146647e-30	60.4719549859504	DOWN
S100P	2.41505551630587	7.12273431121362	12.179703899047	1.44812327914448e-29	1.29761681143715e-28	56.1294992941037	UP
KAL1	2.413819321	2.40513735566643	9.69068076780659	3.08959190389773e-20	1.47943352532868e-19	34.8322905994475	UP
LRAT	-2.413521507	0.478811021071986	-12.33980445	3.33574630183749e-30	3.15473602608443e-29	57.5873675734791	DOWN
FAM132A	-2.408087293	2.79740025271158	-10.45691503	5.57577178482684e-23	3.1947579249405e-22	41.0876114369203	DOWN
CCDC68	-2.405551554	0.809295245724491	-15.34693878	8.63351620577522e-43	1.96299925159429e-41	86.3997349451064	DOWN
H19	2.4047948753402	6.17207527906372	6.92309733468257	1.59374170736908e-11	4.36862987965821e-11	15.054958057593	UP
CELSR1	2.40235616648745	1.65575415819909	15.8492477331732	5.5656134196087e-45	1.50235936050222e-43	91.4187261901955	UP
SCN3B	-2.401850607	2.31508667659945	-11.69822472	1.13191568555415e-27	8.89476377668607e-27	51.8025894221092	DOWN
STOX2	-2.401538898	0.869306503162237	-14.70017038	5.32244196821037e-40	9.75651290955125e-39	80.0092850338155	DOWN
WDR72	2.39854183689192	5.83039027793319	6.18729106157729	1.41477228378978e-09	3.35126900296719e-09	10.6664693132484	UP
GALNTL2	-2.396660068	1.75436426784025	-10.1671973	6.28647916134561e-22	3.34578166405586e-21	38.6878597999402	DOWN
LRRTM1	-2.390513715	1.84679845968368	-8.207947682	2.57956186573282e-15	9.01857281300661e-15	23.6381841253516	DOWN
TREH	-2.38972442	2.44805412948377	-8.856557596	2.11678761881306e-17	8.45955737498548e-17	28.3771929500711	DOWN
CTSE	-2.388053223	3.66776684900715	-4.634925245	4.72723493195769e-06	8.53438686761609e-06	2.80522605258355	DOWN
DLG2	-2.381909051	1.9188293610961	-11.2287121	7.27978329657954e-26	5.05851608557194e-25	47.6714300195696	DOWN
SLITRK2	-2.381778611	0.431470751622044	-15.05101731	1.64917585990224e-41	3.3361186638201e-40	83.4651424403511	DOWN
SOSTDC1	-2.378283761	4.18488549224722	-7.069767415	6.22312092376933e-12	1.7572298930621e-11	15.9772636986935	DOWN
TNS1	-2.377568371	0.440455267283721	-10.29286988	2.2088753092884e-22	1.21494200363328e-21	39.7237921212606	DOWN
CRYAB	-2.377104188	1.12319447829971	-11.17738204	1.14139854570227e-25	7.81215236706942e-25	47.2253541408992	DOWN
ATHL1	2.37030662980291	1.99984680283245	11.7241296397341	8.97292251455007e-28	7.1011439663294e-27	52.0331197140629	UP
RERG	-2.369101746	3.18741465369452	-10.20575063	4.56469156602803e-22	2.45679883695991e-21	39.0048312203706	DOWN
BGN	2.36859238724184	6.76123087727922	10.8421315898177	2.09452840150066e-24	1.30608434588602e-23	44.3401134309507	UP
LTC4S	-2.366402918	1.37252042479721	-14.62414967	1.12597595311299e-39	2.02695886568474e-38	79.264020199737	DOWN
LY6G6E	2.36551535350411	0.55216849404254	10.0869324140007	1.22116627919341e-21	6.3807369887818e-21	38.030324037812	UP
ADORA3	-2.364960124	2.69950066391029	-12.43971191	1.32839331082736e-30	1.28569495440791e-29	58.5017499345443	DOWN
DIRAS2	-2.364581831	0.576702157123245	-13.48984949	6.8408124132683e-35	8.81655862054515e-34	68.312302553659	DOWN
C1orf115	-2.363023442	7.67856190719857	-14.97206028	3.61246113817841e-41	7.13034406151868e-40	82.6851309167483	DOWN
FLT3	-2.36052912	1.56600731514226	-12.17861485	1.46261219995925e-29	1.30942969008852e-28	56.1196142218035	DOWN
LGR5	2.35580056827234	7.90350501200314	8.91673864147533	1.33872856559194e-17	5.42360861704661e-17	28.8297236812912	UP
RSPO1	-2.352065955	1.5007126223591	-12.2730165	6.16112427563009e-30	5.70430222638439e-29	56.9780782350219	DOWN
ADH6	-2.351971279	4.42971832612624	-8.267931061	1.67211322636617e-15	5.90569895060712e-15	24.0655654153349	DOWN
MAOA	-2.345189868	3.43453144628511	-13.45285283	9.74210403368109e-35	1.23738397012832e-33	67.9608940023479	DOWN
DACT3	-2.344598316	3.59291410032324	-11.22548399	7.48886555310863e-26	5.20019770782689e-25	47.6433435359684	DOWN
HOXB8	2.34403271386888	5.89935281907477	7.92401539759586	1.94784921283047e-14	6.45442301951458e-14	21.6463242680741	UP
TNNT1	2.33423632314678	2.42925333652933	5.96923171114112	4.95266143343777e-09	1.12787499870726e-08	9.44483121022588	UP
MUC12	-2.332716905	6.57739905491585	-6.577410866	1.376947277917e-10	3.52390259205558e-10	12.9429511770981	DOWN
PLCD1	-2.332175657	5.95695554955673	-22.64975613	1.37180680633156e-75	4.58503561569551e-73	161.591457880635	DOWN
FLVCR2	-2.330228531	5.43762298172443	-14.83235144	1.44206186605669e-40	2.75945693338749e-39	81.3081691169916	DOWN
PTGIS	-2.324906932	0.00586843734899301	-7.387628176	7.70594125120995e-13	2.30031178701644e-12	18.0283115222757	DOWN
RHBDL2	-2.324486449	3.44551795124392	-8.881019789	1.75753249976347e-17	7.05475515417464e-17	28.5608803345693	DOWN
DISP2	-2.324467634	2.50684570840415	-13.58344444	2.79201424373185e-35	3.69334126937985e-34	69.2030545004802	DOWN
DUSP4	2.32305386781346	4.46049178044389	8.766043169	4.2000281644869e-17	1.64699579215135e-16	27.7005824163097	UP
C10orf81	2.32195684738679	7.3158391892947	11.5032765472413	6.44651411834153e-27	4.79163803295853e-26	50.0763145216681	UP
GGT6	-2.320884478	1.81344378633369	-8.67105164	8.57673584921561e-17	3.31147209703831e-16	26.9957380251816	DOWN
KLC3	2.32072884349503	2.69323693470056	10.7391680781831	5.06864377068217e-24	3.09332264690384e-23	43.4640476901142	UP
ST6GALNAC1	-2.315882481	3.25620643304005	-8.39879672	6.44423076863829e-16	2.3377822690715e-15	25.0058133841589	DOWN
PPP1R12B	-2.314854743	1.54899477630315	-13.0987516	2.81519400398865e-33	3.27470420858401e-32	64.6179781230946	DOWN
ROR1	-2.308552153	2.92592977293324	-9.830560155	9.96637693368037e-21	4.93008690251668e-20	35.9519455862988	DOWN
AGR3	-2.306846516	7.60066120879965	-7.020038145	8.57454015840779e-12	2.39556740508094e-11	15.6628253194728	DOWN
AP3B2	-2.306668837	1.10251229409674	-9.349373419	4.67911949673541e-19	2.07507877902547e-18	32.1441742631378	DOWN
PLCE1	-2.305683013	1.34195957428865	-17.08711134	1.8812457646953e-50	8.0958160011158e-49	103.956777921273	DOWN
FCRL3	-2.305541197	2.34699064532261	-8.799086662	3.272329490427e-17	1.29281512216357e-16	27.9470269279295	DOWN
CD48	-2.29822698	-0.019614733	-11.33186934	2.93863624763335e-26	2.09124951419586e-25	48.571284340558	DOWN
VSIG4	-2.293716674	1.60163331471691	-9.055666872	4.61228450210265e-18	1.92456831887571e-17	29.8824353255827	DOWN
FMO5	-2.292222137	4.604523275	-13.09198126	3.00110546600853e-33	3.4748365482295e-32	64.5544327535281	DOWN
PROM2	-2.291438222	-0.196166303	-7.38429057	7.87963476638761e-13	2.35006239745891e-12	18.0064091586738	DOWN
NRG1	-2.289198561	2.84486782131765	-9.465857116	1.86371464594881e-19	8.49430307042213e-19	33.0544894984615	DOWN
NEBL	2.28874558439538	8.57954304624341	20.2742786644051	8.07764433890548e-65	1.02524733906589e-62	136.895629744831	UP
DBNDD1	2.28728566528684	1.35637372249173	14.8722495441937	9.71583394891562e-41	1.86629630279266e-39	81.7009776684529	UP
TMEM132A	2.28377218041264	7.10153447907631	18.2946414455538	7.30713652154703e-56	4.95058499334812e-54	116.359985317003	UP
CYS1	-2.282777361	0.379147569972939	-11.22911473	7.25411580930014e-26	5.04417609014234e-25	47.6749334587852	DOWN
DCN	-2.281293662	9.41882795212664	-9.949659511	3.77356730381532e-21	1.92166375598559e-20	36.9132911804184	DOWN
LEPREL1	-2.280918292	5.69592950696958	-10.53478483	2.88791179603208e-23	1.68649339422328e-22	41.7395070407445	DOWN
SERPINE1	2.27984503148443	2.37912111699317	10.0170001649241	2.17218630595159e-21	1.11694933793726e-20	37.4600698139617	UP
TOX	-2.278978083	5.53343628001115	-9.746076491	1.97620434303174e-20	9.58191535182748e-20	35.2744735893199	DOWN
COL1A1	2.27776457789421	4.19135848318709	9.5826196162948	7.35324898395184e-20	3.43574219767405e-19	33.9744047940254	UP
RPS6KA6	-2.276033333	0.352231304849357	-7.384441204	7.87171311003211e-13	2.34839831461743e-12	18.0073975011775	DOWN
SLCO2A1	-2.275433164	6.91416791450323	-13.10744183	2.59328840463463e-33	3.03417769349725e-32	64.6995641370844	DOWN
ENPP3	-2.269585793	6.2352497200164	-5.56555493	4.57801831343855e-08	9.66599065673791e-08	7.28217203311704	DOWN
NAT2	-2.261584585	4.01961990540816	-9.548097106	9.68778926040405e-20	4.48473974672536e-19	33.7016515102944	DOWN
SERPINA6	-2.257214028	3.85333194355361	-6.235322381	1.0684366105505e-09	2.55015803237083e-09	10.9405001314635	DOWN
RASGRP2	-2.25684817	0.167580282195408	-11.16135285	1.31320420487151e-25	8.93317405851197e-25	47.0862860848727	DOWN
DTNA	-2.256674791	3.93938992261416	-8.09616274	5.75229956408936e-15	1.96787129747949e-14	22.8478048902071	DOWN
KCNH8	2.25607855936271	1.95155437318898	10.7585379367959	4.29384250617916e-24	2.63007689734016e-23	43.6284876876441	UP
GPA33	-2.250841458	10.1927215124775	-12.63058427	2.26604754128163e-31	2.31146070156978e-30	60.2583065843264	DOWN
PRKACB	-2.247020238	5.05340603510924	-12.99095816	7.77976695489565e-33	8.69651318358291e-32	63.6079450973983	DOWN
CES2	-2.24424517	9.52113965696765	-13.80611928	3.27920871653486e-36	4.61806542144593e-35	71.3321300631621	DOWN
TEAD4	2.24293150053768	0.93429937429432	25.5962282024814	8.30938087042093e-89	6.94318016564256e-86	191.895882849534	UP
PTPRH	-2.242407562	5.15087348964235	-15.48814311	2.10058942275232e-43	5.03890194783195e-42	87.8060071660444	DOWN
LOC389791	2.24173473096975	-0.0693647	12.6687504795552	1.58874691394063e-31	1.62887170818842e-30	60.6110307232057	UP
PTX3	-2.240587263	1.93318501040348	-12.18703729	1.35421077335887e-29	1.21891125892903e-28	56.1960742496005	DOWN
PID1	-2.239402964	6.24790270224937	-10.28872862	2.28661039110638e-22	1.2546849060334e-21	39.6895317872591	DOWN
MALL	-2.23871521	2.28990010356802	-15.50282282	1.81315090706287e-43	4.38083473376372e-42	87.9524177363082	DOWN
NEK5	2.23863913377373	0.859804234202702	11.6540610655915	1.6808809767211e-27	1.30248790985954e-26	51.4101850671503	UP
GLIPR2	-2.238520115	2.81932870663653	-15.72363402	1.97304501371453e-44	5.15201102930094e-43	90.1594133930276	DOWN
NTRK2	-2.236225429	3.86892481256623	-6.324683978	6.30821284810267e-10	1.53302109132151e-09	11.4550331989954	DOWN
MT3	-2.231416086	1.2313781093242	-7.114065518	4.6707030109046e-12	1.3267178212561e-11	16.2588428841274	DOWN
ANLN	2.23125307428454	7.08973724172475	23.4042270151157	5.38792513399156e-79	2.3489011008058e-76	169.400847645715	UP
SIGLEC11	-2.228072436	0.840816762093173	-13.08769866	3.12497090906703e-33	3.60576332626181e-32	64.5142442614145	DOWN
DDR2	-2.228036226	4.66931271889401	-8.387276995	7.01139452316111e-16	2.53846151994943e-15	24.9226178976832	DOWN
MYOM3	2.22460968105109	2.69314873747109	8.39459808070959	6.64549016019515e-16	2.4090502471539e-15	24.9754812716818	UP
FBLN1	-2.222537086	8.57270870726157	-9.262950922	9.21965333534692e-19	3.98987760006575e-18	31.4736294036027	DOWN
PPARGC1A	-2.221186054	2.44130936078892	-10.75757179	4.32953656004502e-24	2.65032131181754e-23	43.6202815167065	DOWN
LRCH2	-2.219662668	0.896865437088719	-10.67748543	8.58676266984507e-24	5.15257147160601e-23	42.9415414148909	DOWN
MYO1A	-2.214996555	9.26772727053933	-11.42777916	1.25934605322235e-26	9.18360936411672e-26	49.4119187841224	DOWN
CYP2C18	-2.21460514	4.02149306942917	-7.625577057	1.54298384773946e-13	4.81678052343822e-13	19.6094513212354	DOWN
ABCB1	-2.202948098	0.755624775796773	-7.500425692	3.61212156510838e-13	1.0985363340413e-12	18.7730242675816	DOWN
TUB	-2.202512871	0.787765052601371	-10.17992278	5.65669934655524e-22	3.0170066142505e-21	38.7924026304315	DOWN
ADRA2A	-2.200667358	6.36030254700903	-9.076958681	3.913578635801e-18	1.64052897078498e-17	30.0447544455514	DOWN
ARNTL2	2.19909886858141	4.4426941047993	16.1457036621326	2.77933858116301e-46	8.4194646384657e-45	94.4011305967459	UP
KIAA0513	-2.197339333	6.54286539470696	-14.23626073	5.04680923869589e-38	8.05801850898148e-37	75.4822578077889	DOWN
CLIC5	-2.196825459	5.11034957437332	-14.22676107	5.53692962789535e-38	8.78461920552321e-37	75.3900935043011	DOWN
PAQR5	-2.195427338	7.11964758658797	-12.93569064	1.30828644587286e-32	1.43055487380231e-31	63.0915043153774	DOWN
BMP2	-2.194774187	0.00353071979789119	-12.62162461	2.46286712499187e-31	2.50204343083014e-30	60.1755744758529	DOWN
PAPSS2	-2.19390384	1.31930619631404	-13.76252816	4.99246313038683e-36	6.93343875462448e-35	70.9142663112529	DOWN
TRIP13	2.19171232785542	7.15478688746548	22.0241856468834	9.30758037706077e-73	2.22207401049496e-70	155.098737713837	UP
UNC5CL	2.19151309578702	3.73405484153583	12.4565583341379	1.13698246228165e-30	1.10792256067037e-29	58.656278296948	UP
CEACAM1	-2.190059919	2.85309881737524	-14.0706591	2.5311951977564e-37	3.85718757566921e-36	73.8788458905998	DOWN
FCGR2B	-2.189161143	4.24700539287171	-8.358474252	8.6545716117859e-16	3.11931666252255e-15	24.7149648768139	DOWN
PKD1L2	-2.181843936	0.367293268293914	-15.31714802	1.1627554480684e-42	2.60826596818386e-41	86.103527503941	DOWN
C19orf45	2.18165354528257	4.09242293961968	11.8087415794372	4.19421600682391e-28	3.3915648306793e-27	52.7879241	UP
RASGRP4	-2.181313905	2.61230441272234	-11.3278812	3.04377585592385e-26	2.16453478775521e-25	48.5364119665596	DOWN
CCDC80	-2.179608637	4.3709874197551	-8.424362184	5.34252968660695e-16	1.94798346064029e-15	25.1907408022995	DOWN
ANO7	-2.179199683	2.30522314154884	-9.220898128	1.28056045593612e-18	5.50136233576326e-18	31.1488529311263	DOWN
SFRP4	2.17883686581746	5.36896755057058	5.65839901046516	2.77569666367679e-08	5.96867047966699e-08	7.76804739582563	UP
GAPT	-2.178547883	2.1885696621326	-10.4923831	4.13349174790022e-23	2.39298624458404e-22	41.3841795761777	DOWN
PDLIM3	-2.176297276	6.5221732132227	-9.784154647	1.45222219474462e-20	7.11007419272673e-20	35.579359331653	DOWN
RSPO3	-2.176141939	4.51022000105926	-7.749591796	6.57518903207461e-14	2.10087282723444e-13	20.4486869119122	DOWN
CLDN14	2.17465265448214	0.730428881855134	9.61757170638309	5.5586114660831e-20	2.61710643665103e-19	34.2512039220723	UP
LGI3	-2.171783095	0.444438379166362	-11.62072633	2.26430026137197e-27	1.73446437897454e-26	51.1145121799841	DOWN
HSPA2	-2.171488092	3.62182764982327	-12.0337817	5.47612631471157e-29	4.72133435577068e-28	54.8088830077395	DOWN
CYBRD1	-2.171111493	5.77431364623475	-11.11368839	1.99127243495244e-25	1.33644502712638e-24	46.673406790233	DOWN
GTF2IRD1	2.1702070137697	1.89695205006919	23.4362636470992	3.86425529050799e-79	1.76122217263289e-76	169.731835553967	UP
C1orf135	2.16793951773922	5.49158340481783	18.7207074372353	8.76209100719277e-58	6.97281639120015e-56	120.76448938919	UP
CDKL1	-2.166131869	1.11636295779353	-17.56003527	1.45343199658811e-52	7.47362186143025e-51	108.798000238313	DOWN
RBP5	-2.165778078	2.64294395659249	-11.52121688	5.4963130080238e-27	4.1005603073999e-26	50.2345367252079	DOWN
KLK1	-2.162802381	1.05008194726177	-9.116375946	2.88541680646886e-18	1.22027457908872e-17	30.3459378448805	DOWN
PPM1H	2.16161443710643	4.29868101382488	20.4770999613204	9.70361254541363e-66	1.35136281934531e-63	139.005999811818	UP
MGP	-2.159417207	6.90257482520576	-8.809449563	3.02556292823004e-17	1.20147799926189e-16	28.0244485323527	DOWN
NCF1	-2.157746501	4.59108222381348	-9.252781803	9.98290969992729e-19	4.3127374218514e-18	31.3950018021921	DOWN
TAGLN	-2.151969569	1.31970947499864	-8.963989491	9.32891028613677e-18	3.80247900158916e-17	29.1865072105217	DOWN
RGS16	2.15115336609978	1.65342511319571	13.767964165473	4.73764609995276e-36	6.58867925717425e-35	70.9663476503833	UP
FAM13C	-2.147496268	2.19612868556896	-11.01695412	4.62130307063706e-25	3.03257891945536e-24	45.838507306368	DOWN
KIAA1211	-2.1461608	0.796844016733099	-12.98660242	8.10536031696628e-33	9.05038395303128e-32	63.5672082311723	DOWN
CD1D	-2.145381938	1.54287583912116	-13.70808578	8.43317829357823e-36	1.15203649522764e-34	70.393110199637	DOWN
RADIL	-2.141455004	1.77767413090427	-10.25095203	3.13363786211008e-22	1.70580818910845e-21	39.3773954358726	DOWN
CMBL	-2.140863989	0.124493865356685	-9.926483469	4.56113353551502e-21	2.30982252326309e-20	36.7256466787981	DOWN
TM4SF19	2.13608698612612	1.01170143108929	9.54329365105723	1.00661727798461e-19	4.65345848148995e-19	33.6637515441793	UP
HEPHL1	2.13094931142278	1.64607077940181	6.64239091909892	9.24080166139354e-11	2.39054484671809e-10	13.3332461817661	UP
SNTB1	2.12981789279888	0.111856040299571	15.9781730219277	1.5143314352799e-45	4.31369355157714e-44	92.713994019993	UP
LGALS4	-2.129202642	5.06505524937061	-16.69782027	1.01102608452047e-48	3.72704358437014e-47	99.9909500473279	DOWN
RNF43	2.12181384324028	1.57448630263018	13.0335552681856	5.20834669763142e-33	5.91439324316538e-32	64.0066483244404	UP
KIF14	2.12036117851666	1.38386455160101	19.46150186	3.91141850529585e-61	3.92197933526015e-59	128.446011538335	UP
EIF4E3	-2.120106527	4.42832955637655	-16.72666603	7.53058301546662e-49	2.83869007128134e-47	100.284156771211	DOWN
ATP2A3	-2.118978355	2.97622793971958	-12.0100153	6.79576708443233e-29	5.83400312976053e-28	54.5945430194375	DOWN
SNORD1C	2.11844930118276	3.76552071859334	16.6619327221143	1.45835024346484e-48	5.22245638972211e-47	99.6263188214865	UP
MT1L	-2.117303456	0.686017660072911	-9.471807453	1.77775673047193e-19	8.11359432701047e-19	33.1011905859909	DOWN
PCSK5	-2.115930661	5.21997112150797	-11.1202478	1.88050593778941e-25	1.26379578004118e-24	46.7301674974461	DOWN
BRSK2	2.11545882864885	3.65609972013931	6.29283819039638	7.61646245201316e-10	1.83891810754481e-09	11.2709696127733	UP
CDKL2	-2.114408529	0.858991081230533	-11.51157665	5.98813731429148e-27	4.45753918711215e-26	50.1494997738396	DOWN
SGK2	-2.114081232	1.3111261181757	-9.326529273	5.60008523902147e-19	2.46713772810493e-18	31.966524965562	DOWN
SKA3	2.11123106537817	3.12761925807465	18.6396916325877	2.03369503476931e-57	1.56860462412553e-55	119.926098134889	UP
CFL2	-2.110808227	5.39955139338353	-13.30675058	3.92052894018935e-34	4.80576328646438e-33	66.5770606562711	DOWN
SLC22A17	-2.110409589	2.592726769	-11.64879541	1.76193339472444e-27	1.36423985705807e-26	51.3634502246336	DOWN
SLC10A4	-2.110255383	0.937824546985238	-12.44587073	1.25495418582395e-30	1.21814381619136e-29	58.5582318623751	DOWN
GSDMA	2.10476144473356	3.54902962798813	8.72371723195238	5.77689701216709e-17	2.24439750601577e-16	27.3858552718446	UP
BMP7	2.10351969487542	3.73896019878965	6.18191407262535	1.45979113317949e-09	3.45464377918121e-09	10.635902667954	UP
NR3C1	-2.102815988	2.53122001436534	-12.53055823	5.73368251109257e-31	5.69788251127109e-30	59.3362285109716	DOWN
NDN	-2.102678867	0.486026587020922	-12.21410184	1.05717406174409e-29	9.60170680897459e-29	56.4419448187854	DOWN
RCAN2	-2.100721031	5.58800075086253	-14.10223682	1.86215360181768e-37	2.88590636250786e-36	74.1840586202235	DOWN
PTGDS	-2.100227886	0.883424694219244	-8.430640403	5.10181881779342e-16	1.86428342879062e-15	25.2362160148914	DOWN
MCOLN2	-2.099413572	2.50037264170792	-8.341481549	9.79693434417376e-16	3.51211514726601e-15	24.5926982530882	DOWN
GEFT	-2.098489403	0.781835850608125	-10.19560909	4.9659811623029e-22	2.6613518500487e-21	38.9213798165104	DOWN
C1orf125	-2.097782809	1.73012549719231	-6.340199266	5.75324228387299e-10	1.40291246061271e-09	11.5449888667844	DOWN
XKRX	2.09676424000404	4.04611835343634	11.3813126244059	1.89949627078244e-26	1.36924867772362e-25	49.0041693788856	UP
LOC728264	-2.093524953	2.04142464884198	-9.396326002	3.23146413769482e-19	1.45104751046422e-18	32.5102101	DOWN
CHRM4	-2.089603476	0.967652141321072	-12.40937826	1.75748493323518e-30	1.69445206014896e-29	58.2237563327103	DOWN
SLC17A9	2.08886854553929	0.0367345071006087	10.3827922969536	1.04023651857611e-22	5.85322759358172e-22	40.4697711456372	UP
DAAM2	-2.088171279	0.0195710226163581	-12.25465885	7.29092649566469e-30	6.69469963113827e-29	56.8108861543936	DOWN
GSN	-2.088129197	1.69616503917283	-15.98007824	1.48545158210279e-45	4.24348234009821e-44	92.7331554929949	DOWN
AK5	-2.084397548	1.71503932321306	-10.77103972	3.85751179689033e-24	2.37441809621973e-23	43.7347123072098	DOWN
PIGZ	-2.078257943	0.17276077623766	-11.17184158	1.19809387422941e-25	8.18343819952199e-25	47.1772730874171	DOWN
LEF1	2.07772178876879	2.66105941117185	11.7753957535079	5.66185818427733e-28	4.54899455238372e-27	52.4901193517081	UP
CHRNA1	-2.076830978	2.86207943425971	-10.54205439	2.71548816436304e-23	1.59043223271427e-22	41.8005113999006	DOWN
CDC25B	2.07616517688015	4.892027826	18.4627113223839	1.27796445230975e-56	9.28561562558688e-55	118.096016759474	UP
C20orf194	-2.075488763	4.41944609183303	-10.6472155	1.11148536742652e-23	6.64175433801296e-23	42.6857705809371	DOWN
CEND1	-2.074618451	1.48006520307403	-13.87145506	1.74483123611547e-36	2.48868034203838e-35	71.959397096984	DOWN
ABP1	-2.071488517	6.72340552243685	-12.96146975	1.02674248948424e-32	1.13632968455392e-31	63.3322733087842	DOWN
KCNA6	-2.07089466	3.03526260081454	-8.51435704	2.75270142173951e-16	1.02683545966451e-15	25.8449219076948	DOWN
PPAP2A	-2.067750197	7.23919986913622	-20.43430653	1.51751305802885e-65	2.08439773052812e-63	138.560699264778	DOWN
UBE2C	2.05869239236325	2.84972410825501	17.8655633560802	6.20652119987089e-54	3.57659701558077e-52	111.937502726769	UP
TMEM105	2.05794965954919	1.93160242542041	10.1359617460069	8.143107803529e-22	4.3087568309227e-21	38.4315936617072	UP
KCNV1	-2.049862458	2.34070622377017	-6.260805823	9.19922272284377e-10	2.20671306798934e-09	11.0866084527249	DOWN
FBLN2	-2.046652567	7.48419726353871	-7.661905628	1.20307763696661e-13	3.77803303033644e-13	19.854228199286	DOWN
CEP72	2.04308198945454	1.51945081223313	18.8693455911607	1.86763158396266e-58	1.56056182436613e-56	122.303639881685	UP
PHYHD1	-2.042670076	3.12022296897973	-9.804450687	1.23192693592844e-20	6.05516244438942e-20	35.7421765232355	DOWN
SHE	-2.041670947	0.813121555058974	-12.1350197	2.17798582266505e-29	1.92072681124559e-28	55.7242664102253	DOWN
DIRC3	-2.035266037	0.864638796393413	-14.06373385	2.70736658918147e-37	4.113146180261e-36	73.8119443371417	DOWN
GABRB2	-2.034974781	2.51904472779416	-6.0940713	2.42778281500366e-09	5.67577017627459e-09	10.1397030560927	DOWN
SHH	2.03145449751699	5.06402384167591	11.4770386470867	8.13781597664205e-27	6.00425907268505e-26	49.8451495597846	UP
MAP6	-2.021949644	0.62511547891041	-9.93048556	4.41434061972638e-21	2.23661411793817e-20	36.7580298910394	DOWN
PDE5A	-2.018206845	1.29992937465475	-13.45400376	9.63559819987106e-35	1.2276511200776e-33	67.9718199984189	DOWN
GABRA2	-2.018064317	3.86252785235189	-6.017159235	3.77200709853077e-09	8.68471071801792e-09	9.71016324574133	DOWN
TPX2	2.0152737520975	9.46656811867945	20.0499726236343	8.41150721778677e-64	9.80723056659859e-62	134.562313833887	UP
OGDHL	-2.014946061	0.384800178542493	-6.107667852	2.24481002556105e-09	5.26150306832648e-09	10.2161156295351	DOWN
TMEM63C	-2.012910664	4.59299534747217	-6.842483171	2.65525344365751e-11	7.14552503477023e-11	14.5546275667066	DOWN
IQGAP3	2.01212574617284	7.85086562423788	17.9821523161488	1.85907709193152e-54	1.1578239752048e-52	113.137717917665	UP
CDH23	-2.009534291	0.591563719052638	-10.60754537	1.55778509323637e-23	9.25864772194869e-23	42.3512154118087	DOWN
ZNF695	2.00904899913012	3.50368481476273	13.5273456075937	4.77879155821112e-35	6.21490829496536e-34	68.6688567413185	UP
VIPR1	-2.008453182	0.979442770620703	-11.60285936	2.65589569032632e-27	2.02207031791207e-26	50.9562184141209	DOWN
TWIST2	-2.003420529	2.48421510412806	-9.987433737	2.76903450795178e-21	1.41803416809155e-20	37.2197181692092	DOWN
GALNT6	2.00201893718323	4.92898119259696	16.0880923025078	4.98139965265593e-46	1.50447272039702e-44	93.8204481162415	UP
TTC22	-2.00179701	5.42992627889829	-15.75540269	1.43298638068705e-44	3.77127413101025e-43	90.4776479272943	DOWN
WNT2B	-2.000141944	1.75933723185955	-11.52230835	5.44322584514955e-27	4.06700637476263e-26	50.2441670021874	DOWN
MATK	-1.998754835	3.61792860785191	-8.42844882	5.18460170613818e-16	1.89246455433009e-15	25.2203388904225	DOWN
RAD54B	1.99864504684381	5.59984843185212	18.2833368094883	8.21578964787258e-56	5.52884045632338e-54	116.243288031247	UP
ENC1	1.99774214918344	6.70939212469203	23.8648035607592	4.55454883369002e-81	2.28342305777049e-78	174.15382120283	UP
ARL4D	-1.997711575	1.38029109719949	-12.10803698	2.7857111546981e-29	2.44591293766706e-28	55.4799203549058	DOWN
SOX9	1.99483461321938	2.34349983675957	19.7456514471002	2.01748195899763e-62	2.1293991160915e-60	131.398186865623	UP
FAM82A1	-1.993646997	4.90094089378756	-18.57601021	3.94098131895201e-57	3.01650531947571e-55	119.267367911193	DOWN
UGP2	-1.993244939	0.381710534062242	-31.01358129	3.02479098475976e-112	1.01098597347287e-108	245.602555709306	DOWN
KISS1	1.99177425382821	1.2062981133702	9.53401118084824	1.08393904460926e-19	5.00168283492732e-19	33.5905467753756	UP
AXIN2	1.99101880919297	1.76572648613285	9.70558670598177	2.73998746969101e-20	1.32022365971128e-19	34.9511143846466	UP
ITPKA	-1.990256228	5.31157357462336	-10.76652865	4.00962324872031e-24	2.46200197886825e-23	43.6963746319354	DOWN
SULT1C2	1.99020673219691	4.43210322916953	7.18025931869942	3.03432123949804e-12	8.70533306679452e-12	16.6821904229204	UP
BRCA2	1.98657937336815	6.52938048777825	17.4917096810957	2.93866699574237e-52	1.45871356268855e-50	108.097120837501	UP
RCSD1	-1.983923279	0.776455287024357	-12.143721	2.01170351464891e-29	1.78349700631164e-28	55.8031195267399	DOWN
TCF7	1.98240217068572	3.24929316519719	15.408432913039	4.66719687767383e-43	1.08832518819618e-41	87.0117021821588	UP
SFTPA2	-1.98228481	2.64421180291677	-6.563709273	1.49716839638713e-10	3.82474076702515e-10	12.8610548948679	DOWN
TMOD1	-1.978357539	2.05302822952279	-12.55306907	4.65402452027105e-31	4.64799839290417e-30	59.5434443633745	DOWN
SEMA3G	-1.978328035	4.26263987699989	-10.84697055	2.00908442955122e-24	1.25592827775e-23	44.3814039730294	DOWN
GPR133	-1.977010649	1.33678037556614	-7.889906397	2.47481737672496e-14	8.15210047188605e-14	21.4105495534099	DOWN
TSPAN11	-1.974764051	5.27037209321816	-10.26354756	2.82131102879349e-22	1.53913415047401e-21	39.4813907287524	DOWN
CAV1	-1.974024384	7.56539493139691	-12.28049003	5.75276088636138e-30	5.34596231765946e-29	57.0461780981328	DOWN
GABRE	1.97241352070892	0.0236732543225921	9.64908339046987	4.31693813557048e-20	2.04468297994167e-19	34.5013169153294	UP
EDAR	1.9720546767009	0.136982613982736	6.05403142528989	3.05543754718776e-09	7.0853081141655e-09	9.91551299733517	UP
ADRB1	-1.971162535	2.51968489931923	-8.57642955	1.73738932782373e-16	6.55903719506345e-16	26.299021860262	DOWN
SNURF	-1.965445702	-0.381333957	-6.871431333	2.21170706415302e-11	5.98887030306841e-11	14.7337521340321	DOWN
SERPINA5	-1.958488983	2.65920346093595	-9.267080036	8.92651121059026e-19	3.87304750794412e-18	31.5055722186217	DOWN
ABHD3	-1.958175529	1.89324685530331	-17.41126899	6.72766041715575e-52	3.2906463903815e-50	107.27256639032	DOWN
ABCA10	-1.954877413	2.02100844673894	-10.28480216	2.36282072534958e-22	1.29535283833134e-21	39.6570561321325	DOWN
KIAA0748	-1.954849818	2.88132116973337	-9.653457826	4.16789679461232e-20	1.97689220243982e-19	34.5360793016445	DOWN
OSBPL3	1.95368745712223	0.0926727681774516	24.8658241537425	1.48860948785632e-85	8.29238185263073e-83	184.438006839878	UP
AR	-1.951740869	1.62371384351163	-8.878221675	1.79535470075642e-17	7.20080863379385e-17	28.5398514380086	DOWN
CPA6	-1.94935031	-0.298481522	-5.398526784	1.10725694231306e-07	2.27602815919906e-07	6.42566663274989	DOWN
SLC22A3	1.9485477090047	0.138843988270566	11.2106744950735	8.52725141709932e-26	5.89674137650034e-25	47.51454877	UP
CACNB2	-1.945625004	3.47562998326252	-10.46048118	5.41061766677122e-23	3.10190184932619e-22	41.1174029211847	DOWN
MAP4K1	-1.943023232	0.624968747990929	-8.422868191	5.40144456531077e-16	1.96803359943209e-15	25.1799229078832	DOWN
HMX2	-1.942075155	0.684433446440071	-13.10973398	2.53772233774434e-33	2.9761101614693e-32	64.72108722	DOWN
CPXM1	1.94158960221275	-0.06701318	9.8401085378062	9.22225751501264e-21	4.5710121652512e-20	36.0287478870632	UP
CES1	-1.939935965	0.566734743234662	-5.318641969	1.6762057219476e-07	3.39610320751032e-07	6.02408678909382	DOWN
LOC100130933	-1.939392817	3.15306478537823	-12.92306174	1.47307997068769e-32	1.60201441063834e-31	62.973631645263	DOWN
PTP4A3	1.93857813443833	2.77872491710113	11.3447086292201	2.62407936719837e-26	1.87404870476482e-25	48.6835965719744	UP
SCARA3	-1.938161578	3.91006902148535	-10.08304933	1.2609292237718e-21	6.58164358498691e-21	37.998595284504	DOWN
C4orf34	-1.932685583	5.26816009046249	-17.97256078	2.05299206644313e-54	1.27070070680403e-52	113.038935568827	DOWN
AKAP6	-1.932560436	3.52950126270502	-11.47534093	8.26134452441256e-27	6.09091923134447e-26	49.8302018040819	DOWN
PPYR1	-1.932125511	3.24038462365098	-9.060995327	4.42662272093879e-18	1.85017699136529e-17	29.9230326844287	DOWN
C11orf82	1.93151148825066	4.8634213647747	17.3150309285774	1.81068995433427e-51	8.68697998665535e-50	106.286961580507	UP
DGAT2	1.92866104541033	6.20827995508359	14.5871176472753	1.6212421944777e-39	2.87211934346783e-38	78.9014522025266	UP
PRSS1	1.9271285568033	1.61584425133839	4.89721898813826	1.37305301443118e-06	2.59179265355824e-06	3.99334973656221	UP
CD180	-1.926916336	2.07173575396521	-9.213665793	1.35486775772189e-18	5.81809807566483e-18	31.0930971655572	DOWN
ETHE1	-1.925336277	7.06987627497373	-18.76716542	5.40553738613393e-58	4.37107446538427e-56	121.245430857582	DOWN
IL24	1.92496798750832	0.689876594122995	5.4784680976058	7.27534669285828e-08	1.51128861175243e-07	6.83276411342466	UP
LRRC66	-1.924010644	5.41723635416571	-11.31799062	3.32094816304893e-26	2.35163469144715e-25	48.4499573599301	DOWN
MYBL2	1.92206107100727	1.94537445542716	14.5033295440382	3.69454558915821e-39	6.36515612070264e-38	78.0822726959027	UP
GLI3	-1.921160774	4.66406973923426	-8.018879621	9.96905867088574e-15	3.37359943614483e-14	22.3060471646949	DOWN
RELL2	1.92109774740184	5.06715442180567	11.2078270510956	8.74273396306087e-26	6.04158466213724e-25	47.4897959403941	UP
CXCL2	1.91468317206779	2.44112305988636	8.47209736044454	3.76058436367891e-16	1.38822088839904e-15	25.5371124320255	UP
MTBP	1.91338154917319	4.42191649208244	17.7264653025067	2.6110653457883e-53	1.44647249846515e-51	110.507114225432	UP
ACVRL1	-1.913188926	8.33095196687569	-14.43908502	6.94008157059766e-39	1.17746527763761e-37	77.4552730959625	DOWN
STYK1	-1.912629417	6.4466423346741	-12.74913581	7.50877583616964e-32	7.86734538236917e-31	61.3555287494967	DOWN
SLC2A5	-1.910416639	3.25090894991275	-9.017032364	6.20991090262512e-18	2.56876141174184e-17	29.5885677807608	DOWN
WFDC2	-1.91007389	-0.223303938	-5.62246174	3.37155312281113e-08	7.20054593448929e-08	7.57915480220978	DOWN
TCN2	-1.908949107	4.03674111830591	-13.51020226	5.63075948802546e-35	7.30396188698981e-34	68.5057889839525	DOWN
BCL2	-1.908908319	4.19940042101878	-12.17188722	1.55537318787371e-29	1.38628684042753e-28	56.0585584959234	DOWN
LRRC31	-1.904413229	6.75996494944842	-9.3139155	6.18340526706319e-19	2.71934230758082e-18	31.8685569578942	DOWN
NRG4	-1.903797701	1.06487814015879	-11.00778295	5.00424708898495e-25	3.27743863887996e-24	45.7595647901215	DOWN
MEOX1	-1.902764276	3.23145207279565	-8.513388407	2.77249017081208e-16	1.03383261222509e-15	25.8378543648982	DOWN
EREG	1.90110797112572	0.228567420990214	4.9680032607042	9.74125270943977e-07	1.85907005933675e-06	4.32402918254271	UP
SLC39A5	-1.9001379	0.237773490348946	-6.936476566	1.46363652380537e-11	4.02520115858376e-11	15.1384506147175	DOWN
FGF10	-1.899113434	0.526922729897451	-11.14323065	1.53858596973042e-25	1.04239199449236e-24	46.9291923542761	DOWN
CYP21A2	-1.898405345	2.16889401320922	-10.8500741	1.95611649224226e-24	1.22357954258971e-23	44.4078919544132	DOWN
FXYD5	1.89825041212307	0.911396735949729	15.5038421164787	1.79471657216439e-43	4.35729372132987e-42	87.9625853432668	UP
FANCB	1.89602520350215	3.17854807055898	16.0479161924842	7.4806353885685e-46	2.18683180878065e-44	93.4158094341764	UP
FXYD3	-1.895822659	2.63129950702318	-11.24463073	6.33064852693462e-26	4.41735649127164e-25	47.8099966270009	DOWN
CITED2	-1.895328721	6.78417389628134	-20.20376734	1.68733558781294e-64	2.06328218768297e-62	136.162063055906	DOWN
TDP2	-1.894590058	8.91287135114654	-18.69657851	1.12599075731665e-57	8.75217777024342e-56	120.514751099004	DOWN
DSEL	-1.891053586	3.84628390312963	-10.47126009	4.94040003813429e-23	2.83700057284388e-22	41.2074863156939	DOWN
PALM3	1.89095702145074	0.581706428579475	6.9334722502941	1.49191102272843e-11	4.09846351367068e-11	15.1196910699375	UP
STAB1	-1.890080904	2.31859216738798	-11.16142049	1.31242769513744e-25	8.93317405851197e-25	47.0868727213881	DOWN
PACSIN1	-1.88962011	2.17495425137081	-10.30638059	1.9730628557372e-22	1.08822339133536e-21	39.8356236431731	DOWN
GZMA	-1.889076378	4.63621442550559	-8.111908406	5.14027428355682e-15	1.76330927954924e-14	22.95865295	DOWN
TIMP1	1.8880393539148	2.8480472715242	15.5170859959783	1.57153424771816e-43	3.83400824863017e-42	88.0947118990218	UP
PEX26	-1.887808632	3.40371788597336	-23.03002791	2.62554984873198e-77	1.05305553332942e-74	165.530904150943	DOWN
FBXL22	-1.886680408	1.53199642	-12.1364362	2.15001263705058e-29	1.89939882922521e-28	55.7371011128751	DOWN
PDCD4	-1.886191046	2.69412185264582	-22.00001721	1.19767603651734e-72	2.72934036776349e-70	154.847645993508	DOWN
PTGER4	-1.88144112	2.87883959228714	-14.06411688	2.69731070330235e-37	4.10408716570753e-36	73.8156443169544	DOWN
LEP	-1.880640752	0.848418038443674	-7.2380729	2.07677081447966e-12	6.02539958240379e-12	17.0544659577073	DOWN
MCM10	1.88056484410941	3.30605548377825	16.0475882973663	7.50549332778455e-46	2.18772039528185e-44	93.4125080505274	UP
MUC5B	-1.878638212	3.44363070059636	-3.915939373	0.000104527057756547	0.000169896710670271	-0.144296093	DOWN
SLC26A9	1.87826288332461	1.07606366529262	5.88364210094735	8.01967117908533e-09	1.79533920323038e-08	8.97548179038684	UP
TAC1	-1.875003681	2.29073938786927	-4.991259373	8.69465444466991e-07	1.667265253714e-06	4.43359807760182	DOWN
KLF9	-1.8738214	3.20706659354703	-12.62445058	2.39901647702401e-31	2.43964890619876e-30	60.2016660875409	DOWN
FMO4	-1.873645661	4.24631453133867	-14.43507324	7.21852730753137e-39	1.22263806271313e-37	77.4161520004911	DOWN
CLIP3	-1.872470686	1.5944586098716	-10.52642503	3.09967734533711e-23	1.80700376405205e-22	41.6693844626513	DOWN
RYR1	-1.87066786	1.45905481862446	-9.272856335	8.53186832578927e-19	3.70823769842605e-18	31.5502736317942	DOWN
TGIF2	1.87019300158715	0.732913699941513	16.4500598772937	1.263671271353e-47	4.26627334607965e-46	97.4771621684849	UP
MS4A6A	-1.868991937	6.43672286898942	-9.50099753	1.40978747060824e-19	6.46657775287688e-19	33.3305672906803	DOWN
DSCC1	1.86712770695812	0.0237225588710666	17.6333896640652	6.82210388607938e-53	3.58142595108471e-51	109.550972362513	UP
PDGFD	-1.864883029	2.91449509532156	-11.55599275	4.03339076784343e-27	3.04081272399745e-26	50.5416099284658	DOWN
BDKRB1	-1.863886546	3.5483567131157	-11.85101781	2.86536317469895e-28	2.35307097073762e-27	53.1661048441368	DOWN
SMPD1	-1.861380459	6.31377274793198	-17.09263272	1.77765640790045e-50	7.71626008745359e-49	104.013157704142	DOWN
LOC100216001	-1.860400333	1.67834413004395	-8.964333784	9.30434748542118e-18	3.7940094443399e-17	29.1891116720833	DOWN
THEMIS	-1.859075206	3.16347168511471	-8.862748312	2.01952721597588e-17	8.08375225332941e-17	28.4236460455356	DOWN
CAMK4	-1.856949112	2.08567860326882	-10.8728638	1.60743185395182e-24	1.01305588935103e-23	44.6025287413767	DOWN
EVI2B	-1.856816352	5.9064057259029	-9.60112734	6.34119060349328e-20	2.96839954160724e-19	34.1208931054242	DOWN
ULBP3	1.85402641683135	0.0218769535641967	13.9449369449524	8.57023444989478e-37	1.25634124019145e-35	72.6662305194005	UP
GAS7	-1.853044018	1.56747989323105	-9.462083453	1.92035100301758e-19	8.74448660638385e-19	33.0248819869203	DOWN
MAT1A	1.85138044335411	1.96243624874644	5.69584182320398	2.26419185461273e-08	4.89712073472862e-08	7.96595706730094	UP
BFSP1	1.85101351559002	0.107189515561583	12.5142286701444	6.66979936891019e-31	6.60198206042078e-30	59.1860212031999	UP
CD37	-1.849873988	5.45482109124977	-8.723811439	5.77280636714906e-17	2.24439750601577e-16	27.3865545908176	DOWN
CD69	-1.849658004	3.01285951259735	-8.718623678	6.00239217583778e-17	2.32945835445204e-16	27.3480526037098	DOWN
ProSAPiP1	1.84914483694268	7.40620198962076	12.0584088237205	4.3774125276046e-29	3.79363141005111e-28	55.0312083811974	UP
MOCS1	-1.848132704	1.13232939461033	-12.62087103	2.48017782903132e-31	2.51707926029322e-30	60.1686172439622	DOWN
CMKLR1	-1.845046127	3.33768057093855	-9.175673225	1.82127964935062e-18	7.78098468003351e-18	30.8006874466622	DOWN
ALDH1A1	-1.844667133	7.55025085933865	-7.079569932	5.8409179254348e-12	1.65163237558756e-11	16.0394529290021	DOWN
FUCA1	-1.844502621	0.646361858474672	-21.52173381	1.76446728674138e-70	3.53846269683116e-68	149.875721297438	DOWN
EFHA2	-1.843801597	0.488664617898487	-10.5047626	3.72294922613711e-23	2.15905216254927e-22	41.4878321339853	DOWN
CAP2	-1.843390258	4.54863172447174	-9.643019311	4.53232787283694e-20	2.14366281042151e-19	34.4531442659754	DOWN
HIGD1A	-1.842257078	6.00065007889899	-22.49394534	6.95011075032592e-75	2.24802453204897e-72	159.975600803591	DOWN
AKAP12	-1.841953136	0.213441919191799	-7.537434666	2.81186148473366e-13	8.60901835341202e-13	19.0192608177461	DOWN
KIF18B	1.83964678236949	2.36324765365486	17.5070893256224	2.50809531153789e-52	1.25117769595972e-50	108.254843821954	UP
NUF2	1.83944632160959	6.94395485712138	17.7178745609452	2.85318476733467e-53	1.57191668472883e-51	110.418830075039	UP
RETSAT	-1.838580745	2.20563085023799	-22.15139717	2.46936184253669e-73	6.34879261413215e-71	156.420093225892	DOWN
FBXO41	1.83564630113143	6.80914967152295	12.27937722	5.81181360025056e-30	5.39583842312152e-29	57.0360366975337	UP
FNBP1	-1.834962714	3.17519888560881	-13.0965993	2.87301597493342e-33	3.33037354689681e-32	64.5977754190502	DOWN
KLHL6	-1.833712338	4.77740380816194	-8.477646619	3.60985210476314e-16	1.33515260252527e-15	25.5774694388181	DOWN
C17orf73	-1.830010408	0.61477744544421	-8.589939176	1.57132764568863e-16	5.94554803898863e-16	26.3981639335113	DOWN
IL10RA	-1.827499852	6.08513576780742	-9.544987407	9.93110625421201e-20	4.59313664257306e-19	33.6771141057905	DOWN
LOC400043	-1.825892802	2.95840679149226	-10.41274281	8.08788885328152e-23	4.58694918166594e-22	40.719102446896	DOWN
SAA2	1.82578648953059	2.17534667692168	5.20863444823171	2.94246444043044e-07	5.85747288945721e-07	5.47969350609915	UP
KCTD12	-1.823914795	0.357135305850494	-9.256287269	9.71298072354572e-19	4.19793352219797e-18	31.4220995188073	DOWN
ECT2	1.82356302155328	7.94912420102627	19.9920865563327	1.53965014746573e-63	1.73461483467852e-61	133.960299035345	UP
PRSS21	-1.823132545	1.16054619831002	-5.105012468	4.95533413705783e-07	9.70451863130447e-07	4.97609153667034	DOWN
RUNX1T1	-1.822095111	2.87261392301602	-8.144164263	4.08031601111785e-15	1.41031811938913e-14	23.1862261235339	DOWN
KIAA1274	1.82147614293733	2.93523706005823	11.484987375123	7.58345906851141e-27	5.6076212448351e-26	49.9151508876808	UP
BNC2	-1.820586121	4.21490007945052	-7.86238617	3.00060188938168e-14	9.8291522851454e-14	21.2208744254678	DOWN
C8orf73	1.82033583678902	6.26533312860313	10.1258581010758	8.85315057211107e-22	4.67459403826002e-21	38.3488042877864	UP
VLDLR	-1.818872733	5.23004053873756	-8.487736944	3.35092495266814e-16	1.24489531309387e-15	25.6508998246918	DOWN
PDZD3	-1.818183438	0.3614534298467	-7.689654545	9.9424941953889e-14	3.13797259355255e-13	20.0417932090767	DOWN
SSPN	-1.818130011	2.94937166315479	-10.2570185	2.97914284269903e-22	1.62258909743309e-21	39.4274737303825	DOWN
DSG4	1.81699165514694	0.920315668848215	10.4918030472172	4.15379422897391e-23	2.40335226393084e-22	41.3793246205974	UP
PLEKHG4	1.8162209542825	5.8022076915376	12.5027200609185	7.41955691370172e-31	7.32243082418181e-30	59.0802145697067	UP
ITGBL1	1.81600971688959	0.143286388937567	5.39448630082349	1.13086088390892e-07	2.32311864022839e-07	6.40522939621492	UP
AGT	1.81597824706907	2.72953427713811	8.76626448838319	4.19302167856855e-17	1.64489156381091e-16	27.7022309009129	UP
ERP27	1.81564358777366	1.67131008628471	6.06132042348251	2.9304405096162e-09	6.80804610517182e-09	9.95623252411931	UP
GPR17	-1.814777239	1.73201342461115	-9.384005726	3.56150684180514e-19	1.59496333643502e-18	32.4140453384344	DOWN
MXD1	-1.814581984	1.18475126629933	-14.80453381	1.89876946118491e-40	3.59904752122894e-39	81.0344998448815	DOWN
PDE4C	-1.813672262	0.0500628440738899	-7.671405165	1.12712781675979e-13	3.5461909691404e-13	19.9183809382027	DOWN
SIX4	1.81357140736058	2.94079812282187	8.35167543025352	9.09490368061846e-16	3.2721420597618e-15	24.6660241164522	UP
ZSCAN18	-1.813406742	3.23445051890543	-8.225731754	2.26894771176787e-15	7.96037043593298e-15	23.7646587395636	DOWN
DIAPH3	1.80916427584083	5.06225111010554	17.0503195658584	2.74355633116695e-50	1.17062295032387e-48	103.581181330534	UP
NSUN5P1	1.80671345927405	5.95913548404659	11.4440960858795	1.08987324904091e-26	7.97094023933859e-26	49.5553135178861	UP
SPTLC3	-1.806106625	3.08303420402844	-8.151060178	3.88343399747116e-15	1.34412125276642e-14	23.2349646625092	DOWN
EMP1	-1.80487771	8.30483173237829	-11.38875401	1.77860407646858e-26	1.28487486129326e-25	49.0694082856645	DOWN
FIGN	-1.804337654	1.78147603834047	-9.841295275	9.13371312295931e-21	4.53001020803108e-20	36.0382966984624	DOWN
EPHX2	-1.804154666	3.88496950414333	-11.60917333	2.5103577508703e-27	1.9170873699906e-26	51.0121428613054	DOWN
MET	1.80255384733661	1.15195459081974	19.3101741197272	1.89475085639022e-60	1.77557633990885e-58	126.874896833466	UP
SPTBN4	-1.801526581	0.444310196018342	-9.229452992	1.19786409308075e-18	5.15714180391613e-18	31.2148423409683	DOWN
IGFL2	1.8014399170637	2.68546449723359	5.41491911207956	1.01630862159409e-07	2.09423069229839e-07	6.50871810945157	UP
C1QC	-1.800633118	0.244927547230323	-8.914837589	1.35828845230588e-17	5.50062936642612e-17	28.8153963446209	DOWN
FAIM3	-1.800521466	4.92270157192594	-9.287445689	7.61043745218817e-19	3.31926299839455e-18	31.6632601223906	DOWN
SLC36A1	-1.799883658	3.76409044237867	-18.30571432	6.51455745057689e-56	4.44363724877105e-54	116.474298990378	DOWN
ASGR1	1.79960253929242	4.23608021856815	7.67814065443838	1.07616154678534e-13	3.38796603755624e-13	19.9639040269684	UP
UGDH	-1.798326535	8.70585714994749	-18.74490865	6.81302553343156e-58	5.46513656189746e-56	121.015009478297	DOWN
SLC39A10	1.79725514769877	6.07828886195479	20.9753889542073	5.31478143822025e-68	8.19866361246683e-66	144.191563680761	UP
MMP8	1.79633613884204	0.875815385340121	7.12729974684721	4.28583686664012e-12	1.22189611207849e-11	16.3432357489389	UP
MIER3	-1.79175246	3.45529072968825	-22.0772066	5.35345146698425e-73	1.30924531364515e-70	155.649527581058	DOWN
TCEA3	-1.790934536	7.87776861956154	-9.468629611	1.82316252087332e-19	8.31325629686074e-19	33.0762469651035	DOWN
RNF125	-1.789460585	5.90370467061756	-10.65936024	1.00221207484964e-23	5.99887355030144e-23	42.7883386292279	DOWN
GNA11	-1.789235576	7.14448575921668	-20.36436285	3.15156831877891e-65	4.21343673765282e-63	137.832911899255	DOWN
S100A11	1.78754477038857	6.7802416794871	19.8634845305238	5.89664859317267e-63	6.49732916964202e-61	132.623085285554	UP
SPPL2A	-1.785866237	2.14009404373616	-22.1979501	1.51970097497118e-73	4.23278935445445e-71	156.903520825574	DOWN
APBB1IP	-1.785389372	4.9088827529694	-8.481621764	3.50556529505696e-16	1.30041817290182e-15	25.6063903290572	DOWN
CYSLTR2	-1.782684273	1.12115814321493	-9.384421023	3.54985575283323e-19	1.59045592643694e-18	32.4172855390696	DOWN
TOMM34	1.78249012440258	0.112201397	18.2623120966106	1.02166408971883e-55	6.8294838850738e-54	116.026275310331	UP
PAQR4	1.78218044335067	-0.084065508	19.7987822199452	1.15865991709721e-62	1.24923472997137e-60	131.950448652305	UP
FAM3D	-1.780007475	9.59549157804442	-8.009198614	1.06771259090763e-14	3.60469836667705e-14	22.2384542450021	DOWN
SDK1	-1.778394404	4.6552012847337	-7.494524604	3.75897107801575e-13	1.14181166311009e-12	18.7338480650025	DOWN
PLAU	1.77781810781608	2.80658567700863	11.1228401813946	1.83843828271706e-25	1.23967859184963e-24	46.7526053381747	UP
COL14A1	-1.774565848	6.60006732840952	-7.613955101	1.6705295408043e-13	5.19392238934721e-13	19.5313316768897	DOWN
LEFTY1	-1.77420515	1.02899618056696	-4.092168697	5.09446588200907e-05	8.51512075327637e-05	0.536321556456841	DOWN
C1QB	-1.774158685	7.17065039719424	-8.551555607	2.0898077260283e-16	7.85106859081519e-16	26.1167712998816	DOWN
C4orf19	-1.773291097	0.907538475001424	-14.58343964	1.68098852727733e-39	2.97271110458726e-38	78.865459183504	DOWN
ADAMTS1	-1.772710505	2.63169390210949	-9.679027838	3.39341702967813e-20	1.61873418442353e-19	34.7394803219747	DOWN
VNN2	-1.771355409	0.497150238684043	-6.514401683	2.02118405984581e-10	5.10617600606549e-10	12.5674959507917	DOWN
SLMO1	1.77096098397808	1.09882583826065	14.3272393899875	2.07510871559297e-38	3.3943091502856e-37	76.3660415781488	UP
COL12A1	1.77088325910653	8.818544982	8.63187371154322	1.14957378951787e-16	4.40457638039574e-16	26.7066096579468	UP
SLC3A1	-1.768684293	2.70897680463697	-6.074035988	2.72424049569618e-09	6.34811978859996e-09	10.0273661713796	DOWN
MEF2C	-1.766370424	2.26683574502781	-11.49653339	6.84447998288903e-27	5.07991123526486e-26	50.0168781675138	DOWN
SQLE	1.76545129780372	5.76633200591406	14.6442476802656	9.23741877178481e-40	1.67190610152863e-38	79.4609234081955	UP
HJURP	1.76502745609994	5.97217009522147	18.7027944144266	1.05554135603748e-57	8.26868216952171e-56	120.57908352101	UP
ARID3A	1.76350626119657	0.0224997295815001	10.5173060229133	3.34829757837168e-23	1.9474118224091e-22	41.592931195717	UP
ZNF831	-1.763079409	1.84993942350262	-8.074357411	6.72027655626049e-15	2.28964366393557e-14	22.6945597257463	DOWN
PARM1	-1.762635903	7.35214287966926	-10.83032087	2.31854693434516e-24	1.43861819991825e-23	44.2393776472133	DOWN
MYC	1.7622553012848	3.07276645419992	14.3531717754957	1.61014626236598e-38	2.65541719946441e-37	76.6183223708732	UP
ZEB2	-1.76117946	2.62770054256906	-9.756838651	1.81154308170534e-20	8.82192446831447e-20	35.3605674080702	DOWN
ACAA2	-1.760799544	4.94359361202276	-15.87325347	4.36863288747013e-45	1.19357716519518e-43	91.659694849758	DOWN
SP6	1.75998481032368	1.45829883491165	9.54871060576354	9.6404891708123e-20	4.4649046150455e-19	33.7064930088388	UP
POU2F2	-1.758138079	2.80821022507021	-9.510840147	1.30361054539671e-19	5.99051463734776e-19	33.4080152461823	DOWN
PCDH7	-1.757317161	0.893237202138379	-7.889718914	2.47807154276285e-14	8.16013903424731e-14	21.4092557065795	DOWN
TOP1MT	1.75727738186491	8.51383658060074	16.0215195454227	9.77013688645974e-46	2.81923010283181e-44	93.1500919580464	UP
FGF2	-1.756554114	4.23564809961159	-8.523096489	2.58035861772193e-16	9.6470006934742e-16	25.9087144221697	DOWN
STBD1	-1.755617463	3.72628629898428	-17.73430726	2.40801864915541e-53	1.34140016639341e-51	110.587709285268	DOWN
RFC3	1.7550376644679	1.6268071825598	16.977465349058	5.78896851778811e-50	2.3887237583482e-48	102.837903829107	UP
SOX4	1.75479448625404	4.22068410170461	17.9514526830314	2.5538986482408e-54	1.55199646944912e-52	112.821572154959	UP
LDLRAD3	1.75445788153381	5.09327289265323	10.4957798841353	4.01656440830382e-23	2.32798215734465e-22	41.4126133306244	UP
SLITRK4	-1.752425685	0.733373819617415	-8.995707736	7.3151769620711e-18	3.00858406065164e-17	29.4267333967877	DOWN
SYNE1	-1.751445221	3.98902226748514	-8.875767999	1.82918360615898e-17	7.33355618510839e-17	28.5214148902846	DOWN
TRIM36	-1.750076041	6.04325378473737	-10.28018495	2.45567088230639e-22	1.34405086991737e-21	39.6188768984595	DOWN
KRTAP5-1	1.74855068857842	3.66289510578674	10.6844144987062	8.09373918647239e-24	4.87715882348309e-23	43.0001493211276	UP
NCAM2	-1.74848844	1.88337626533863	-6.739328488	5.06838655723948e-11	1.33703530674665e-10	13.9212939516721	DOWN
SORBS1	-1.74783982	4.81044998373117	-9.029852891	5.6268084048906e-18	2.33526522664893e-17	29.6859900203168	DOWN
CYP4F12	-1.747255542	2.96192636727143	-9.138744647	2.42619490594003e-18	1.02951571400172e-17	30.5172485776107	DOWN
PVRL4	1.74680484820563	6.25900515857145	9.69029016015763	3.09932481964111e-20	1.48338567859386e-19	34.8291784223545	UP
C15orf59	-1.745162121	2.12566556661603	-9.259983416	9.43620105594019e-19	4.08182864486248e-18	31.4506786749344	DOWN
PITPNM3	-1.744249281	1.06322363086319	-10.57824625	1.99794504576622e-23	1.17774220892992e-22	42.104594797227	DOWN
CCNJL	-1.744176624	3.29758612096356	-9.739894932	2.07740895248546e-20	1.00677523279709e-19	35.2250506241609	DOWN
LY6G6F	1.74417090052957	1.07941602895699	9.13744289226512	2.45081265459584e-18	1.03952193264097e-17	30.5072712965313	UP
ITGB7	-1.741637147	5.6857266611218	-9.449655299	2.11921635311811e-19	9.62381448039641e-19	32.9274277397494	DOWN
TPM2	-1.741064711	3.38207669832093	-8.472308861	3.754726997129e-16	1.38669051934484e-15	25.5386502234759	DOWN
DOK7	1.7404536169559	2.37754211986936	8.33740245692817	1.0092626609565e-15	3.61295133931124e-15	24.5633749852601	UP
C19orf26	1.73906620590794	0.511283816308599	8.98076911052384	8.20340068183078e-18	3.35873820484758e-17	29.3135193699265	UP
PYCR1	1.73850234474742	2.38281038599191	20.3563582558349	3.42648763000637e-65	4.52070940343077e-63	137.74962440016	UP
PUS7	1.73849515691394	4.74643871955207	21.1769955712894	6.46537885309332e-69	1.11773023724081e-66	146.289447405693	UP
APBB1	-1.738143183	2.41512807219405	-9.769782968	1.63143662147381e-20	7.9712196017766e-20	35.4641982913735	DOWN
HOMER2	-1.73719893	1.26936746923087	-6.676564154	7.48324160172365e-11	1.94945345649475e-10	13.5397589222035	DOWN
NCKAP1L	-1.735786643	5.5219085238324	-8.332213652	1.04815398561494e-15	3.74682353431765e-15	24.5260893526377	DOWN
ZNF528	-1.733339518	1.15172885846076	-7.924693656	1.9385823988277e-14	6.42796485219755e-14	21.6510203633519	DOWN
INHBB	1.73315524496989	3.87317543212101	7.20885730119757	2.51610452476954e-12	7.25804950226242e-12	16.8660464148604	UP
PRRT1	-1.730661399	3.07582822953809	-13.17166538	1.4126095506921e-33	1.6842135511046e-32	65.303232286525	DOWN
ZNF677	-1.73012376	1.83517447745519	-10.35971462	1.2624745658787e-22	7.06014080985261e-22	40.2779495134655	DOWN
SQRDL	-1.729833129	0.356078843072282	-16.99846803	4.66812130865072e-50	1.95846244191803e-48	103.052113847136	DOWN
CYP26B1	-1.72942056	2.94504756640966	-8.244886592	1.97566488465371e-15	6.94843626742292e-15	23.9011052630025	DOWN
NSUN5P2	1.72636940050371	0.0683337521533878	11.2799503580598	4.64164256451266e-26	3.25466783177402e-25	48.1178265157472	UP
MSLN	1.7255443403471	5.06338925474087	4.81759856126991	2.01027182154292e-06	3.74734998226638e-06	3.62647244206563	UP
TMEM200B	-1.723927431	2.97512168069226	-8.142279711	4.13581541884047e-15	1.42900831167172e-14	23.1729118720622	DOWN
PXMP2	-1.723436354	1.72912731657777	-18.18468666	2.28390693673959e-55	1.50662729307157e-53	115.22532256193	DOWN
HSF4	1.7229727128451	3.36513526854382	9.29597610807156	7.11811237875432e-19	3.11130395910068e-18	31.7293784927405	UP
CXCR2P1	-1.720631301	1.2753761974276	-6.964860301	1.2212110890103e-11	3.37888620019489e-11	15.3160050489437	DOWN
RAB36	1.72056147545182	4.51587865593099	11.7667713457331	6.1183055532527e-28	4.90393683313068e-27	52.4131670907213	UP
HMOX1	-1.720285814	3.662187508	-11.98730998	8.35088728355507e-29	7.09613108408531e-28	54.3899707137565	DOWN
SIAE	-1.717945825	1.08750649354201	-15.39947826	5.1047481947994e-43	1.18759420299892e-41	86.922544220374	DOWN
MFSD6L	-1.71715933	1.46283473154888	-8.161077494	3.61404304566492e-15	1.25477872641559e-14	23.305818396267	DOWN
FGF18	1.7171283622588	3.61101420180242	9.36071295952196	4.27942246180346e-19	1.90371646071443e-18	32.2324643428181	UP
SLC7A2	-1.715260897	4.39776220358104	-6.535832181	1.77440397087598e-10	4.50771436938776e-10	12.6948619429381	DOWN
MFSD7	-1.712193713	0.753241195245881	-9.671297699	3.6111307602676e-20	1.71931662550822e-19	34.6779530032882	DOWN
JPH1	1.71026473659947	7.76939685199412	16.1689592376869	2.1957696777687e-46	6.7330221892926e-45	94.6356766984691	UP
SERPIND1	1.70988471304946	0.606847413995545	5.10057262618828	5.06626893447498e-07	9.91402783098763e-07	4.95471416834487	UP
CYTL1	-1.709778549	0.988107577451511	-8.201859835	2.69526221603449e-15	9.4099562117611e-15	23.5949352772748	DOWN
SNAI1	1.70929337531357	5.19781460199816	12.9395440415011	1.26176180222516e-32	1.38269787878816e-31	63.1274804252782	UP
SLC41A2	-1.708597056	4.23127914823432	-13.24811038	6.84362405217084e-34	8.30762934275025e-33	66.0234182769842	DOWN
VEPH1	-1.707538064	1.71992949592839	-8.893807635	1.59447855627866e-17	6.41566472062846e-17	28.6570442696091	DOWN
ADCYAP1	-1.707437526	1.73595087115346	-5.958668644	5.25778072166389e-09	1.19545957587582e-08	9.38659485416703	DOWN
SORBS2	-1.707339144	7.25026421195963	-8.132057938	4.4500899514353e-15	1.53442406956815e-14	23.100735092854	DOWN
E2F1	1.70687284595172	0.238353359147685	16.5717136593413	3.66018395499576e-48	1.27432862905356e-46	98.7104189977421	UP
APPL2	-1.70658588	3.52747508413387	-22.65298958	1.32639567897574e-75	4.58503561569551e-73	161.624980729148	DOWN
EGF	-1.705778626	2.35455593597836	-4.770520291	2.51243811010554e-06	4.64372662304669e-06	3.41208597238628	DOWN
CBX8	1.704752358	3.1799207273697	21.4253877850318	4.8265273805837e-70	9.48933138139466e-68	148.87361346788	UP
TRAT1	-1.704257559	2.09082252676158	-8.084605832	6.24679225666209e-15	2.13267231724722e-14	22.7665463771717	DOWN
VWA5A	-1.703326934	7.02071724382853	-10.8543602	1.88524124178308e-24	1.18145712070993e-23	44.4444797751246	DOWN
RIMKLA	-1.701526299	2.59283539702562	-11.84231221	3.09940196283543e-28	2.53836643971269e-27	53.0881726943581	DOWN
CSRP1	-1.699845354	2.63358000911308	-14.55246568	2.27966015952493e-39	3.98225651908649e-38	78.5624704391632	DOWN
GJA3	1.69659055444637	0.720275281541837	7.81334598491012	4.22448700498651e-14	1.36818253226743e-13	20.8841135852423	UP
C16orf62	-1.695844837	6.91138420435028	-10.0529969	1.61540374486438e-21	8.37520855726738e-21	37.7532928049826	DOWN
SLC25A23	-1.695247755	3.50917565551184	-19.99243574	1.53404599112486e-63	1.73461483467852e-61	133.963930330155	DOWN
GPR81	1.69511899861791	2.51037092786263	5.2835384339341	2.00800397346199e-07	4.04140020913355e-07	5.84928310237607	UP
GPRASP1	-1.693837731	4.82377886196935	-9.816153327	1.12033154265964e-20	5.5256096302254e-20	35.8361541486276	DOWN
PTK7	1.69296215635068	3.71768747515128	9.37607804521909	3.79132849254873e-19	1.69184026679066e-18	32.3522107565237	UP
IGSF9	-1.691699483	2.04363282742152	-11.56613786	3.68487078664948e-27	2.78644037539475e-26	50.6312842144386	DOWN
DNMT3B	1.69169462448165	4.70068436004447	12.096795782181	3.08623971701048e-29	2.69797084938658e-28	55.3782032645922	UP
INSC	-1.691144023	0.705052897183655	-7.310566743	1.28677718959185e-12	3.78483862717439e-12	17.524576234808	DOWN
RHCG	1.69004764757088	3.23863397928036	5.54585921116629	5.0862921254181e-08	1.06896355358557e-07	7.1799946855425	UP
ARHGEF37	-1.689976773	0.288816997559923	-12.94724426	1.17367335343328e-32	1.29039722750828e-31	63.1993853752104	DOWN
PGM1	-1.689669365	0.719443806870378	-15.98556711	1.40528727726086e-45	4.02594729402703e-44	92.7883625241652	DOWN
GRIK2	-1.688911268	1.44609554737554	-8.301520987	1.3104225945951e-15	4.66108810074673e-15	24.3058825263606	DOWN
SLAMF1	-1.688059545	2.88550113725489	-8.455625602	4.24563114496359e-16	1.5622364583688e-15	25.4174329690642	DOWN
GLRA2	-1.68688736	2.97147909542421	-4.66292889	4.15385765902236e-06	7.54268937830808e-06	2.92926152417773	DOWN
CEP55	1.68463364562536	1.46544074653304	16.2406258808738	1.06154394647507e-46	3.31591936177741e-45	95.3589975692917	UP
C7orf31	-1.683833646	5.51255077683037	-12.75059589	7.40710899583413e-32	7.76894162146745e-31	61.3690712117971	DOWN
LOC153328	-1.682669728	0.333054077359341	-8.136853293	4.29982069566785e-15	1.48465227670322e-14	23.1345871905988	DOWN
FBXO32	-1.682623447	4.85962138741853	-11.81357637	4.01552353611209e-28	3.25231457969273e-27	52.8311384991338	DOWN
CENPF	1.68253949214161	7.89928506428728	16.0669193708378	6.1720144880579e-46	1.84186872832609e-44	93.6071704688162	UP
TIMD4	-1.682394261	0.81107460588447	-7.339019591	1.06534024578598e-12	3.15108160604602e-12	17.710087831034	DOWN
EME1	1.68030287718221	4.60977299087659	15.2105243182903	3.3702631936495e-42	7.20546461465321e-41	85.0447852970376	UP
LSP1	-1.677900205	3.48661940703286	-10.09319056	1.15968635226526e-21	6.07850238063969e-21	38.0814753820976	DOWN
FGFRL1	1.67760244713837	1.47394191056153	14.2696316644722	3.64369148813055e-38	5.86441325063965e-37	75.8061941195363	UP
LEAP2	-1.676131762	1.22586319932421	-10.22580561	3.86352327056728e-22	2.09063938661512e-21	39.1700065422403	DOWN
SNHG4	1.67486747555384	0.621298960570101	11.6435027266908	1.84732054842692e-27	1.42704800763303e-26	51.3164865825053	UP
COLEC11	-1.67222311	0.610454788295073	-8.658588984	9.41525608226584e-17	3.62823876775094e-16	26.9036649623961	DOWN
NDRG2	-1.672192198	5.8832934918535	-16.52755067	5.7406095962904e-48	1.97127028842479e-46	98.2624819333096	DOWN
PCDHGB7	-1.672098828	2.46488629949751	-7.107577193	4.87161505517574e-12	1.38300351523916e-11	16.2175130462294	DOWN
BOC	-1.671955603	5.09405564784834	-7.436798585	5.54415698871521e-13	1.66890609804405e-12	18.3518715396031	DOWN
ZZEF1	-1.671056791	5.95631199478005	-17.62344827	7.55871877828336e-53	3.94746214530454e-51	109.448895177807	DOWN
PPP1R14D	-1.670001218	2.15920148403625	-7.891015803	2.45564734453575e-14	8.09161219969107e-14	21.4182062228355	DOWN
LTBP4	-1.669894942	6.66308744434631	-12.51648598	6.53184642555698e-31	6.47182056413635e-30	59.2067796114172	DOWN
PPAT	1.66978752367811	0.433093815948143	22.2143575081009	1.2807372375509e-73	3.66912922312083e-71	157.073886993056	UP
CACNA1H	-1.669622546	6.69255633828687	-8.157923663	3.69680296756982e-15	1.282180676438e-14	23.2835040662967	DOWN
ANXA9	1.66919534633697	4.36596453175359	10.6450704071822	1.131980837028e-23	6.76019764912434e-23	42.6676613766853	UP
STON1	-1.66900344	5.42033250158509	-7.558749785	2.43315846450213e-13	7.49762751185091e-13	19.1615020355931	DOWN
SYNPO	-1.668749276	0.796157457437037	-13.6447467	1.55036539687832e-35	2.08384903947706e-34	69.7878172757757	DOWN
SLC5A6	1.66773996825884	6.24380976569982	14.6525605711116	8.51092989855396e-40	1.54599808139131e-38	79.5423927156285	UP
CHRM1	-1.666180177	3.13700976749665	-6.213015238	1.21751122656938e-09	2.89425914386231e-09	10.8130117645397	DOWN
CNNM2	-1.665377254	5.89673817032475	-20.53548182	5.27211197693418e-66	7.44555870319987e-64	139.613531551721	DOWN
SPG20	-1.665192182	1.46155978432723	-9.163829751	1.99690274355028e-18	8.50231159642408e-18	30.7097008003026	DOWN
ANK3	-1.664535647	0.410069260101227	-16.72619045	7.56725191837251e-49	2.84182902567495e-47	100.279321857166	DOWN
CDKN2A	1.66409722520841	0.261373859964707	7.24253253246551	2.01671637124999e-12	5.85454981312207e-12	17.0832799778795	UP
GLOD5	-1.663309558	0.97922328057336	-9.777468576	1.53302755086493e-20	7.49837426952324e-20	35.5257700348831	DOWN
ATAD2	1.66104532841946	1.5440431199048	17.5568686717682	1.50165276786408e-52	7.68217974661895e-51	108.765507327236	UP
HSPH1	1.66040196078207	8.92190183017101	13.2096892344967	9.85296026705893e-34	1.18602199997359e-32	65.6612321628344	UP
FLNA	-1.66000729	2.82362535809849	-8.608014111	1.37346894469449e-16	5.22251539948867e-16	26.5309820870421	DOWN
ATP8B1	-1.65941799	1.49373832677142	-16.38328662	2.49243601944423e-47	8.16720783234225e-46	96.8011398072382	DOWN
DERL3	-1.657529212	0.300188151575893	-7.82304828	3.9485215122047e-14	1.28170363233657e-13	20.9506138499341	DOWN
TSPYL5	-1.65692721	1.33221012778397	-9.002876804	6.92342684737573e-18	2.8544901726413e-17	29.481110766365	DOWN
AMELX	1.65625349920715	1.45329442301085	8.48447517984413	3.43254926244558e-16	1.27427513715445e-15	25.6271561340172	UP
CD3G	-1.655605493	-0.070318399	-7.346343734	1.01470107841151e-12	3.00484575110226e-12	17.7579318746651	DOWN
C20orf199	1.65528734449388	7.05047521214221	13.7123593895242	8.09341374639537e-36	1.10864289118998e-34	70.4339904275639	UP
CDC6	1.6544597348084	2.18963967362661	14.0211564264203	4.09344529380445e-37	6.10788332752637e-36	73.400894404938	UP
PKMYT1	1.65436210515638	1.09343152519802	14.5979420129736	1.45742272845971e-39	2.59566211336865e-38	79.0073975894557	UP
PLCD3	-1.652848503	2.36424799829367	-13.09964972	2.7914102691053e-33	3.25080961304516e-32	64.6264087625159	DOWN
C16orf59	1.65223727026059	5.89820193336553	14.7155709784037	4.57213407208239e-40	8.47408287260076e-39	80.1604215399258	UP
OTUB2	1.65222623252951	1.34079189371587	11.7123582061254	9.97215007325527e-28	7.87949162998665e-27	51.9283317985666	UP
SLC44A4	-1.652168586	3.90887088647075	-11.00028644	5.3405750048531e-25	3.47952862726849e-24	45.6950647304552	DOWN
FAM65B	-1.650801265	0.478849685242616	-7.991727	1.20828852680939e-14	4.06288030124673e-14	22.1166206620491	DOWN
EVPL	1.6502178825559	1.31377293427573	12.1493891880871	1.91024677193544e-29	1.69654954669589e-28	55.8545008382379	UP
HSPB2	-1.649798582	3.46594688847104	-9.820186642	1.08424321032896e-20	5.35552052707805e-20	35.868560072729	DOWN
CD244	-1.649715952	1.7941622958554	-8.21235605	2.49885733792723e-15	8.74556458198826e-15	23.6695163755908	DOWN
CASP7	-1.648865453	8.80871955051539	-17.56871585	1.32903127077356e-52	6.86917348043633e-51	108.887078031931	DOWN
XCL1	-1.648085189	1.62222833901779	-7.859374067	3.06445173008713e-14	1.00316930797765e-13	21.2001445685353	DOWN
PTGER2	-1.647823432	5.18070135122477	-7.419236808	6.23716047970708e-13	1.87189488566366e-12	18.2361174092312	DOWN
PCP4	-1.644198674	2.47571286188775	-3.847458371	0.000137224276028577	0.000220645897328181	-0.401250155	DOWN
STK33	-1.643794046	2.57243328668469	-5.36917911	1.290207349279e-07	2.63964682538677e-07	6.27752713930852	DOWN
KCNJ14	1.6434564531795	-0.091926086	13.703959259258	8.77473664773269e-36	1.19543864628826e-34	70.353641762546	UP
EXO1	1.64149917575385	6.20052078235097	15.0472014677866	1.71292007092411e-41	3.45582485938753e-40	83.4274163552933	UP
RELL1	-1.64104948	0.623689191291518	-15.52097197	1.51146930191607e-43	3.6964640708079e-42	88.1334860811691	DOWN
CCND1	1.63988790763047	10.0136945211841	18.1545315091202	3.12137742713339e-55	2.04562427855337e-53	114.914298163686	UP
C1orf210	-1.639532043	3.72583927612535	-16.56131847	4.06930177580668e-48	1.40699616917288e-46	98.6049584187894	DOWN
B3GNT8	-1.63845739	3.16164663224477	-12.05328771	4.58616244866129e-29	3.97110974721302e-28	54.9849580558901	DOWN
TST	-1.638321067	5.15988413994843	-15.41278774	4.46814330038231e-43	1.04433736300544e-41	87.0550669256673	DOWN
TXNIP	-1.634599759	3.59284773724471	-11.35928629	2.30735954683556e-26	1.65374511623446e-25	48.8111987639302	DOWN
TSPAN2	-1.633866841	4.38354867546547	-7.317277178	1.23078452571678e-12	3.62333424526195e-12	17.5682773916147	DOWN
IL5RA	-1.63167302	0.685667963972187	-11.24947618	6.06696854291644e-26	4.23926784528384e-25	47.8521961124357	DOWN
PLXNC1	-1.630834511	3.78216014525839	-5.986664954	4.48650024143656e-09	1.02474118270807e-08	9.54113553524166	DOWN
KCNK9	1.63054526698414	0.44936832655665	6.56447554519228	1.49018133090056e-10	3.80786141818041e-10	12.865631317346	UP
MOBKL2B	-1.630527118	3.91118941192374	-14.41297054	8.96484805240544e-39	1.50570404391071e-37	77.2006847458443	DOWN
DSC2	-1.624485988	5.09471619336585	-14.68098921	6.4308918733817e-40	1.17454558860471e-38	79.8211210232235	DOWN
C17orf87	-1.62427432	2.83129895922593	-7.753825784	6.38533674321176e-14	2.04294101864021e-13	20.4775205155019	DOWN
IFITM1	1.62417785798393	5.63596164637806	11.0023333254518	5.24657329135607e-25	3.42496031200699e-24	45.7126736921861	UP
AREG	1.62335149746574	0.357877596815533	6.64268014531372	9.2243495004189e-11	2.38690457911485e-10	13.3349903852168	UP
FAM149A	-1.621486372	5.00242702012548	-6.953241049	1.31526623386299e-11	3.63210535030136e-11	15.24325075	DOWN
C15orf42	1.61927596887234	1.07203981683554	13.3213623055756	3.41185336073734e-34	4.20795247824273e-33	66.7151748618521	UP
SNHG1	1.61889761941598	1.22579478613838	14.8558869017521	1.14243990842751e-40	2.19029540378636e-39	81.5398412022675	UP
CD7	-1.617377781	4.96326726942058	-7.553705301	2.51796764423459e-13	7.74943571784538e-13	19.1278110577795	DOWN
CCR7	-1.615182855	4.03411641723983	-6.897082271	1.88007919736026e-11	5.12131326050838e-11	14.8929819211401	DOWN
SPINK4	-1.614618359	4.65854907278065	-3.014070217	0.00272844508093097	0.00388388966872442	-3.184429198	DOWN
ACSF2	-1.614583945	2.57920795963501	-11.79394983	4.79155549022427e-28	3.86213238749829e-27	52.6557685920179	DOWN
ACSBG1	-1.614447776	1.54437047789011	-14.34135513	1.80749772429647e-38	2.96624872037982e-37	76.5033451254316	DOWN
CDCA7	1.6122837403369	3.43868565515059	13.5077867334481	5.76239683722454e-35	7.4554262047549e-34	68.4828192524126	UP
FRZB	-1.61185976	3.78242781862319	-7.010037557	9.1435419603972e-12	2.55311320626295e-11	15.5998048084984	DOWN
FLRT2	-1.611727779	1.59428236573199	-6.821073325	3.03842310549876e-11	8.13084293537125e-11	14.4225401140634	DOWN
IP6K3	-1.611125219	1.94181190545544	-8.472319354	3.7544366230463e-16	1.38669051934484e-15	25.5387265206332	DOWN
C19orf48	1.6106444017816	3.6986482099353	15.9018872139979	3.27227124697712e-45	9.01402851468121e-44	91.9472450471769	UP
ARX	-1.608301541	1.28982077048153	-6.05374	3.06054193248442e-09	7.09386360541407e-09	9.9138858297866	DOWN
TMEM151B	-1.607985292	1.91782883402935	-11.27294277	4.93662258913205e-26	3.45908558359379e-25	48.0567095791761	DOWN
SYT7	1.60797857472047	0.705700816386487	8.5441450647873	2.2078605823111e-16	8.27906434511346e-16	26.0625472885731	UP
CBX6	-1.607424727	2.25472749032189	-8.226257051	2.2603585116016e-15	7.93301182913171e-15	23.7683975180043	DOWN
SRI	-1.605421666	9.32984654384145	-16.25047993	9.60529559326931e-47	3.00975934105348e-45	95.4585139251241	DOWN
FAM107B	-1.605362356	6.09002538907899	-11.62787439	2.12423713894369e-27	1.63341455461567e-26	51.1778767710269	DOWN
GVIN1	-1.604942856	3.98223938403776	-8.547789351	2.14900369365518e-16	8.06439372615287e-16	26.0892088806519	DOWN
UBE2S	1.60482310960939	6.11456937427046	14.8103529346183	1.79259671969133e-40	3.41069588393642e-39	81.0917344011974	UP
EFNA3	1.60259232580761	6.29520425457253	10.2324101043631	3.65690047816596e-22	1.98096926496867e-21	39.2244453388421	UP
TEK	-1.601230589	5.44949327474479	-9.014008544	6.35593857526524e-18	2.62591660874267e-17	29.565603797343	DOWN
C16orf5	-1.596795971	2.93017199110984	-8.818071825	2.8343551073821e-17	1.12778089927462e-16	28.0889141226998	DOWN
SSC5D	-1.59628544	6.25158848790688	-6.059258618	2.96528194539584e-09	6.88420515547211e-09	9.94471018265457	DOWN
ZSCAN23	-1.595119946	0.741998173350302	-7.910288897	2.14507250950109e-14	7.08449137955793e-14	21.5513498806987	DOWN
GJA9	-1.594616874	0.277476171176699	-10.30965103	1.91984778751174e-22	1.06062334795483e-21	39.8627073056671	DOWN
ST3GAL4	-1.594465218	3.6656450695393	-6.488691366	2.36190311401143e-10	5.9325657625733e-10	12.415147864883	DOWN
DUSP14	1.59431094557906	0.757045132322665	17.2980025012606	2.15715510261431e-51	1.02027331197706e-49	106.112670181453	UP
GPR183	-1.593845815	5.4353164317271	-8.353851833	8.95158940314156e-16	3.22405125521912e-15	24.6816876391282	DOWN
AHRR	-1.593567214	2.38847935066988	-9.788992318	1.3964048251223e-20	6.84013247752874e-20	35.6181481612092	DOWN
CD52	-1.593339037	3.92038552348152	-8.622482136	1.23303070806091e-16	4.71353370557636e-16	26.6374383950969	DOWN
SFMBT2	-1.592397712	3.18141912158313	-7.670760088	1.13213212613584e-13	3.55970173369835e-13	19.9140226577438	DOWN
PITX2	1.5922920800694	3.44153929402937	6.41926356837407	3.58851226640395e-10	8.91085004834879e-10	12.0062305343191	UP
AP1S3	1.59042343214048	5.38738892906553	15.7916652325402	9.94509206854883e-45	2.63808037490315e-43	90.8411109929057	UP
RAD54L	1.5902671069467	2.75770080856275	13.9815254213616	6.01210395601483e-37	8.87825719690142e-36	73.0187104872039	UP
KANK2	-1.589575216	6.32613448743781	-12.30806112	4.46607175517869e-30	4.19300575741355e-29	57.2975826284738	DOWN
CDA	-1.588629622	4.44568127306284	-7.163199229	3.39206908186942e-12	9.70393058028665e-12	16.5727854567487	DOWN
LY86	-1.58739444	3.94783755024776	-8.561068424	1.94737645987311e-16	7.33246104511741e-16	26.1864269732445	DOWN
GZMB	1.58694400245743	4.27139534506081	6.0420788124477	3.27177067633857e-09	7.5712080710009e-09	9.84883002631516	UP
OR51E2	-1.585949035	3.93041086994809	-7.839094371	3.53064315296864e-14	1.15165123275265e-13	21.0607312270892	DOWN
NME1	1.58530206829053	9.15343888942219	16.1563212002303	2.49582973994321e-46	7.58354084921531e-45	94.5082043330801	UP
LCN2	1.58503298008453	3.64565195685872	5.18075007953036	3.38837553869531e-07	6.70652221209986e-07	5.34329598395473	UP
CENPE	1.58497273332313	3.7269438218829	14.6232713396218	1.13575766370447e-39	2.04090360106894e-38	79.2554171745665	UP
CKAP2L	1.58096309322685	6.57341396625747	15.5812910058567	8.25166659929455e-44	2.04294965410189e-42	88.7357018501999	UP
AHNAK	-1.580433661	7.78999083010747	-11.44962289	1.03777808514861e-26	7.59547508013511e-26	49.6039084496694	DOWN
LPP	-1.580250791	2.07551934320687	-13.79276139	3.73019103493991e-36	5.21654470116353e-35	71.2040268070316	DOWN
ZNF549	-1.57957174	1.7084268192707	-7.279004587	1.58563192855918e-12	4.63937302237028e-12	17.3194504644281	DOWN
AIFM3	-1.577915645	1.66865590739351	-6.368507278	4.86121469376447e-10	1.19293685106159e-09	11.7095864420243	DOWN
PAQR8	-1.577817801	2.89850103013281	-12.26427554	6.67549785897668e-30	6.16346381509753e-29	56.8984549794832	DOWN
PMEPA1	1.57773291353097	4.73289480547873	8.85485435636392	2.14435067045856e-17	8.5662964831426e-17	28.3644163479617	UP
MICALCL	-1.57741371	1.67577549203271	-11.85141073	2.85522519589032e-28	2.34666746222887e-27	53.1696229778402	DOWN
RHOH	-1.577129084	-0.051936967	-7.983757198	1.27833850953366e-14	4.28718000840897e-14	22.0611110698878	DOWN
CCDC113	1.57658122152175	1.74583005766123	11.4809498575589	7.8601788374507e-27	5.80795970546191e-26	49.879590824034	UP
GTF3A	1.57604275840885	4.2159831088247	12.9998254521688	7.15665760689319e-33	8.02682391770895e-32	63.6908946154645	UP
RNFT2	1.57597026058465	4.27350685305341	11.4406526570861	1.1236377207183e-26	8.21189170965186e-26	49.525043205347	UP
ITGAL	-1.575874382	0.0771625966301277	-7.231869152	2.16324881725577e-12	6.26723371586928e-12	17.0144062280741	DOWN
ALPPL2	-1.575357871	2.80953865633107	-4.376983214	1.50871507572727e-05	2.61864048196595e-05	1.6947157902688	DOWN
C20orf20	1.57287769927833	0.537748146361987	19.4067165808798	6.92541283118038e-61	6.87535786715303e-59	127.877122353465	UP
RARRES1	-1.571725372	0.33279208888911	-6.771899835	4.13592262262957e-11	1.09827585108863e-10	14.1204306156401	DOWN
DDX60	-1.571717493	4.83005294803483	-10.12588716	8.85102253169304e-22	4.67459403826002e-21	38.3490423502958	DOWN
BST1	-1.570029688	1.0597650290081	-8.388911192	6.92802905701912e-16	2.51056549890606e-15	24.9344150647422	DOWN
COX6B2	-1.569730763	3.79763294925507	-6.857508732	2.41510847982901e-11	6.5115065144516e-11	14.6475263566261	DOWN
ATP2B4	-1.568936871	4.73331929325316	-10.09201333	1.17101189683709e-21	6.13465845850861e-21	38.0718517710767	DOWN
ZSWIM4	1.56556179286336	6.1327574430724	17.7666111596415	1.72506861469466e-53	9.71756348288954e-52	110.919768889541	UP
BAI1	-1.565317949	-0.017087699	-8.349731119	9.22485184645014e-16	3.31770406974016e-15	24.6520334421636	DOWN
PECI	-1.563897937	5.55555189015253	-11.67846852	1.35105663083859e-27	1.05836287792333e-26	51.6269553134337	DOWN
SULF1	1.56342503455687	5.47148658894904	6.17167443773685	1.5494295698223e-09	3.65986579425399e-09	10.5777548739157	UP
CACNA1A	-1.562270368	0.915103975519465	-9.316013829	6.08235369141633e-19	2.67725023985213e-18	31.884848026901	DOWN
ZNF280A	1.56200687554134	1.14967622995265	7.55832595997556	2.44017422367698e-13	7.51693608012567e-13	19.1586707389693	UP
SLC22A23	-1.561333784	5.26872316287871	-13.58979798	2.62699683084423e-35	3.47964296207069e-34	69.2636119336193	DOWN
GLTP	-1.56110512	6.61458002508429	-26.82311359	3.15229544218978e-94	3.16080663988369e-91	204.321613175468	DOWN
TTC28	-1.556205186	0.242147742710015	-9.572597655	7.96654002440924e-20	3.71191899743269e-19	33.8951578715328	DOWN
CNNM4	-1.55550128	2.21747725096981	-16.73621814	6.8305204083999e-49	2.60416837015307e-47	100.381274529314	DOWN
SRCIN1	1.55494609123023	5.56519902407226	8.44248829761053	4.67641119689624e-16	1.71508321401897e-15	25.3221004864635	UP
CDC45	1.55425056058983	4.79904707340331	12.9407850095086	1.2471326166817e-32	1.36966032283323e-31	63.1390673586798	UP
RECK	-1.552982133	5.31707097921263	-10.1360875	8.13463620078037e-22	4.30654684188093e-21	38.4326244413187	DOWN
NBPF1	-1.552840496	1.58159707913798	-16.42621584	1.61065764420756e-47	5.38335473282305e-46	97.2356884161998	DOWN
ZNF692	1.55124667485793	6.97596038256018	14.6642962067685	7.58132303008808e-40	1.37963568099262e-38	79.6574326500829	UP
RNASE1	-1.549960759	7.3484532012447	-9.705060038	2.75164321875577e-20	1.32520300453718e-19	34.946914011102	DOWN
RHBDF2	1.54889908360212	7.66059628175369	16.7129306257244	8.66467464216736e-49	3.21780343100045e-47	100.144527783309	UP
SLC6A8	-1.547866278	5.16746465342607	-7.953340486	1.58450911271557e-14	5.28538685069828e-14	21.8496379196229	DOWN
TMEM195	-1.547829012	0.29674987413608	-4.93724909	1.13135864473072e-06	2.14607134519768e-06	4.17983540790699	DOWN
GPR37L1	-1.545447033	2.27876728903761	-11.05122424	3.43107705634891e-25	2.26636427167395e-24	46.1338204386489	DOWN
SYT8	1.54431013669175	0.606274530188085	6.4377146272682	3.21209141590422e-10	8.00189829248984e-10	12.114549834991	UP
FBLN5	-1.544272764	0.355424881935725	-8.378834773	7.45811230816125e-16	2.69389380813879e-15	24.8617004081732	DOWN
IFIT1	-1.543781585	4.79189855995788	-6.738629906	5.09049382419052e-11	1.3421609670039e-10	13.917031436302	DOWN
OLFML1	-1.543727994	5.36784522057194	-9.054648784	4.64862600211582e-18	1.93892566236337e-17	29.8746803911262	DOWN
PTPRS	-1.543487718	2.71988617903911	-7.420019145	6.20454801381319e-13	1.86322260959883e-12	18.2412694802838	DOWN
DKC1	1.54347079813388	1.91933201840515	21.1569266310699	7.97371098504802e-69	1.35512542452672e-66	146.080628006897	UP
DEFA6	1.54304478574664	3.13011573627443	2.9618891800045	0.00322515852891277	0.00456605076828497	-3.337233059	UP
FGF7	-1.541693539	5.29905794305839	-6.649182147	8.86198632957493e-11	2.29669519066032e-10	13.3742175997045	DOWN
AURKA	1.54104862540237	2.60279155888846	15.0600222551337	1.50797539186403e-41	3.06082373567219e-40	83.5541835975572	UP
GALNT12	-1.54030812	4.86153964379802	-13.44308817	1.06942482500368e-34	1.35392963640302e-33	67.8682114777553	DOWN
GRAMD3	-1.539541176	7.10317224860479	-20.21405957	1.51532710475991e-64	1.8758252937565e-62	136.269134372338	DOWN
CDK1	1.53892747657805	8.52381176468737	15.0600721800333	1.50722718278718e-41	3.06082373567219e-40	83.5546773025929	UP
ZNF469	1.5383591563005	-0.031596438	7.22107666650024	2.32221612735651e-12	6.71226898501116e-12	16.9447797019429	UP
ALG1L	1.53616694824146	4.42610583748598	8.78158999790399	3.73496876669678e-17	1.46807259206854e-16	27.8164529403254	UP
FAM161B	-1.536061066	3.30585649967764	-12.09740288	3.06921439113433e-29	2.68542868236509e-28	55.3836954495684	DOWN
CYP4X1	1.53601812317617	2.56759950303046	4.82800301293928	1.91313935062481e-06	3.57625806650167e-06	3.67410783572263	UP
WFDC1	-1.535754267	6.07841335530355	-8.806791822	3.0870358422499e-17	1.22443466733543e-16	28.0045864078962	DOWN
FERMT2	-1.53571863	3.0400380022715	-7.816370768	4.13647062895e-14	1.3409761072254e-13	20.904839009232	DOWN
SASH3	-1.535347402	5.82706799070825	-8.268781308	1.661842825886e-15	5.87149331048587e-15	24.0716397202278	DOWN
AKR1B15	-1.533447238	0.574890867538227	-8.472059288	3.7616397265186e-16	1.38822088839904e-15	25.5368356121292	DOWN
VEGFA	1.53254928070526	2.71460696424603	15.2114066212793	3.34074449220139e-42	7.1576164579708e-41	85.0535371640986	UP
ASPM	1.53228102698069	0.726601677273668	15.2001273289075	3.7383502971424e-42	7.89146072198881e-41	84.9416655839724	UP
SPNS2	1.53171331080793	1.159588641	10.2585615076164	2.94106914030458e-22	1.60272284075185e-21	39.4402139805934	UP
FAM134B	-1.530978498	0.923007725503839	-10.05590065	1.57722580349732e-21	8.18997572846588e-21	37.776974734325	DOWN
CAPN6	-1.530821615	4.01629987460311	-3.847640937	0.000137125470853144	0.000220522389133035	-0.400570754	DOWN
CSE1L	1.5303224799058	3.78481919377041	18.4464445998199	1.51301543337382e-56	1.09143926262153e-54	117.927910130666	UP
OVGP1	1.52851267086469	5.48010401617217	11.3787365982173	1.94322297313863e-26	1.3997626976768e-25	48.9815906365255	UP
SVIL	-1.527185937	8.88853406098498	-11.87858656	2.23416733600197e-28	1.85600628650304e-27	53.4130917790966	DOWN
SLC22A4	-1.527096811	3.5066224142174	-9.575428248	7.78835758156395e-20	3.63227262652752e-19	33.9175348286262	DOWN
LOXL2	1.52691603440354	7.53698877811138	9.81639711994706	1.1181167384342e-20	5.51739987021641e-20	35.8381126797592	UP
C10orf2	1.52621461629038	6.45814371430719	20.3090369979521	5.61788672911126e-65	7.31565587438942e-63	137.257262408062	UP
FLI1	-1.526214033	0.454164092284538	-9.719495695	2.44928347355502e-20	1.18356459707644e-19	35.0620968002618	DOWN
NIPAL1	-1.523424389	6.06037472762433	-11.66877422	1.4735471979887e-27	1.14893139613007e-26	51.5408289075101	DOWN
RASSF2	-1.521172621	3.90956092248881	-8.646863391	1.02780367736911e-16	3.95312139354816e-16	26.8171225433987	DOWN
COL5A2	1.52044425843211	1.57787414911643	7.60849482740888	1.73398916180126e-13	5.38288214408088e-13	19.4946606354225	UP
SPNS3	1.51958432396401	1.27805092329453	10.3238246792186	1.7052198733819e-22	9.45176322299633e-22	39.9801442315691	UP
C2	1.51916004709958	7.81054103331014	9.69834381279715	2.90466524563083e-20	1.39487923457569e-19	34.8933624503844	UP
ZDBF2	-1.517193411	4.17223123034301	-7.464754959	4.59434326764611e-13	1.38966756997549e-12	18.5365757130367	DOWN
TOP2A	1.51719043669687	5.62206951563857	15.3085057742227	1.26760695993777e-42	2.82450999717689e-41	86.0176302053369	UP
SCAND3	-1.517188491	-0.529575911	-4.47128568	9.93408219585401e-06	1.74722052583456e-05	2.09399552133013	DOWN
RASL10B	1.51694827727455	0.484258303383384	6.09429821418219	2.42461280309023e-09	5.66968110461422e-09	10.1409771352709	UP
CD14	-1.51691733	1.47048640259739	-8.901890033	1.49924361096599e-17	6.04284987540532e-17	28.7178728161608	DOWN
KIF4A	1.51578829672891	0.630963594614711	15.421530520719	4.0937412956408e-43	9.59064111481081e-42	87.142137160431	UP
CLIC6	-1.51576658	3.18531639028141	-6.235974416	1.0643594085931e-09	2.54103137856261e-09	10.9442323420443	DOWN
CBX4	1.51530239594532	6.39053898317323	17.8571469163134	6.77054578835822e-54	3.87932929256388e-52	111.850905272081	UP
CAPN5	-1.514905913	9.02598120240468	-13.47316106	8.02397573691523e-35	1.02754029009003e-33	68.1537404899106	DOWN
PDE4D	-1.51483297	4.67961995997452	-12.49034731	8.31946276925619e-31	8.1863840223093e-30	58.9665142751379	DOWN
FAM110B	-1.514719516	0.457444531247849	-7.835545865	3.61912325909037e-14	1.17859528804479e-13	21.0363647512161	DOWN
NRXN2	-1.513926463	4.57909609637734	-5.93900796	5.87530127049978e-09	1.33043463955062e-08	9.27843465201309	DOWN
GBX2	1.51389411764706	0.940621186	7.89709696533174	2.3531421892742e-14	7.75639603282458e-14	21.4601902606813	UP
RRP12	1.51360024573798	8.3310565476788	20.9803487791556	5.04633737832285e-68	7.90619138944426e-66	144.243177987779	UP
MND1	1.51333287257376	0.924968507310651	13.4505506494239	9.9586800174252e-35	1.26239803457298e-33	67.9390400833499	UP
CDCA5	1.51247899964285	0.75126764953818	15.2282449183006	2.82434221810101e-42	6.07718442508558e-41	85.2205914853581	UP
PRSS36	-1.5122317	3.04837134323916	-12.71464647	1.03593216191676e-31	1.07640329404553e-30	61.0358383374347	DOWN
CKAP2	1.51204008600809	8.31045542137253	16.9828463662451	5.4784606839611e-50	2.27935789535593e-48	102.892780732956	UP
LOC84740	1.51168837352159	1.72697390101184	3.85170895757713	0.000134941223397081	0.000217114192394502	-0.385424287	UP
HLA-DPA1	-1.510487713	1.63664068300608	-6.892628301	1.93393096414342e-11	5.26371492330783e-11	14.8652994556735	DOWN
C18orf34	-1.509402258	0.613951138643667	-11.23210654	7.06618778094677e-26	4.9169094295318e-25	47.7009684901041	DOWN
ATP8A1	-1.50923961	6.20420044520493	-9.964007419	3.35528975974306e-21	1.70952695228372e-20	37.0295965746846	DOWN
NEK2	1.50914363385157	0.190628836526148	16.0734773683426	5.77565732799331e-46	1.72873182172504e-44	93.6732224502608	UP
JAZF1	-1.508455578	3.2472485707843	-10.67836376	8.5226519640864e-24	5.1202295532591e-23	42.9489693262438	DOWN
PRUNE2	-1.505598229	3.48388850882286	-6.375569361	4.66070374124304e-10	1.14597539022668e-09	11.7507438423818	DOWN
IER5L	1.50519629857165	6.52240604715595	11.917594844066	1.57035668958601e-28	1.31325825908915e-27	53.763063122545	UP
BCL2L15	-1.503909307	5.82358149912356	-9.269951071	8.72814847073613e-19	3.7886209833797e-18	31.5277881490198	DOWN
CTSL2	1.50327691086738	1.92698478969378	7.77954343292473	5.3430098277679e-14	1.7204354381191e-13	20.6529143478992	UP
GINS1	1.5016125479957	7.20681459836659	12.6770426726376	1.47069178258493e-31	1.51402736180484e-30	60.6877301351844	UP
GIMAP4	-1.501592106	0.410943322863251	-9.381417328	3.63498318839796e-19	1.62496551181749e-18	32.3938524565468	DOWN
GPNMB	-1.501350264	1.15931724399833	-5.928043141	6.24987667275617e-09	1.41238479598211e-08	9.21824532335471	DOWN
PTPN21	-1.501320724	5.87011004801111	-17.24660892	3.65837861314567e-51	1.70616569088426e-49	105.58683044667	DOWN
UTP14A	1.49959642144456	-0.001572293	17.6476209701587	5.89068677631705e-53	3.12518075693815e-51	109.697114304059	UP
ZNF43	-1.498688583	-0.322547085	-5.940043803	5.84106985281108e-09	1.32298187066042e-08	9.28412560370389	DOWN
SHCBP1	1.49771558388373	3.97907060506755	15.719358334568	2.05979923073682e-44	5.3645732172982e-43	90.1165961572378	UP
TESK2	-1.497662837	4.62366632521055	-16.81534963	3.04242382757045e-49	1.18701882175288e-47	101.18626820923	DOWN
PIK3R5	-1.49702611	3.06242403436928	-7.649832594	1.30692107977866e-13	4.09387618461124e-13	19.7727833696914	DOWN
C2orf72	-1.496764383	1.7633873143898	-8.363726673	8.32888444476336e-16	3.00517180020303e-15	24.7527936934746	DOWN
NOP2	1.49583344084371	4.2830624565859	21.2160411573526	4.29954413372107e-69	7.56342614540722e-67	146.69570942149	UP
LOC100233209	-1.495639845	2.5356025664947	-7.844480049	3.4004170388872e-14	1.10989523596751e-13	21.0977288296679	DOWN
ITGA11	1.49511199508757	1.72176349360492	6.17886273431096	1.48595844859405e-09	3.5149104420978e-09	10.6185665873472	UP
NEURL1B	-1.494981969	1.40042313744912	-12.98317279	8.37125266712977e-33	9.33687992139157e-32	63.535136953085	DOWN
PINK1	-1.494494763	8.10293951353445	-17.63871738	6.45732366098927e-53	3.40776759730207e-51	109.605680697605	DOWN
IRAK2	1.49398416013925	4.55837211749714	9.68623545314685	3.2021715053379e-20	1.52968907498919e-19	34.7968772058071	UP
C1orf133	-1.491109195	2.97828798497283	-8.082007807	6.36360917922714e-15	2.17033704898335e-14	22.7482910314986	DOWN
CENPA	1.49088712947319	6.29171681970051	14.7013107632071	5.26290045952301e-40	9.67721220732834e-39	80.0204745313511	UP
B3GNTL1	1.49039543848879	3.11861833484897	15.270811632701	1.84695569393845e-42	4.02596190067843e-41	85.6431482580525	UP
BUB1	1.48925841908528	0.351724955328703	15.8464028530462	5.72761114097479e-45	1.53969857669046e-43	91.3901757941238	UP
RNF182	1.48895565453288	1.37186502989062	4.72054691120684	3.17708799394167e-06	5.81432037146434e-06	3.18659068166202	UP
ACSM1	-1.48887281	2.44119064482375	-7.449066793	5.10562940080213e-13	1.54013676299166e-12	18.4328600416657	DOWN
SCML1	1.4868921670983	1.39551740401489	11.4783846252735	8.04118779417067e-27	5.93733357968699e-26	49.8570012426741	UP
DMBT1	-1.486801664	1.00150534686619	-2.836395935	0.00477569646792368	0.00664150055239772	-3.694213147	DOWN
ALDH4A1	1.48468726770069	7.4347833061403	10.2282612563228	3.78537800298822e-22	2.04945924600232e-21	39.1902451443592	UP
NCRNA00152	1.48456301643383	5.66535093	12.4819815878255	8.98873038004157e-31	8.82761993346492e-30	58.8896669062876	UP
KAT2A	1.48410887728189	1.56805003962567	19.1125855232622	1.48476110413306e-59	1.2945825731428e-57	124.824864088927	UP
RIOK3	-1.483782025	6.03034902691309	-17.16428522	8.52120472749393e-51	3.81438034832954e-49	104.745130721893	DOWN
C3orf26	1.48353725490197	3.299495966	17.7064944400052	3.20879764369423e-53	1.75817562695749e-51	110.301890864011	UP
ZFP82	-1.483457738	2.88916420733779	-7.521211482	3.13849936944189e-13	9.58858414911451e-13	18.9112062485256	DOWN
COL17A1	-1.483398812	7.36508730347207	-6.18683567	1.41853181249914e-09	3.3593808417404e-09	10.6638796804671	DOWN
RAI2	-1.483293508	5.46021364075318	-7.183587562	2.96898848795669e-12	8.52277342363061e-12	16.7035580727346	DOWN
IMPDH1	1.48304496493115	5.99985563585535	16.7826235588538	4.25127983512189e-49	1.6458526218829e-47	100.853253108897	UP
HLA-DOA	-1.482678483	5.22948909493198	-6.308096489	6.95950745143391e-10	1.68720941043346e-09	11.3590636968188	DOWN
PMFBP1	1.48229284800046	2.05042044615692	6.96677579905235	1.20635373911756e-11	3.33962146386852e-11	15.3280083153359	UP
ANGPT2	1.48164456560692	4.1717249484283	11.4610110450933	9.38116961775997e-27	6.88616308618442e-26	49.7040794727395	UP
BHLHA15	-1.480450509	2.0578102626697	-8.617169779	1.28286402130689e-16	4.90029620634065e-16	26.5983351623099	DOWN
CLCN2	-1.480106292	1.92635332924331	-11.68012329	1.33118485435195e-27	1.04361145696537e-26	51.6416604216064	DOWN
TRPC6	-1.480080986	3.42159680222596	-8.615175641	1.30208031117226e-16	4.9680210350549e-16	26.5836610984905	DOWN
C11orf41	1.4800319715349	1.4126549981729	4.61161703585649	5.26178382227255e-06	9.46705659176867e-06	2.70250396539669	UP
ZNF667	-1.479560119	0.23872870656757	-8.761647447	4.34161283609924e-17	1.69985755203308e-16	27.6678471151018	DOWN
CD3E	-1.479508432	4.66313930675937	-7.212967226	2.44917632120902e-12	7.06701898496772e-12	16.8925162838173	DOWN
TMEM54	-1.477800942	6.91490319556283	-13.32014165	3.45170264223628e-34	4.25187007293651e-33	66.7036344157249	DOWN
COL5A3	1.47751595761039	4.33671227525592	7.57993490836785	2.10669056756342e-13	6.51767550785512e-13	19.3031810113846	UP
SOX5	-1.477218594	1.78738632672355	-8.329366416	1.07012038502481e-15	3.8226209834855e-15	24.5056368691657	DOWN
ZNRF3	1.47613370194015	8.08796719184903	12.1923961575224	1.2894428103393e-29	1.16165705833533e-28	56.2447362456598	UP
TTYH3	1.47581775968905	2.97341040257789	16.4062702290312	1.97295964295381e-47	6.52899879204549e-46	97.033757170324	UP
EFCAB1	-1.474237147	0.305826132755031	-13.00846504	6.59742881845991e-33	7.42451389031398e-32	63.7717379569806	DOWN
MAP1B	-1.472768658	1.30240542250212	-7.603492216	1.79421276146144e-13	5.56811246028283e-13	19.4610808953048	DOWN
GPR143	1.47231962320311	1.00854109908847	4.36097965548601	1.61839925601807e-05	2.80270973058604e-05	1.6277289725144	UP
PDGFRA	-1.472218369	3.88256949340973	-7.757552243	6.22272304726386e-14	1.99345827459792e-13	20.5029076856643	DOWN
DCAF12L2	-1.470652562	0.404819422211015	-11.71869875	9.42090266895838e-28	7.44979424776386e-27	51.9847677666502	DOWN
FAM92A1	1.4704289151692	5.14979179482369	9.26431636544561	9.12167439961657e-19	3.95144877372374e-18	31.484191417271	UP
BYSL	1.47019081042339	3.25779843449277	21.7312958698455	1.97834842806653e-71	4.22061695494109e-69	152.054820479698	UP
WBSCR28	1.46969771156627	1.59042718930072	10.0131039474406	2.24285634650372e-21	1.15269710847734e-20	37.4283712624204	UP
SORD	1.46685434392937	-0.080256769	14.5416244511592	2.53604019497117e-39	4.39945934861175e-38	78.4564732206904	UP
KIF23	1.46664612706707	4.29735457508852	15.1833274462525	4.41976934893934e-42	9.31029984491906e-41	84.775085826593	UP
GRB7	1.46605655045394	8.40658519113435	11.735448245405	8.10626938518777e-28	6.43559486344242e-27	52.1339280499943	UP
RPGRIP1L	1.46593723954334	5.82748474575304	16.0856043758368	5.10845770420093e-46	1.53821337537606e-44	93.7953832473811	UP
FANCA	1.46546689192849	1.11307340001817	14.493118213875	4.08421220925003e-39	7.0123965448887e-38	77.9825497698753	UP
KIF2C	1.46502191675973	1.73139732116974	15.0269985427998	2.09371077593861e-41	4.21558994986675e-40	83.2277258912485	UP
MPP3	1.46260665028669	1.8372565058806	9.3835288532917	3.57493220489488e-19	1.60026094725361e-18	32.4103248292141	UP
SHD	-1.462582363	2.49751376412915	-8.166427654	3.47781521534709e-15	1.20957520514344e-14	23.3436869085685	DOWN
KCNQ1OT1	1.45996355910472	2.92076168372397	9.09292500266481	3.45942293810257e-18	1.4562398740703e-17	30.1666446559672	UP
IL11RA	-1.459675964	1.62571359283464	-11.68221171	1.30652023173554e-27	1.02507655427326e-26	51.6602206469575	DOWN
HLA-DPB1	-1.459274146	4.11486131810122	-7.12829122	4.25829375016623e-12	1.21438883483836e-11	16.3495632294438	DOWN
STX11	-1.457655071	4.27966231729243	-7.990840588	1.21588830967243e-14	4.08706405668303e-14	22.1104447726479	DOWN
GTSE1	1.45737770439769	6.76873780097779	15.111137178148	9.06997785396135e-42	1.87128946382038e-40	84.0599232269128	UP
DNAJC2	1.45652299185989	0.995133135851711	21.8532543740264	5.53908395502252e-72	1.20739988732632e-69	153.322557552894	UP
TMEM97	1.4555645625352	6.93190567839954	14.3489051306188	1.678793313755e-38	2.76408219327116e-37	76.5768035621768	UP
FAM54A	1.45533460297958	5.93761435986885	14.1235146992162	1.51400259441148e-37	2.35362852932775e-36	74.3898616922146	UP
RIMKLB	-1.453353315	0.14612302067405	-7.749554581	6.57688222268764e-14	2.10087282723444e-13	20.4484335258414	DOWN
CDC42EP5	-1.452564286	8.46155791359175	-9.401924906	3.09167841312238e-19	1.38890051292017e-18	32.553939403925	DOWN
PDPN	1.4511737469915	-0.020200418	7.50113083952277	3.59495650547225e-13	1.09364772088502e-12	18.777707193417	UP
LXN	-1.451163539	4.57354465281098	-11.22502044	7.51937604509302e-26	5.21777049163652e-25	47.6393106964948	DOWN
EPHB3	1.45111425280379	2.08980391241327	8.2313346037567	2.17897346569921e-15	7.65541939052768e-15	23.8045458102557	UP
LIPH	-1.451049921	4.1541620134602	-10.42838796	7.09037276560659e-23	4.04179464017836e-22	40.8495161502212	DOWN
TFAP4	1.45088517380839	3.37253069104406	20.1617607081005	2.616831015063e-64	3.16132103470321e-62	135.725078905575	UP
CEBPE	-1.4507998	0.715790475646172	-7.37887569	8.16966950018601e-13	2.43294553247298e-12	17.9708914588906	DOWN
KLHDC1	-1.450667445	3.15581907024804	-10.67796242	8.55188760597087e-24	5.13471718712993e-23	42.9455751570984	DOWN
MELK	1.45025297701326	7.44574021957373	14.4424317704111	6.71600984648431e-39	1.14331800901016e-37	77.4879119913017	UP
FOXA2	1.44898676086793	1.92834682509855	10.1454287349832	7.52923177558829e-22	3.99138617115668e-21	38.5092124767045	UP
COL5A1	1.44896418880865	3.56913489324676	7.3821742864002	7.99176071211097e-13	2.38067096435938e-12	17.9925254597329	UP
ZBTB12	1.44868609020748	2.16395244980576	14.8744899329762	9.50266311335138e-41	1.82885226559643e-39	81.723045099341	UP
HLA-DQA1	-1.447814852	1.4048078118273	-5.757930247	1.61135802805416e-08	3.52543900224724e-08	8.29660860840562	DOWN
CHP	-1.447441484	0.824329517164296	-17.68276689	4.09908372347998e-53	2.22170337812615e-51	110.058111137601	DOWN
DUSP1	-1.446954288	1.17607913506611	-8.380234274	7.38215927640663e-16	2.66838179756775e-15	24.8717958838047	DOWN
RHOU	-1.44672397	7.70720755150696	-12.4676691	1.0260395841367e-30	1.00469715919323e-29	58.7582488922033	DOWN
RUNX1	1.44637047560671	0.883442216280444	15.3568214304152	7.82128335770603e-43	1.79050247095247e-41	86.4980350360455	UP
COL4A1	1.44603793579973	8.57756838361023	9.32488979339897	5.6727024171787e-19	2.49803193399433e-18	31.9537865446273	UP
GRAMD1A	1.44601727333298	0.641278645849705	15.0681202985567	1.39133083947435e-41	2.84131860028702e-40	83.6342714536942	UP
TRAF5	1.44315166641025	2.62455046499801	12.9528544360468	1.11337888410949e-32	1.22949890649403e-31	63.2517853598457	UP
FKBP10	1.44255407771464	6.19964002855479	7.71007520639654	8.63821380306974e-14	2.74099271529685e-13	20.1801529858385	UP
AVPR2	-1.442340752	2.54220559883218	-7.931471116	1.84834156130181e-14	6.13077103379861e-14	21.6979623330007	DOWN
FOXA1	-1.442223314	1.50290046510591	-5.591235847	3.98897827573719e-08	8.4740434683934e-08	7.41587073293617	DOWN
GRRP1	-1.442047653	2.58837024098733	-10.4822144	4.50412759170255e-23	2.59855508411976e-22	41.2990923263698	DOWN
CYTH4	-1.440887759	5.66259576903765	-7.718779967	8.13495287374856e-14	2.58703369695772e-13	20.2392165732991	DOWN
TMEM20	-1.43946297	0.344309630094734	-14.70313209	5.16918041420946e-40	9.52782573773498e-39	80.0383461798347	DOWN
PGCP	-1.438760298	5.50286312416627	-9.756052496	1.82309598408608e-20	8.86526839594136e-20	35.3542763566072	DOWN
SIPA1L2	-1.438623949	5.70216280237636	-11.51572531	5.77133144606864e-27	4.29934178378383e-26	50.1860906976749	DOWN
PVRL3	-1.437796196	6.57535567088253	-8.596388588	1.49768780807382e-16	5.67547832636288e-16	26.4455327654471	DOWN
COL2A1	-1.437574561	0.91644279350909	-4.843688553	1.77520620905405e-06	3.32710143143644e-06	3.7460963872191	DOWN
TAF1A	1.43526057953182	2.57417154225833	16.8406841586341	2.34799656382112e-49	9.26903997851746e-48	101.444161453967	UP
PBX1	-1.433535683	0.393084167404962	-9.170076367	1.90227929019682e-18	8.10975954200828e-18	30.7576800933138	DOWN
AIF1L	-1.432547033	2.19219760861606	-7.362887152	9.0888138970964e-13	2.69945310859554e-12	17.8661363768254	DOWN
SMAD9	-1.432508432	0.437546292595527	-5.857850884	9.26309851047797e-09	2.06402419476806e-08	8.83518199826176	DOWN
LIMA1	-1.43167774	1.78072965032391	-13.78446812	4.04077597665636e-36	5.64301681308263e-35	71.1245180397464	DOWN
GRAMD1C	-1.431439026	3.15388501272269	-9.493463271	1.49681815357066e-19	6.85950439938435e-19	33.2713184772295	DOWN
ZP3	1.42994369016537	6.88036996144862	10.6500814734973	1.08467656201313e-23	6.48542151896579e-23	42.709968901722	UP
ANXA3	1.42936918548099	4.23272963082867	12.2580030143839	7.07075830767056e-30	6.51042181368344e-29	56.8413340768173	UP
ATP8B4	-1.428121983	2.00591653579356	-10.39701229	9.231296647704e-23	5.2236010996912e-22	40.5880956114883	DOWN
ABCA5	-1.427754467	3.38980043202091	-10.4743334	4.81393044151533e-23	2.76614788178076e-22	41.2331812540185	DOWN
TNFSF10	-1.424913859	0.794602602220458	-13.4087133	1.48463831291064e-34	1.8654722260094e-33	67.5421587144522	DOWN
TFCP2L1	-1.423995474	5.28506120052891	-6.720469695	5.6995916601716e-11	1.49842175082697e-10	13.8063496236099	DOWN
CCL15	-1.423658353	5.20018757950046	-10.1064195	1.03965617518313e-21	5.46937695097654e-21	38.1896676896052	DOWN
CKS2	1.42283119848438	3.15624269287252	13.0133317001669	6.3018181784676e-33	7.09981245792075e-32	63.8172871780154	UP
NOP58	1.41965522449181	2.78887118837485	21.6625624334123	4.05461620568544e-71	8.29706871314447e-69	151.34020267498	UP
TMPRSS2	-1.419047182	3.99492723219679	-12.17643307	1.49207467823768e-29	1.33342538312738e-28	56.0998119738044	DOWN
PCDHGB4	-1.419006415	0.917471715410365	-6.341015622	5.72540499131782e-10	1.39646401965322e-09	11.549727065682	DOWN
SALL1	-1.418765274	3.68846916284366	-6.613697726	1.10244207321968e-10	2.83731690661543e-10	13.1605174743214	DOWN
FOXD2	-1.418518569	-0.017546534	-8.994094627	7.40630623810977e-18	3.04107422807235e-17	29.4145020580412	DOWN
PELI2	-1.418092976	2.81638473481938	-8.936918279	1.14754169770428e-17	4.65657652888742e-17	28.9819379645343	DOWN
NRG3	-1.417391717	0.304469627506226	-11.77646712	5.6075763331385e-28	4.50899501943703e-27	52.4996807772732	DOWN
TWIST1	1.41593245277177	3.22822435606652	6.49913807471113	2.2171595587562e-10	5.58018546577521e-10	12.4769907238601	UP
ACOX1	-1.415461865	2.89464374665461	-16.72078575	7.99672135134216e-49	2.99190764887716e-47	100.224377085061	DOWN
PLEKHA9	1.41417898428301	4.03039960097083	17.1938621861521	6.28937324927149e-51	2.85355409821019e-49	105.047446776651	UP
ARNT2	-1.41290963	1.38256427623968	-6.047809115	3.1662517067006e-09	7.33379668816977e-09	9.88078518412814	DOWN
SGOL1	1.41261639277121	5.69418988919309	14.0275115533947	3.8486032672229e-37	5.76830268467025e-36	73.4622182831588	UP
ATL1	-1.412198208	3.78195882525332	-11.605528	2.59338610450356e-27	1.97898648933464e-26	50.979853252653	DOWN
RRM2	1.41048177443074	1.14674694392271	12.9801456410644	8.61315302203263e-33	9.5960094835468e-32	63.5068324773296	UP
GCOM1	-1.410310449	0.399742727615347	-10.51574587	3.39277547548113e-23	1.97213679377677e-22	41.5798548767373	DOWN
CAD	1.40932868990939	3.70745130927115	18.3251811562779	5.32371348791564e-56	3.68143966505725e-54	116.675291103778	UP
MTHFD2	1.40720075257257	5.84792744391682	14.9985200937208	2.7780847956556e-41	5.51601113782946e-40	82.9463815426837	UP
THSD1P1	1.40636122971299	0.72796462719099	9.86609492217316	7.46481242566741e-21	3.73501368224387e-20	36.2380085414212	UP
A1CF	-1.405511872	0.0852533946918674	-6.838487673	2.72296338773757e-11	7.31595763366683e-11	14.5299521458238	DOWN
CDKN1A	-1.403997374	9.39300372771804	-10.99113006	5.78199742448686e-25	3.76223803863269e-24	45.6163167120629	DOWN
FSIP1	-1.403818866	1.44255966554981	-8.435573307	4.9202393043525e-16	1.79989928875383e-15	25.2719637325778	DOWN
NEDD4L	-1.402430251	4.71066755193659	-16.40748634	1.94870645376879e-47	6.47009258673498e-46	97.046067531208	DOWN
PILRB	1.40223149541801	4.80766043946959	10.0535521283663	1.6080334861868e-21	8.34130975995602e-21	37.7578206939301	UP
RPS6KL1	1.40151377668548	3.04041752647654	12.7270704152326	9.22581655660979e-32	9.61613956477406e-31	61.1509535689394	UP
CPNE1	1.40098310039421	6.4810082722188	11.201730009774	9.2225155768691e-26	6.35561262469186e-25	47.4368059987845	UP
ORM1	1.40058608508669	1.26484141388212	4.0035012914557	7.33788521974436e-05	0.00012125407893602	0.190400432047412	UP
HSPD1	1.40049171658211	3.09234817048583	17.4878762362425	3.05702567078908e-52	1.50998997049272e-50	108.057811369131	UP
MGLL	-1.399828787	1.4490528886763	-14.04493842	3.24959200280619e-37	4.92200287192411e-36	73.630432489721	DOWN
REEP6	1.39943659448113	3.65076892419916	7.95179607090418	1.60185304221446e-14	5.3396876510254e-14	21.838916366589	UP
CD53	-1.397608038	5.86583040237774	-7.009955142	9.14838198347148e-12	2.55375351192284e-11	15.5992857547879	DOWN
HES6	1.39644720217069	7.59623355446912	9.34027751729428	5.02630039522646e-19	2.2241268341984e-18	32.0734046385348	UP
FBXL7	-1.395391824	1.40962946473295	-8.359929161	8.56311688846506e-16	3.08746397125635e-15	24.7254416550674	DOWN
GNE	-1.393981227	0.114543973221423	-6.919959954	1.62585878479993e-11	4.45179848039019e-11	15.0353980465925	DOWN
HCLS1	-1.393801577	3.75758011143664	-8.064172119	7.22592457298509e-15	2.45941431409781e-14	22.6230833394549	DOWN
A2M	-1.392661537	4.08772977400756	-8.72807237	5.59075535071703e-17	2.17787505445375e-16	27.4181899456082	DOWN
CCR8	1.39226647724403	2.08130299654341	7.0639185843679	6.46277429844481e-12	1.82336066095965e-11	15.9401900517897	UP
MFSD2B	1.39075801976143	4.30904438685673	12.1725006443739	1.54667799070685e-29	1.37976336412968e-28	56.0641248611717	UP
ZBTB7B	-1.389953115	4.79894649426447	-19.49216399	2.84087531824529e-61	2.87731887030763e-59	128.76445240512	DOWN
WDR4	1.38963630778546	2.30790976318132	15.0247920208713	2.14010993089361e-41	4.30037720983372e-40	83.2059212112599	UP
CADPS	1.38822938104754	6.08402437273547	4.64499044802411	4.51290068457208e-06	8.17244991226372e-06	2.84972961405328	UP
CLSPN	1.38673316950714	2.79341295500516	9.8143014753285	1.13729790865826e-20	5.60377696811613e-20	35.8212781703705	UP
HAPLN3	1.38594944453109	0.841367270302199	7.52986291696413	2.95991482910264e-13	9.05677936875562e-13	18.968806882609	UP
CD4	-1.384515287	3.50349855186493	-7.572942066	2.20936840116212e-13	6.81850937471609e-13	19.256381627455	DOWN
C13orf37	1.38426661547265	0.686109017767647	15.1269176500111	7.75171013770744e-42	1.60260613506789e-40	84.2161650757967	UP
CCNE1	1.38377158654806	1.85727799658954	12.0752162227036	3.75653337966109e-29	3.26684823919009e-28	55.1830697397245	UP
ZMYND12	-1.381886136	2.66901618662482	-8.278119712	1.55306354346715e-15	5.50267425807247e-15	24.1383846810873	DOWN
CCDC86	1.37911246096351	8.12361924456866	19.1376404696057	1.14372218105986e-59	1.00597388679713e-57	125.084722650601	UP
ZNF132	-1.376367988	0.186925746739749	-13.27859907	5.12328970906646e-34	6.26478364790359e-33	66.3111439386564	DOWN
MTM1	-1.376027461	6.6997642593024	-16.29032219	6.41003865139474e-47	2.0275538661683e-45	95.8610305184734	DOWN
FOXM1	1.37524144268663	6.82029136367631	12.7596006618795	6.80971402067111e-32	7.15733778671585e-31	61.4526079012231	UP
MAD2L1	1.37492563354326	8.06570186881721	13.1877235121965	1.21330858117831e-33	1.45177149683472e-32	65.4543681091045	UP
GJC3	1.37437392105831	1.80961968376889	7.57465266545757	2.18380444620847e-13	6.74584324773024e-13	19.2678267052198	UP
LILRP2	-1.373292213	0.73879036666785	-11.00633936	5.06733325212821e-25	3.31226535326529e-24	45.7471422313484	DOWN
LOC100130015	1.37295736446013	2.17259923016433	9.61711568943542	5.57896299120381e-20	2.62507094851246e-19	34.2475883371657	UP
METTL1	1.37253498182563	5.36961545085475	19.548736228745	1.57462273030007e-61	1.62770537285761e-59	129.352065300677	UP
BHLHE41	-1.371486945	3.59486291009842	-6.981268628	1.09955454485087e-11	3.05408128011624e-11	15.4189115053576	DOWN
KCP	1.3687135155887	2.83811455338202	8.0208685840071	9.82943415055629e-15	3.32747252625347e-14	22.3199416300004	UP
PRDX6	-1.367806133	9.2594385016576	-20.09801049	5.09299486559492e-64	6.00793641380238e-62	135.061954371475	DOWN
SP140	-1.367019956	4.13256710752243	-7.190852165	2.83115583295298e-12	8.14343073351104e-12	16.7502246180696	DOWN
CYTSB	-1.366613976	3.6068452764367	-10.54060247	2.74908800867139e-23	1.60917136386153e-22	41.7883252431959	DOWN
RRS1	1.36573676342601	5.24216599563521	15.2042674661404	3.5871984759866e-42	7.6366962035494e-41	84.9827258451158	UP
GOLT1A	1.36572435877746	3.66586158223007	8.82042369921875	2.78430965066679e-17	1.10830777559491e-16	28.1065058705128	UP
DIXDC1	-1.364782839	4.18023010512525	-11.3440801	2.63866733667199e-26	1.88312579251317e-25	48.6780968862802	DOWN
BRP44L	-1.364738473	1.82588612994543	-15.17359684	4.86976864462169e-42	1.01939812525306e-40	84.6786273542358	DOWN
PYCRL	1.36443418829673	5.60281986816986	12.6116292293969	2.70259347134624e-31	2.73450098256194e-30	60.083310609256	UP
DOCK3	-1.363810352	2.13012131016972	-7.830429814	3.7505531458784e-14	1.21862593628395e-13	21.0012490416317	DOWN
PDLIM2	-1.363680244	0.943210746371464	-12.6178784	2.55012675074383e-31	2.58284049795034e-30	60.1409905710535	DOWN
LCN15	-1.363486054	3.43384082972513	-2.504162434	0.0126393734305517	0.01688224289172	-4.56715372	DOWN
RNLS	-1.36293811	2.92042646349844	-5.849201224	9.72077894109159e-09	2.16264145645275e-08	8.78824709710418	DOWN
CPT2	-1.362671832	4.69082799266553	-18.01988449	1.25821461699047e-54	7.98488478769837e-53	113.526391355259	DOWN
EFNA2	-1.362259428	1.1233446289336	-6.789897246	3.69524171985714e-11	9.84383334883304e-11	14.2307973336844	DOWN
CACNA1D	1.36184322428711	4.47480575605373	8.14713360641607	3.99435923512677e-15	1.38108413967642e-14	23.2072089591393	UP
RBM28	1.36135917165746	0.678275766642887	20.0353281450256	9.80162118759249e-64	1.12966500744816e-61	134.410005312507	UP
PDZK1	-1.359617197	3.75011881095653	-5.094324182	5.22647339517157e-07	1.02076059083337e-06	4.92465651945808	DOWN
LOC642846	1.35928673526852	5.92977551994276	11.557037518437	3.9960347277728e-27	3.01491649476132e-26	50.5508429012665	UP
C3orf67	1.35898250652791	0.215984860468323	5.19607506496864	3.1357818803913e-07	6.22376977725327e-07	5.41817876857854	UP
PJA2	-1.3586563	2.46465798466536	-16.3340124	4.11273231423213e-47	1.31332378709572e-45	96.3026930618003	DOWN
TTK	1.3583811754472	2.83876731597204	13.6689369003149	1.22883986039106e-35	1.66058992993816e-34	70.0188569553419	UP
KIAA0895	1.35832693390623	0.358589513693944	10.4798222988644	4.59600689541012e-23	2.65003801841733e-22	41.279083354324	UP
GPR56	1.35814244611683	7.75183879641553	14.7975151834415	2.03520795964563e-40	3.83590793446742e-39	80.9654773543049	UP
CLCN4	1.35787640915366	0.159781367186537	6.69879524913017	6.52066710104906e-11	1.70533982843555e-10	13.6745668000592	UP
PUS1	1.35752486561204	3.56010806367171	17.8992524879259	4.38142564001305e-54	2.59452812785555e-52	112.284194228492	UP
TSHR	-1.356889807	0.574383186142218	-8.663368021	9.08453024745357e-17	3.50348403043142e-16	26.9389610509021	DOWN
CXCL14	-1.356640424	0.553103889341304	-4.232386224	2.82235927575631e-05	4.80390365948201e-05	1.0976481214046	DOWN
PSPH	1.35631218962935	1.31195062126745	13.4796582431218	7.54085629546453e-35	9.69386744546446e-34	68.2154627455398	UP
SLA2	-1.356287826	2.32354019848226	-7.553294069	2.52500845489601e-13	7.76633735498229e-13	19.1250652929572	DOWN
CCNYL1	-1.35539163	1.32163857969778	-19.61324217	8.03354248607497e-62	8.39086776123684e-60	130.022211144024	DOWN
PLS1	-1.35443425	10.1670775226068	-13.6218134	1.93225174953209e-35	2.57985196971481e-34	69.568932983227	DOWN
C1orf190	-1.354253453	0.267913783402903	-8.483892908	3.44732582954435e-16	1.27928705006814e-15	25.6229182301248	DOWN
AGXT	-1.354235033	0.563198807002989	-5.493087588	6.73382542966062e-08	1.40374360879848e-07	6.90777705210884	DOWN
C8orf42	-1.353767317	3.7326349955313	-7.24344454	2.00464726451067e-12	5.82288473964326e-12	17.0891742420539	DOWN
SLC46A3	-1.353705744	0.92199174352819	-10.15485563	6.96364182873759e-22	3.70028810899585e-21	38.5865468876277	DOWN
NOTCH3	1.35278306967696	8.06249852198249	8.40490411980638	6.16218981803953e-16	2.23708462365975e-15	25.049954405398	UP
DTL	1.35159487021965	3.57951724196405	13.9081343987639	1.2237936995682e-36	1.77070410181391e-35	72.3120427484085	UP
LRRC6	1.35148055598086	0.979395331380039	7.62021684734342	1.60057018996014e-13	4.98878374097929e-13	19.5734101356975	UP
SIDT1	-1.351360047	-0.121852397	-6.949911488	1.34350650129624e-11	3.7049889132281e-11	15.2224204972432	DOWN
IL1RN	1.35061896790068	0.0877335361093916	5.6161650349644	3.48805532429846e-08	7.4461849556612e-08	7.54616525727886	UP
TNFAIP8L2	-1.349957114	3.07984793437488	-8.565404553	1.88568160714404e-16	7.10582373309802e-16	26.2181956550345	DOWN
CLMN	-1.349744863	3.90236886187654	-13.72444183	7.2048885890311e-36	9.90993386587309e-35	70.5495950232329	DOWN
QSOX2	1.34879027287155	7.58431970458286	19.5150385892319	2.23786718433976e-61	2.28970349565049e-59	129.002036870141	UP
NCAPG2	1.34838475400456	0.920659356167699	16.6968646318362	1.02093928754696e-48	3.74980155173384e-47	99.9812381846302	UP
VGF	1.34769215174227	1.28805084781325	5.2281644045881	2.66459074013859e-07	5.31576837396266e-07	5.57560969596128	UP
ARHGAP6	-1.347599683	4.14597534826283	-5.632004098	3.20218552516529e-08	6.84904314437551e-08	7.6292097656819	DOWN
IFITM3	1.34715990887135	2.61704991063597	11.206126477684	8.87400017614911e-26	6.12807160924567e-25	47.4750145051483	UP
TPM1	-1.346532586	9.80691680340233	-11.72686102	8.7556960113232e-28	6.9347048898529e-27	52.057441918007	DOWN
SLC9A1	-1.346391384	7.18871757716737	-14.09016175	2.09413692689013e-37	3.22548555544199e-36	74.0673176710607	DOWN
C6orf155	-1.345908975	0.506594772074385	-11.81822795	3.85075980479052e-28	3.12138791937223e-27	52.8727238814175	DOWN
CD3D	-1.345535371	3.92833189979774	-6.463536774	2.74949934294507e-10	6.8699800427885e-10	12.2665728101906	DOWN
LY6E	1.34389640096437	1.31441710959599	7.20426653653946	2.59299228688788e-12	7.47339283145295e-12	16.8364937297282	UP
XPOT	1.3430797368594	1.19000409189215	17.6534129768499	5.54902862179477e-53	2.95958031865618e-51	109.756598174502	UP
KLHL17	1.34300058362773	3.37161935433099	10.7117816107756	6.40663369002837e-24	3.88857845096334e-23	43.2318441996369	UP
CLCN1	1.34139510060102	1.4521300252827	6.17646535182579	1.50683892099383e-09	3.56178073097717e-09	10.6049509685774	UP
FASN	1.34024800081913	6.39000923273673	12.3456027210788	3.16247667595571e-30	2.99717898202343e-29	57.6403387599707	UP
AHCY	1.33937330159218	3.10531965195926	13.8329335303349	2.53145618488978e-36	3.59531319630167e-35	71.5894261482327	UP
CPT1A	-1.336859873	9.29694413903871	-15.44930465	3.09984402191157e-43	7.38293016810149e-42	87.4188374484231	DOWN
VAMP2	-1.336354093	0.125348550014207	-15.86936279	4.54352717418256e-45	1.23463270936392e-43	91.6206338594394	DOWN
LOC644538	-1.336123535	3.9251588502448	-7.195086826	2.75373639474504e-12	7.9230171678934e-12	16.7774444647197	DOWN
PODN	-1.335236083	2.68552186540003	-6.010126666	3.92620836904802e-09	9.02110250147673e-09	9.67111770723077	DOWN
RCN1	1.33515859826912	2.4031247412917	15.0176463552689	2.29752905873932e-41	4.5891083410317e-40	83.1353152047458	UP
MFI2	1.33453103465929	4.84974271389571	7.21419685437533	2.4294951166773e-12	7.01426649436317e-12	16.9004379794859	UP
S100A3	1.33452109762986	3.36085186613731	6.91540098895974	1.67366495387313e-11	4.57894638267008e-11	15.0069878193796	UP
TH1L	1.33447079301676	2.64393163727962	14.4223946797528	8.17389591749917e-39	1.37516198598598e-37	77.2925413846637	UP
SYTL5	-1.334368607	0.647522345393522	-5.063496543	6.09136475437621e-07	1.18093801995611e-06	4.77684131466483	DOWN
TAF1D	1.33318335637568	1.75808037968952	17.4835093841562	3.19766671293429e-52	1.57171588875452e-50	108.013033956781	UP
CCNB1	1.33154941893308	1.07198243975486	12.1830902145664	1.40397788045672e-29	1.26257275402148e-28	56.1602389562862	UP
GPC6	-1.330535565	4.31005300272317	-6.476282954	2.54589112210588e-10	6.37712972304663e-10	12.3417984366682	DOWN
RTEL1	1.32980052219403	0.440730651866365	11.1220388112143	1.85134154253195e-25	1.24670259549818e-24	46.7456689217598	UP
LOC728392	-1.32886851	3.842261288	-8.454602683	4.27771506949274e-16	1.57346474694804e-15	25.4100062139846	DOWN
EPB41L4B	-1.3283017	4.93998845432488	-12.20504671	1.1485219600038e-29	1.0393709109168e-28	56.3596529663074	DOWN
LARGE	-1.327622633	7.19622633296687	-12.46142195	1.08701962221979e-30	1.06026709649785e-29	58.7009095431105	DOWN
GOLM1	-1.327612533	2.32181824165321	-11.70545759	1.06086197595735e-27	8.34950002584329e-27	51.8669287277453	DOWN
SLC2A1	1.32751098141609	4.02782931069848	8.4793513494883	3.56475845399312e-16	1.32139863283508e-15	25.5898709003733	UP
C9orf116	1.32723028720744	1.14547871129714	9.4148754665211	2.79089820578843e-19	1.25772298019958e-18	32.6551535759141	UP
SNORA39	1.32560546766948	2.27348632226263	8.78117000666117	3.74683510034525e-17	1.47215970028064e-16	27.8133208611574	UP
SYT12	1.32507552347375	2.15803445609534	5.82316843592014	1.12353944042554e-08	2.48911400113719e-08	8.6473451448677	UP
C11orf92	-1.324269488	3.87163667176257	-4.556832862	6.75649458047371e-06	1.20740280089841e-05	2.4629137020954	DOWN
AKR1C3	-1.322283474	5.41519071750968	-6.76533429	4.3092060476137e-11	1.14187127482618e-10	14.0802272603969	DOWN
LCP1	-1.321720345	8.20588885883311	-6.742165079	4.97958432172375e-11	1.3146469719306e-10	13.9386055582209	DOWN
SEPT1	-1.321416649	4.04757144874025	-8.50100572	3.03820698225828e-16	1.13123287824374e-15	25.7475558030351	DOWN
TCEAL6	-1.320809384	2.31754906906649	-9.290230588	7.44610844873949e-19	3.24900476133642e-18	31.6848411260189	DOWN
GJB3	1.31842383146429	7.6216260021318	7.0034124508123	9.54076443837789e-12	2.65958423752058e-11	15.5580949107049	UP
C12orf36	-1.317741427	8.07042637927825	-6.229789423	1.1036550457994e-09	2.63046093278597e-09	10.9088429012254	DOWN
PLXNA1	1.31767318896227	4.79484608068447	17.1106261090534	1.47800872931288e-50	6.44347544731316e-49	104.196915674735	UP
RNF186	-1.316373419	0.575957803987596	-5.838757862	1.03028197347205e-08	2.28705719459912e-08	8.73165811094013	DOWN
SPC25	1.31587541596272	1.44767984902111	14.3843119991548	1.18705955545027e-38	1.97718374792357e-37	76.9214809944015	UP
IPW	-1.314651933	-0.368210848	-4.834364734	1.85599454760971e-06	3.47397000725828e-06	3.70327958976953	DOWN
TCOF1	1.31440857011157	0.0119124095648546	16.6171692816981	2.3025439693311e-48	8.158165505471e-47	99.1717452912571	UP
AQP6	1.31419394358185	2.02830439740523	6.65625447946928	8.48368922283715e-11	2.20206968256247e-10	13.416921191515	UP
ZNF439	-1.313986961	1.04723644564656	-6.867333463	2.26975991616952e-11	6.13446972491421e-11	14.7083585056244	DOWN
CYP2S1	1.31341231249682	4.33469009195115	10.8962833539367	1.31344040160153e-24	8.35121554017664e-24	44.802787752199	UP
ACAP1	-1.313080223	5.33236658397992	-6.234197619	1.07550574449638e-09	2.5664198239089e-09	10.9340628190744	DOWN
HSD17B11	-1.312585834	4.44920718967714	-16.06102882	6.55113026776447e-46	1.94920424910606e-44	93.547846779644	DOWN
PLEKHH2	-1.312268899	0.716814652473335	-6.891292955	1.95036953981166e-11	5.30701638417679e-11	14.8570027652255	DOWN
MOSC2	-1.311781124	5.57961596280462	-9.423320193	2.6105859521944e-19	1.17964602715878e-18	32.7212022945834	DOWN
PAICS	1.31114589156811	5.32436365731498	16.33457394	4.08933387482718e-47	1.31002398603489e-45	96.3083714190336	UP
PLK1	1.31108726770137	1.13076485901004	13.4695034615558	8.30939716604069e-35	1.06273374214145e-33	68.1189992245517	UP
MEFV	-1.311029176	1.98956839800741	-6.103885428	2.29431219787262e-09	5.3737604316909e-09	10.1948440286032	DOWN
OLFML2B	1.31068594173929	1.05928248586926	6.47481897628513	2.56850385755933e-10	6.42895361451508e-10	12.3331521024774	UP
TMEM45B	-1.309860569	2.42488442142974	-10.17864748	5.71687865918633e-22	3.04748231343229e-21	38.7819221586438	DOWN
TJP3	-1.309458568	8.89067411375214	-11.62995999	2.08502017034199e-27	1.6044894280905e-26	51.196368539726	DOWN
CKMT1B	-1.308681513	1.91969201048232	-9.931072448	4.39321206236867e-21	2.22816071569907e-20	36.7627794224936	DOWN
GCET2	-1.308502601	2.81050767805582	-9.358641569	4.3498187527721e-19	1.93331704938146e-18	32.2163311192446	DOWN
PPARGC1B	-1.308136518	5.21242819240714	-10.85140013	1.93391069462545e-24	1.21120065802682e-23	44.4192106130999	DOWN
FAM70B	1.3070539446068	0.462730964632154	6.3646853485734	4.97322738262411e-10	1.21893304731293e-09	11.6873282341331	UP
PAFAH1B3	1.30447832898171	6.00085362818419	16.0504924184966	7.28816869865627e-46	2.1430635642647e-44	93.4417485381951	UP
MKI67	1.3032017355245	6.46556167954078	11.5298068327191	5.09204973404269e-27	3.81029721516762e-26	50.3103409423881	UP
PCDHA1	-1.302343219	0.727394926721711	-6.178480473	1.48926876400876e-09	3.52190988130091e-09	10.6163952864549	DOWN
SLC12A2	1.3013890032275	8.64071098025917	10.7049292886708	6.79301603171871e-24	4.11065611044318e-23	43.1737988393422	UP
NCAPH	1.30126147033258	2.27033793162676	14.1015082201019	1.87539444649261e-37	2.90194137576874e-36	74.177013502649	UP
NFKBIL2	1.30069763989146	7.71614958269562	12.3774332511713	2.35920184149861e-30	2.25507310435715e-29	57.9313444893189	UP
GPC3	-1.299979962	3.35602980130294	-5.188675819	3.25537419626082e-07	6.4509164161872e-07	5.38199929676233	DOWN
GSTM3	-1.299762223	0.129677635635585	-5.829864117	1.0825180149664e-08	2.39929445978518e-08	8.68353408467404	DOWN
NME1-NME2	1.29869346746388	1.80501041602104	9.11487391703581	2.91916985426515e-18	1.23348150563492e-17	30.3344447522968	UP
KLHDC8B	-1.29862184	3.64587137941832	-9.334967092	5.24067535838881e-19	2.31694232004253e-18	32.0321086616488	DOWN
SHMT2	1.2973210669124	3.246222817	15.0065820442557	2.5643733156108e-41	5.10178000706934e-40	83.0260101068062	UP
RRP9	1.2969786361544	2.38476378079821	17.1448403994518	1.0403728550119e-50	4.61584894566563e-49	104.546432459971	UP
TGFB1I1	-1.296780218	4.1946657621112	-8.794780757	3.38062969740455e-17	1.3329757756931e-16	27.9148760380427	DOWN
ENPP1	-1.296702401	6.33110059082429	-7.506551621	3.46565787113316e-13	1.05623560710797e-12	18.8137182657191	DOWN
PFDN4	1.29657246199076	1.94119564592932	11.5864807965671	3.07375226335159e-27	2.32959289075029e-26	50.8112238328384	UP
GSTA2	-1.296252496	0.736369341119226	-7.377550397	8.24224216731079e-13	2.45382904428816e-12	17.9622015758792	DOWN
MITF	-1.295654457	0.517067812181856	-6.523455626	1.91307017326833e-10	4.84770144739993e-10	12.6212635420554	DOWN
PPM1N	1.29554465263953	0.619889351674759	7.2154261398384	2.40997500212323e-12	6.95991340618942e-12	16.9083585261279	UP
C1orf21	-1.295198633	0.476360266157408	-9.917970995	4.88966841890126e-21	2.47245109613328e-20	36.6567947126998	DOWN
PTTG1	1.29506973839187	0.264277313631237	12.1549985658907	1.81486027161668e-29	1.61326276094863e-28	55.9053606678586	UP
RAE1	1.29355547022989	8.39961061187666	15.3944229196441	5.36960979699228e-43	1.24344289686932e-41	86.8722168007429	UP
KITLG	-1.293245113	0.92057695633029	-10.74672462	4.75109930987542e-24	2.90306354540651e-23	43.5281784128881	DOWN
LPHN2	-1.293151047	0.838805605359964	-7.048343893	7.14609057668576e-12	2.01105389313579e-11	15.8415864577805	DOWN
HMGA1	1.29248389904141	2.12067528098122	12.8623822384129	2.60304580714069e-32	2.78556460066165e-31	62.4079898329187	UP
FERMT1	1.29179286338889	10.4076630751611	10.1422602382715	7.72939383584063e-22	4.09416967733619e-21	38.483229342704	UP
KCNN4	1.2915259765525	5.48637408935037	7.12287587975622	4.41088257114721e-12	1.25647498695719e-11	16.3150115563689	UP
STEAP4	-1.290226361	4.56321233219453	-5.822573078	1.12725945790387e-08	2.49625233754464e-08	8.64412906650575	DOWN
ATAD3C	1.28869858700664	4.15232329910662	5.6098377921658	3.60906569113524e-08	7.69468460238423e-08	7.51304791178218	UP
GPR19	1.28816378948448	3.05002663078534	10.888637762509	1.40300706236559e-24	8.89251062853337e-24	44.7373837823602	UP
IL18RAP	-1.28814326	1.52649314381425	-6.962594962	1.23901418163296e-11	3.42719867565068e-11	15.3018129427527	DOWN
WNT5B	-1.288137823	1.01610531557827	-6.831528227	2.84497433554059e-11	7.63354499932177e-11	14.4869996761247	DOWN
B4GALNT4	1.2878833102943	0.382461152396326	3.34059878236612	0.000908089616839936	0.00135921997134707	-2.170377634	UP
LGR4	-1.287711268	0.618977276016875	-13.26228715	5.98184454115339e-34	7.28796539661543e-33	66.1571715224186	DOWN
RPP40	1.28621666922643	6.00757742747696	14.0440039846575	3.27921136662294e-37	4.95190547788075e-36	73.6214107845817	UP
ACADM	-1.285783664	4.77078469871829	-12.753209	7.22856598535876e-32	7.58961582567458e-31	61.3933101149284	DOWN
BEND6	-1.285296063	0.509031892639664	-6.396057048	4.12373807699863e-10	1.01768943386821e-09	11.8703586565074	DOWN
C12orf48	1.28505911534326	4.29819700820074	12.3986831886509	1.93963614282088e-30	1.86469142896117e-29	58.1258179261044	UP
DHDDS	-1.285032443	0.536020643453758	-18.52647992	6.59175945725865e-57	4.93250537895019e-55	118.755193268964	DOWN
RCAN1	-1.284932289	2.55605578187505	-13.26966793	5.57691273228158e-34	6.8111697888657e-33	66.2268306982391	DOWN
SPN	-1.284678969	0.199861573131595	-6.940421712	1.42730609988778e-11	3.9274418945046e-11	15.1630947752386	DOWN
XPO5	1.28378622843354	0.542077004049972	19.3770864751568	9.43224550813038e-61	9.18224521456537e-59	127.569489259764	UP
EPR1	1.28345037116674	7.08961819744456	9.55470730009079	9.19004385324125e-20	4.26613748687269e-19	33.7538272536588	UP
LOC441666	-1.283424922	1.58865508309764	-5.782917738	1.40403383835217e-08	3.08733493358711e-08	8.43054751740851	DOWN
CASD1	-1.282680351	2.74344925716679	-15.49944702	1.87556361121025e-43	4.52073950230894e-42	87.9187450999848	DOWN
SOX17	-1.282625874	3.40762754620128	-8.272163942	1.62159673904439e-15	5.73941069622242e-15	24.0958102984502	DOWN
WDR77	1.28257019403194	0.629455225714064	15.0140487912729	2.38110448288797e-41	4.74658740555023e-40	83.0997718348991	UP
TCFL5	1.28243607740746	6.80494337473525	12.3260850745157	3.78429777981243e-30	3.57299000359503e-29	57.4620793626701	UP
BIN2	-1.281713818	4.8216147592347	-10.35346772	1.33035111745119e-22	7.42316675274517e-22	40.2260694892334	DOWN
BHLHE40	1.28091140121853	3.58939128167815	11.2909008295373	4.21541151606931e-26	2.97033951311503e-25	48.213372982327	UP
NCAPG	1.27984063891875	5.19886304974327	13.4053731885499	1.53269691762903e-34	1.92104399913328e-33	67.5104954018559	UP
PODXL2	1.27942428710309	0.58584841820122	9.45226274074901	2.0758687725372e-19	9.43123524342117e-19	32.947866768934	UP
TMOD2	-1.276555608	3.80673097584951	-7.69073064	9.86915686966547e-14	3.11580717670452e-13	20.0490773110953	DOWN
WDR43	1.27647695694465	8.72931883155009	20.6355236544779	1.85334745905568e-66	2.6547878531359e-64	140.654626718617	UP
DCAF13	1.27631672554141	1.52958885497465	15.7056453262728	2.36456723051025e-44	6.12648982437371e-43	89.9792938927402	UP
ZNF347	-1.275540066	3.94714817319008	-6.590597033	1.27021098666457e-10	3.25822603307385e-10	13.0218986749174	DOWN
C5orf38	1.27341101213461	1.38249405954555	3.7928384888888	0.00017000614597333	0.000271225397879806	-0.603158256	UP
ZNF467	-1.272912046	3.97655816362304	-8.88087766	1.75943449463883e-17	7.05956369657605e-17	28.55981207	DOWN
KPNA2	1.27261129882762	4.8661205594141	14.8152162825175	1.70842154803087e-40	3.25671917530523e-39	81.1395739432913	UP
CHCHD10	-1.272391973	1.47041209182175	-10.77717089	3.6599267441196e-24	2.25418215376457e-23	43.786833443198	DOWN
DCUN1D5	1.26994392054233	2.06613284532581	17.171893694236	7.88090799268089e-51	3.55954344336087e-49	104.822890119832	UP
TAL1	-1.269544704	3.56476605265199	-8.506795769	2.91096354088114e-16	1.08425822527545e-15	25.7897670368973	DOWN
RNASEL	-1.269351211	2.43484707573643	-13.39824664	1.64048263013136e-34	2.05101238557695e-33	67.4429486991706	DOWN
ST8SIA4	-1.268965469	0.464839747902106	-8.099241796	5.62721083065229e-15	1.92705064887126e-14	22.8694686740675	DOWN
BRIX1	1.26635997542632	2.50547230456238	18.5222760866586	6.885871157853e-57	5.11441704442904e-55	118.711730110878	UP
ZDHHC9	1.26612897148468	2.40459073936264	14.3917301622032	1.10387399696969e-38	1.84783715653006e-37	76.993733106455	UP
NT5DC2	1.26560449495725	6.26024766749793	12.0024343046099	7.2799528823957e-29	6.23898184203262e-28	54.526217544484	UP
MORC4	1.2649026109676	0.818063019414391	12.1004560468643	2.98499926664107e-29	2.61402512197468e-28	55.4113183863875	UP
COL8A1	1.26449181897437	2.01778579349132	4.34289762747852	1.75150249909609e-05	3.02902993419049e-05	1.55231270968241	UP
KBTBD11	-1.264464399	0.612891728425428	-9.3436438	4.89493342761437e-19	2.16886864687093e-18	32.0995902764294	DOWN
EVC2	-1.2635621	0.999503778817578	-6.33510237	5.93006435882373e-10	1.44532706188443e-09	11.5154175190744	DOWN
PALLD	-1.261525111	2.83282378049073	-8.319468415	1.15008341283081e-15	4.10533513010128e-15	24.4345761836386	DOWN
EBF4	-1.260609584	2.63161192453536	-6.77860392	3.9660455041945e-11	1.05456213923517e-10	14.1615148457707	DOWN
SLC35D1	-1.26056618	2.50960431586514	-14.03530347	3.56825086220911e-37	5.36414563648737e-36	73.5374207016351	DOWN
APCDD1	1.26051535350193	7.44349790510544	4.59276231082551	5.7362322780615e-06	1.0294827465925e-05	2.61975246102855	UP
FNDC5	-1.259710715	1.35762283509957	-6.601871199	1.18541989311711e-10	3.04852661407676e-10	13.0895012858484	DOWN
FGFR1	-1.258741837	2.77228504196053	-6.974924779	1.1451079680035e-11	3.17620956989517e-11	15.379102503753	DOWN
LIPG	1.25851001382349	0.643132965277023	9.63761939165885	4.73308020668497e-20	2.23650307410133e-19	34.4102641458874	UP
ZC3H8	1.25823143910305	2.49578290743336	16.5671885823221	3.83296730365846e-48	1.32986723715513e-46	98.6645096607755	UP
IL7R	-1.257793258	4.77709368059319	-4.74436749	2.84152683582872e-06	5.22118189167208e-06	3.29380952108559	DOWN
DUSP2	1.25779136333385	5.02621256924272	9.01451767539757	6.33111540900166e-18	2.61673925004368e-17	29.5694699584892	UP
ALOXE3	1.25739302206526	0.768253929727029	6.58538604792717	1.31138515910019e-10	3.3612625230822e-10	12.990684286817	UP
SLC12A8	1.25671480571335	4.10191616792033	16.3259085633456	4.46568333723597e-47	1.42150497849096e-45	96.2207504196554	UP
ASNS	1.2557662622229	4.53570656330336	11.6113729178414	2.46154371308181e-27	1.88267725484907e-26	51.0316289421816	UP
PTK2B	-1.255105048	5.39800846359899	-12.26134401	6.85741108904098e-30	6.31978501744613e-29	56.8717571250363	DOWN
FCGRT	-1.254915338	3.93271923201425	-9.616694045	5.59784625312484e-20	2.63272065572621e-19	34.2442453789742	DOWN
EGLN3	-1.25480151	0.0246054122368495	-6.969119968	1.18841303567538e-11	3.29450304360438e-11	15.3427013930105	DOWN
TRPV4	1.2547529258178	3.61264898290475	6.43558069936042	3.25356454242861e-10	8.10320210306301e-10	12.1020092079965	UP
IL20RA	1.25387816003695	3.21356297302628	9.85324950261135	8.28751963579477e-21	4.12811522047264e-20	36.1345244481216	UP
ACTA2	-1.253069334	4.48856964780539	-6.51910949	1.96424090361843e-10	4.97234121196214e-10	12.5954459997541	DOWN
COL1A2	1.25251513336397	4.26465568523311	5.59467895125489	3.91584095717539e-08	8.32396380699548e-08	7.43383655993872	UP
MCF2L2	-1.251381237	1.25486263168844	-12.62761721	2.32942594427511e-31	2.37128466428899e-30	60.2309062439999	DOWN
LOC349114	1.25039122510323	1.38839787194648	10.0817434472981	1.27458825231153e-21	6.64947783867208e-21	37.9879265912635	UP
EZH2	1.25009574566119	5.35182367124069	14.9332494773529	5.30869262616626e-41	1.03560818993325e-39	82.3021983292925	UP
C20orf151	1.24928093482824	6.92748382437705	8.01262906333002	1.04207180957191e-14	3.52287728745028e-14	22.262398753991	UP
PLD1	-1.249246854	1.14748876557962	-11.74169336	7.66429605074505e-28	6.09919813498576e-27	52.1895712295328	DOWN
PLEK	-1.248760841	5.98866921516945	-5.52106952	5.80448481138418e-08	1.21607959055055e-07	7.05183771877029	DOWN
TRPM4	-1.247666953	3.473547664	-10.70519989	6.77732728172069e-24	4.10363892837037e-23	43.1760906787484	DOWN
COL23A1	-1.247445282	1.59690089053291	-7.464591111	4.59941310205192e-13	1.3907815191277e-12	18.5354916272226	DOWN
REM1	-1.247332325	2.56247307081998	-7.375074884	8.37950519408145e-13	2.49395365334089e-12	17.9459730060755	DOWN
BLM	1.24636326217171	5.59724867801336	12.1480745066052	1.9333152124667e-29	1.71551784384103e-28	55.8425823844279	UP
DHX34	1.24631940818141	0.258889484996198	15.631562890999	4.98027101296195e-44	1.25786341176245e-42	89.2381098428153	UP
GARS	1.24594492397427	9.01317517310721	18.885304001534	1.58192353918885e-58	1.3329367502056e-56	122.468960691919	UP
FCHO1	1.24568196385603	3.19314322965282	6.6486511728219	8.89104668019405e-11	2.30303603880924e-10	13.3710130100743	UP
SUCLG2	-1.245021758	1.6161507367664	-16.70582592	9.3166804219066e-49	3.44717175610544e-47	100.07231364719	DOWN
LGALS3	-1.244732146	11.8301490160524	-11.43710132	1.15955054796659e-26	8.46201844575039e-26	49.4938293904989	DOWN
ZNF366	-1.244404208	1.26436315363405	-6.632153193	9.84207114093203e-11	2.54019169446912e-10	13.2715465983035	DOWN
MSL3L2	1.24391831259919	6.13342195814226	11.6644648280192	1.53148750711913e-27	1.19225351194748e-26	51.5025551972121	UP
CCL20	1.24383963036842	2.61690798730663	5.42736758483697	9.52131345978904e-08	1.96602574261336e-07	6.57193500538275	UP
DMRT2	-1.24332418	-0.063658905	-4.166597825	3.73119460851005e-05	6.29525295970557e-05	0.832106608826308	DOWN
CDK20	-1.243150781	1.04573523851502	-9.282954751	7.88303850452454e-19	3.43367624174055e-18	31.6284676387296	DOWN
DENND5B	-1.24310407	0.933765642726834	-8.423230403	5.38710219261084e-16	1.96352139895707e-15	25.1825455312182	DOWN
DDX11	1.24264647519631	0.201591904359778	12.3454338853243	3.167392965514e-30	2.99900370776288e-29	57.6387961618414	UP
CYBB	-1.242530154	6.7934764263676	-5.991316135	4.36955128487044e-09	9.98939597204649e-09	9.56686971060738	DOWN
HOXD11	-1.242259213	4.26625135614496	-4.148315051	4.02957080844618e-05	6.77586894118562e-05	0.758993529880643	DOWN
RORC	-1.241548257	-0.12191158	-5.826267494	1.10436787543941e-08	2.44718158829413e-08	8.66409057	DOWN
CALD1	-1.240887739	1.30180738700778	-6.080937386	2.61833305977454e-09	6.10558734659519e-09	10.0660267259574	DOWN
PACSIN2	-1.240119992	0.234714519347375	-16.36064917	3.13739435767758e-47	1.01807939237648e-45	96.5721006044246	DOWN
SLAIN1	-1.23957903	1.67459189828402	-4.64758433	4.45919766936478e-06	8.07665733936429e-06	2.86121269641929	DOWN
CLEC12A	-1.239037388	2.0384104007728	-5.027145009	7.2897122043456e-07	1.40403273670713e-06	4.6035642125343	DOWN
RAB26	-1.238554165	3.67220512797631	-4.636599588	4.6909145296585e-06	8.47186599223447e-06	2.81262314319829	DOWN
ENGASE	1.23817420775201	8.64577944409643	8.60228275283047	1.43337925506708e-16	5.44206504754168e-16	26.4888455305805	UP
NCRNA00105	1.2375500793529	3.83348287981581	6.29163191260027	7.6709149061013e-10	1.85028298685296e-09	11.2640127202955	UP
FBLIM1	-1.237522521	7.08866048532323	-18.56321879	4.50094778759102e-57	3.41901541410418e-55	119.135081690264	DOWN
CDC25A	1.23747793989667	4.37858605515612	11.4105324996525	1.46703250397801e-26	1.06671029132614e-25	49.2604729729339	UP
ZNF844	-1.237441069	1.40698539805503	-6.981663822	1.0967764693391e-11	3.04720910447858e-11	15.4213923860694	DOWN
MYBPHL	1.2366412839818	0.697141660389755	4.82808260697541	1.9124140215342e-06	3.57556878499412e-06	3.67447260213297	UP
THY1	1.23660888752368	4.78734587772622	7.36882721390105	8.73601857306156e-13	2.5962080092498e-12	17.9050343643769	UP
RBM47	-1.236518835	4.31706189355479	-16.18372565	1.89050121894178e-46	5.83263252994744e-45	94.7846478102286	DOWN
CNN2	1.23560586699432	6.85218375855479	17.2245638832589	4.58832371246076e-51	2.12014386473936e-49	105.361362329527	UP
CPE	-1.234967383	6.01528896639659	-4.957778252	1.02390067197501e-06	1.94961109720726e-06	4.27599956519709	DOWN
SPON2	1.23489199303713	2.63274380690276	7.57818994345229	2.13186312263277e-13	6.5914867501199e-13	19.2914997885917	UP
CENPN	1.23301964367962	2.32763078367861	15.0734671680434	1.31929464532791e-41	2.69970763442917e-40	83.6871581661361	UP
PCDHAC1	-1.232112415	1.05655121478771	-5.728839277	1.89045479663576e-08	4.11005859624172e-08	8.14130125375258	DOWN
ABO	-1.231654748	6.98980340176226	-6.589501036	1.2787642622213e-10	3.27932717577825e-10	13.0153318498107	DOWN
DHCR7	1.23068739569077	-0.056590806	12.2242690818362	9.63203558351319e-30	8.78003825417152e-29	56.5343788415736	UP
PCDHGB6	-1.230069482	2.43059543632912	-4.487077047	9.25601816837781e-06	1.63139557346325e-05	2.16161581361365	DOWN
HLA-DRB5	-1.229967895	1.85637642248293	-4.642497283	4.56510411145827e-06	8.2610176729096e-06	2.83869787516457	DOWN
C4orf21	1.22979740439187	2.33918404941782	12.1739546002183	1.52626121352295e-29	1.3627623497769e-28	56.0773189719428	UP
SERPINE2	1.2296947575897	7.60174437266712	7.11742025075634	4.57004265569039e-12	1.30033534927944e-11	16.2802238200523	UP
IMPA2	-1.229617959	1.5164518999735	-12.28264192	5.64025838035914e-30	5.25602888288672e-29	57.0657901076684	DOWN
HIST1H3E	-1.229218615	4.20875228643369	-8.533339835	2.3919049833481e-16	8.95245661367355e-16	25.9835438349908	DOWN
CLDN7	-1.229175052	5.35691547705189	-13.6170843	2.02197505981967e-35	2.69605637298029e-34	69.5238148819129	DOWN
KIAA0020	1.22913425485127	2.03497857910657	16.837593115555	2.42341642485204e-49	9.52925352627113e-48	101.412691802374	UP
PRDM8	-1.228649956	0.146981027453509	-5.29819386	1.86238445339076e-07	3.75585859093909e-07	5.92213851462336	DOWN
PLCD4	-1.227741745	1.70388616873519	-10.6665663	9.42493494722916e-24	5.64538964849862e-23	42.8492294615558	DOWN
SRGN	-1.22749335	1.41042985452593	-6.562219506	1.51084452536742e-10	3.8567306659519e-10	12.8521587882745	DOWN
FERMT3	-1.227205913	6.86948840904735	-7.408460856	6.70392461046328e-13	2.00897346291439e-12	18.1651953468863	DOWN
TARBP1	1.22623842727692	4.85189347420341	14.4255345519683	7.92614908033918e-39	1.33572263577413e-37	77.3231502643285	UP
ITGA4	-1.225568694	6.34442173876871	-7.031805069	7.94950532240617e-12	2.22777221542109e-11	15.7370682672951	DOWN
MAP1A	-1.225366575	0.0966930347494659	-6.329187565	6.14193771758316e-10	1.49478663820889e-09	11.4811255610811	DOWN
TCP11L1	-1.224848641	0.472354457908951	-16.05626433	6.87471473896162e-46	2.03943090791622e-44	93.4998677350369	DOWN
KIF4B	1.22472832642207	3.03729908132832	10.9554136141355	7.8788375314072e-25	5.09684541467226e-24	45.3094969415849	UP
TFEC	-1.223392485	1.58586568555477	-5.680616595	2.46002628753242e-08	5.30923021633397e-08	7.88534613392691	DOWN
GNL3	1.22338390928174	7.83945070014253	18.8585735978618	2.08910192977311e-58	1.73119215287892e-56	122.192055244676	UP
GCSH	1.22326588849617	3.57081214744789	7.31005194332065	1.29117487512783e-12	3.79665996272925e-12	17.5212249384477	UP
ADAMTSL2	1.22308734961347	4.85146012550424	7.17587631521697	3.12252089369111e-12	8.95069096656396e-12	16.6540630055236	UP
CYP27A1	-1.222708923	7.8152900979406	-7.278702713	1.58879713599812e-12	4.64592268377168e-12	17.3174919065123	DOWN
EXOSC5	1.22256316490239	2.02182760929967	14.5134576661702	3.34470908794027e-39	5.77235766347281e-38	78.1812070159418	UP
TRMT1	1.22228995034132	1.60195804588949	15.8291056948654	6.81902069744918e-45	1.81846597163093e-43	91.2166158280249	UP
DSN1	1.2200311012147	0.673126596048478	14.9047239514873	7.04335585222534e-41	1.36867692112914e-39	82.0209497200334	UP
C8orf30A	1.21938159012952	4.09357555255862	13.4773429144265	7.70960063081285e-35	9.88544316178522e-34	68.1934660797198	UP
GGCT	1.21930333282138	3.99269244779498	14.3928671941222	1.09164810294787e-38	1.83042734586259e-37	77.0048088370738	UP
AEN	1.21910861106539	1.62678276930717	14.5529977404447	2.26776578466989e-39	3.96839223785078e-38	78.5676732387683	UP
TOM1L2	-1.218546516	0.958436136349622	-15.24306382	2.43622585780929e-42	5.26466307677883e-41	85.3676573630469	DOWN
IGFALS	-1.218018292	1.51985351898868	-3.78606041	0.000174555126427955	0.000278040389625592	-0.628025775	DOWN
MAGEH1	-1.217936466	0.732749857290776	-7.878858663	2.67396099744159e-14	8.78787509713105e-14	21.3343465864945	DOWN
LOC146880	1.21710658373094	2.63315650588152	11.9901047051331	8.14182117305438e-29	6.93022418524756e-28	54.415140362898	UP
GAL3ST2	-1.216938417	0.609153973453033	-4.937417505	1.1304343198106e-06	2.14472373221209e-06	4.18062286076297	DOWN
PACSIN3	1.2162645625353	-0.134536437	6.04533885499927	3.21132547580812e-09	7.43476346015424e-09	9.8670065867509	UP
MMP12	1.21592054471834	0.524380716612646	4.34122115266473	1.76435999563606e-05	3.05021339245565e-05	1.54533504074441	UP
S1PR1	-1.215867225	3.30914934947919	-7.911175087	2.13176500764672e-14	7.04290205326975e-14	21.5574777606523	DOWN
TUBB3	1.21470285158435	0.399525706085945	7.52175593626082	3.12695410577971e-13	9.55913683495524e-13	18.9148296838183	UP
DDX21	1.214654866	3.96572943017438	14.0227633806138	4.03010495236341e-37	6.02233418142293e-36	73.4163997446848	UP
UGGT2	1.21331534838479	3.16926344981706	13.9185792231209	1.10615086259218e-36	1.60744560858143e-35	72.4125274707935	UP
CDK4	1.21279460400348	4.32287755186834	16.5902543641932	3.02978648509192e-48	1.06970665795833e-46	98.8985535864951	UP
MYCT1	-1.212677387	1.36898732386422	-8.815234236	2.89592259389975e-17	1.15136462525903e-16	28.0676936306515	DOWN
CDT1	1.21237000972549	1.87550812339796	11.133721696104	1.67183085703283e-25	1.13037410677466e-24	46.8468198986092	UP
MBNL3	-1.211709092	4.3015158638051	-8.252472764	1.87016278287861e-15	6.59357321516309e-15	23.9552081494754	DOWN
DLGAP5	1.21072681103773	4.65822004545327	11.8239533516967	3.65717070122004e-28	2.97167347010805e-27	52.9239208741121	UP
SERPINA7	1.21016139865839	1.8677742618361	3.75026713419732	0.000200543959326567	0.000317570164271556	-0.758653852	UP
GBP3	-1.209959187	1.33981053816157	-6.41228257	3.74192426367371e-10	9.27801053211084e-10	11.9653146887476	DOWN
RNASEH2A	1.20988037679824	3.16635309733945	14.617733515678	1.1994134513027e-39	2.15143446801648e-38	79.2011794762925	UP
CD302	-1.209305294	7.06858642473242	-11.13783357	1.61286007966774e-25	1.09197488310793e-24	46.8824347253176	DOWN
C12orf11	1.20894917831363	5.38730628229055	15.1816428846598	4.49458956732721e-42	9.44806071102514e-41	84.758385599152	UP
PRC1	1.20838095530641	5.84710707343244	12.7819506970177	5.52632603640602e-32	5.83903805764417e-31	61.6600631297512	UP
PRKDC	1.20824224643448	10.1610005453526	11.9754792146581	9.29675342913335e-29	7.87984333338294e-28	54.2834538276968	UP
MGAT4A	-1.208236144	2.29734633488505	-12.89174861	1.97643988510779e-32	2.13323603099848e-31	62.6815890926893	DOWN
SYT11	-1.208191455	4.85088660385115	-7.123022593	4.40667859142683e-12	1.25563416414427e-11	16.3159473623772	DOWN
PTRH1	1.20800973736753	6.30535496295456	12.8884789899611	2.03800592127624e-32	2.19260572667778e-31	62.6511130446714	UP
PNMA1	-1.207934854	6.94292172168465	-9.654562354	4.13107867610972e-20	1.9612843695716e-19	34.5448582786144	DOWN
KIFC1	1.2072732555162	3.09474267203491	12.952033168686	1.12200857585979e-32	1.23630549342265e-31	63.2441139612635	UP
NPM3	1.20656602160448	3.19010431890612	10.5837160817992	1.90730396329761e-23	1.12563489346587e-22	42.1506057266393	UP
KCTD14	1.2062218092459	6.36527906762194	10.2940388875327	2.18741086604172e-22	1.20379630920968e-21	39.733464802713	UP
LITAF	-1.205964803	0.376883817405276	-15.28378842	1.62252760789617e-42	3.58349874986231e-41	85.7720382772384	DOWN
GAB1	-1.205904951	2.80731403348559	-15.85558696	5.22089949324171e-45	1.4148637626685e-43	91.4823497193291	DOWN
FAM188B	1.20494424307438	1.29403408198049	12.5620623966208	4.28164115343425e-31	4.2846323199087e-30	59.6262778744125	UP
MARVELD3	-1.20389786	2.70256394596669	-14.27009356	3.62729244349269e-38	5.84740535866578e-37	75.8106797486687	DOWN
EPHB4	1.20388162596631	5.53413894920521	16.3252948072311	4.49361541228735e-47	1.42586967528498e-45	96.2145447679648	UP
LRP11	1.20364906056387	8.66187728930608	14.738549421769	3.64429746939922e-40	6.80472452991918e-39	80.3860225434284	UP
ZER1	-1.203299247	4.35397164336161	-19.20718112	5.54232069262466e-60	4.9618615700846e-58	125.806111750654	DOWN
CTPS	1.20320755644418	1.57211614848823	14.5532825877121	2.26142343027922e-39	3.96421201668002e-38	78.5704586577707	UP
C3	-1.203171069	0.607881717153991	-4.181085726	3.50982252822917e-05	5.93473701358413e-05	0.890254691030698	DOWN
SNHG12	1.20298544002457	5.70770095081889	10.0081195302361	2.3366007322119e-21	1.19964646911872e-20	37.3878306437458	UP
WDR7	-1.20216102	1.3264177662976	-13.933023	9.61822282864632e-37	1.40381252260315e-35	72.5515316672572	DOWN
CACNB1	-1.202051252	0.512214326906339	-10.27564639	2.55046890430653e-22	1.39441394239267e-21	39.5813582794362	DOWN
C2orf7	-1.201733466	3.92109897247871	-14.13453258	1.36007263111673e-37	2.12090952911469e-36	74.4964733941295	DOWN
DLGAP1	-1.201239569	0.905108592014183	-6.014112642	3.83806874247019e-09	8.83072860962566e-09	9.69324350530492	DOWN
DDX27	1.20022828034608	2.95146479115263	11.5640906133163	3.7526996526142e-27	2.835593023117e-26	50.6131849137188	UP
NDRG1	-1.199889602	4.5566366491288	-8.967976953	9.04832628302968e-18	3.69324437734584e-17	29.216675247572	DOWN
DACH2	-1.198924901	0.276018688658276	-9.278993859	8.13148369772925e-19	3.54035549444773e-18	31.5977908961413	DOWN
DDX31	1.19782098499974	3.29352970850742	21.9491606945195	2.03602442290457e-72	4.53671486410315e-70	154.319233338678	UP
DRD2	1.19774911175962	2.48104335249226	3.28682993661864	0.00109536680664437	0.00162522091894393	-2.344190234	UP
FAM64A	1.19765864946501	6.16155302642608	9.93085349675488	4.40108275888306e-21	2.23102410633571e-20	36.7610074876471	UP
C14orf159	-1.197503927	2.11376970683328	-11.00658452	5.056564344764e-25	3.30954116742485e-24	45.7492517948463	DOWN
CD44	1.19732644755029	3.93265871757023	13.6303749451706	1.77979611512214e-35	2.38264561366218e-34	69.6506304645858	UP
EPAS1	-1.196878442	0.786297991267293	-11.85882563	2.67046722001673e-28	2.20384977902121e-27	53.2360250118394	DOWN
IL17REL	-1.196732161	1.33650413151781	-5.669096375	2.61907269298906e-08	5.64276791847901e-08	7.82447515040742	DOWN
TSPAN18	-1.196159243	3.24127683602316	-6.421200703	3.54704601371321e-10	8.81443132081842e-10	12.017590664708	DOWN
CMTM8	1.19601619310914	0.132654962861805	15.5832339404256	8.0922648520679e-44	2.00844405127933e-42	88.7551107577793	UP
GUCY1A3	-1.195768223	3.65215628058709	-5.334195843	1.54681079410402e-07	3.14219445552695e-07	6.10186458514429	DOWN
AKT3	-1.195754718	2.93948064280381	-6.354552542	5.2825752557843e-10	1.29191175828657e-09	11.6283702851069	DOWN
PMP22	-1.194646199	7.00106678273055	-7.588201127	1.99136937669983e-13	6.16850810632352e-13	19.3585450915405	DOWN
CTSS	-1.194356361	2.0569810067765	-11.67242334	1.42619372690229e-27	1.11374178346178e-26	51.5732440959805	DOWN
LBX2	1.19431032611496	2.71634424998913	9.04911361041158	4.85122841497332e-18	2.02006924073661e-17	29.83252853	UP
GLT25D2	-1.193294614	2.54232540141766	-4.009524514	7.15974044186721e-05	0.000118407912602016	0.213676450366485	DOWN
CAPN2	-1.192889223	2.68095812791251	-12.67225727	1.53771098968268e-31	1.57977746860126e-30	60.6434642629648	DOWN
BTBD3	-1.192609886	0.31798833763376	-12.79004283	5.12368945677318e-32	5.41932850032328e-31	61.7352156040972	DOWN
MYO15B	-1.19188567	2.03103779773147	-8.298737034	1.33719904266918e-15	4.75464354639854e-15	24.2859380048654	DOWN
EIF2S2	1.19067198586999	2.30833822923056	15.9565361493124	1.88439803707478e-45	5.32249552612642e-44	92.4964249628363	UP
ATAD3B	1.19048930015984	-0.010240264	10.1819345308685	5.56304390360102e-22	2.96863444499241e-21	38.8089370165697	UP
PAFAH2	-1.189344668	7.48550609384401	-15.23294953	2.69486848242191e-42	5.81106371467624e-41	85.2672763664936	DOWN
KCNS3	-1.188617611	0.261605796815152	-6.69046625	6.86615458077335e-11	1.7938231365663e-10	13.6240176258872	DOWN
GPR64	-1.188608657	1.55104777409948	-4.8032184	2.15237729644334e-06	4.00331796539368e-06	3.56078681395647	DOWN
CCDC158	-1.187762663	0.681106040390553	-11.3513125	2.47557214056162e-26	1.7705108311991e-25	48.7413910267658	DOWN
PITX1	1.18526670250346	6.3586742903759	9.57179100552722	8.01805380292623e-20	3.7341860418923e-19	33.8887817753079	UP
FAM59A	-1.184772534	5.69059222022106	-10.72853879	5.55131667127514e-24	3.38171641937277e-23	43.3738835377985	DOWN
TP53INP1	-1.184542892	4.42546481961461	-10.78492347	3.42443024061687e-24	2.11043405179259e-23	43.8527626717761	DOWN
AGXT2L2	-1.184327999	1.23692133397924	-14.43476619	7.24029206691045e-39	1.22425646804235e-37	77.4131579721286	DOWN
TMEM158	1.18395566989196	1.1734242418425	7.4429906404871	5.31837334277474e-13	1.60286532936587e-12	18.3927354541964	UP
PERP	1.18392577689039	6.89525166360866	12.0786739479098	3.64011614069817e-29	3.16835456100525e-28	55.2143246530155	UP
ZNF485	1.18386680489428	3.45065254508111	14.0783287707933	2.34939988733324e-37	3.60205392512085e-36	73.9529533186494	UP
SESN2	-1.183792705	0.776172133444467	-13.68311829	1.07223041820156e-35	1.45287221666312e-34	70.1543784110419	DOWN
PRMT3	1.18280422362156	6.87596343813161	14.0481633079734	3.14940537346301e-37	4.77747166107619e-36	73.6615695313102	UP
SEMA4G	-1.182582604	7.01017729284511	-10.95587984	7.84710593477773e-25	5.07959530071119e-24	45.3134983674615	DOWN
AKR7A3	-1.18200514	4.88735476988548	-7.569889841	2.2557169936486e-13	6.95726677801122e-13	19.2359650861895	DOWN
GATM	-1.181521471	0.418596212691663	-5.563643943	4.62508436543057e-08	9.75920053286454e-08	7.27224446594159	DOWN
LYL1	-1.181254841	4.17082503071954	-8.913895	1.3680914022472e-17	5.53809143735676e-17	28.8082932775912	DOWN
RFC4	1.18117667536989	6.81616492373438	15.1451098515047	6.46752071696804e-42	1.34822931869103e-40	84.3963477096553	UP
HIST3H2A	1.18084763733171	4.55515631532134	7.61946643250168	1.60879939786437e-13	5.01287494169859e-13	19.5683660116979	UP
HLA-DRA	-1.180275902	6.7881287971523	-5.490740712	6.81803582516274e-08	1.4189382569304e-07	6.89572345407566	DOWN
KIF13B	-1.180271889	8.1583748485303	-10.88937375	1.39412736290476e-24	8.84741459990257e-24	44.74367864	DOWN
GRINA	1.1802320176134	1.53630654608216	13.7048013699318	8.70393151708296e-36	1.18740573226926e-34	70.361695816723	UP
CD300LB	-1.179888333	2.70494760036244	-6.717541354	5.80428803331349e-11	1.52434772420205e-10	13.7885248260878	DOWN
NANP	1.17975210669124	6.47827431112069	12.5810046503705	3.59158715348888e-31	3.60850144168667e-30	59.8008368870294	UP
FOSB	-1.179394855	2.97446676765213	-3.934619901	9.6980496894231e-05	0.000158194801099472	-0.073469676	DOWN
WDR75	1.17885419034464	2.36896346	22.1659578547652	2.12148475309611e-73	5.59792832086701e-71	156.571305466822	UP
PIP5K1B	-1.178774392	3.95592232180754	-10.69082984	7.662394081381e-24	4.62557648729725e-23	43.0544317406727	DOWN
ADAMTS14	1.178448984	3.30446892336932	7.79395289355241	4.83436181856521e-14	1.55915554695251e-13	20.7513782557751	UP
SLC14A1	-1.178351441	3.00309210442129	-3.235963834	0.00130495580348712	0.00192282025592437	-2.50614868	DOWN
NOLC1	1.17823953309731	8.91852148306903	16.994853529212	4.84426363701285e-50	2.02389297868033e-48	103.015245170036	UP
NUP210	1.17823522756371	2.71251437272078	7.50647882095377	3.46736358133773e-13	1.05643435521341e-12	18.8132345126594	UP
TYROBP	-1.178187488	0.61432229774472	-6.306650577	7.01930324244762e-10	1.70047242358111e-09	11.3507080817364	DOWN
PDRG1	1.17629297598935	6.97527969525507	12.5526350186325	4.67279156348512e-31	4.66209761264331e-30	59.5394471955733	UP
STAP2	-1.175990211	0.699394791243502	-11.67716013	1.3669774959964e-27	1.0699987004181e-26	51.6153291217077	DOWN
NUSAP1	1.17537379818742	2.7091796873232	12.0600979165196	4.31065701777868e-29	3.7422474387244e-28	55.046465236342	UP
SLC29A1	1.17495603849894	0.420810328999367	12.8425355682628	3.13503442974121e-32	3.33704779479991e-31	62.223241339252	UP
LRRC46	1.17455643270547	1.93866250182378	9.00546136832605	6.78735137875688e-18	2.79953814375957e-17	29.5007219639416	UP
POLR1B	1.1740899759381	0.332485754327518	19.3543348482294	1.19571675712025e-60	1.14185256415664e-58	127.333293833587	UP
TRAP1	1.17398570624072	5.54584761096433	15.7257084475525	1.93227853040562e-44	5.05873546328386e-43	90.1801881027848	UP
TNFRSF10B	1.17061631085855	5.49003221502258	11.665571688534	1.51639276661964e-27	1.18141960146815e-26	51.5123850260974	UP
KIF21B	1.17050422874106	7.57874011372594	8.73161469738968	5.44374149944829e-17	2.12225489949331e-16	27.4444982565187	UP
SOX6	-1.170496631	3.12928149728841	-5.731600249	1.86206261367498e-08	4.05272451211614e-08	8.15601217688918	DOWN
GPR65	-1.169833369	4.00347334808412	-6.517892717	1.97880582429191e-10	5.00668332076077e-10	12.5882204789988	DOWN
SERPINF2	1.16946818717125	0.598669635581601	5.80475377224941	1.24433219933194e-08	2.74700989931779e-08	8.54800067864184	UP
C3AR1	-1.168988159	3.41897462972334	-5.519789228	5.84413925682175e-08	1.22387603024544e-07	7.04523244707786	DOWN
CCT6A	1.1687231864025	3.13051065841364	19.2403719771765	3.92186180186152e-60	3.60775305387756e-58	126.150494321607	UP
TRIM59	1.1684424921927	5.11562450692318	14.6291291932026	1.07208828570114e-39	1.93342252531032e-38	79.3127968282214	UP
ADAM11	-1.168183807	0.969916152786348	-6.466309838	2.70388666458721e-10	6.75937960254698e-10	12.2829285281585	DOWN
RTKN	1.16812760968617	8.36112256899885	17.5343663398435	1.89358936588958e-52	9.5894043291792e-51	108.534635909403	UP
PHKA1	1.167882757	2.96224345384896	7.51963921628704	3.17207593416113e-13	9.68821364356796e-13	18.90074368	UP
TRPM2	1.1678732913531	7.0170980821371	5.55463702099477	4.85332962603754e-08	1.02236000336719e-07	7.22549336050192	UP
STOM	-1.166915825	2.01829997515452	-8.249496397	1.91087488686122e-15	6.73001141220844e-15	23.9339770381267	DOWN
ELMO1	-1.166726949	5.00274192669295	-7.065876358	6.38156181122962e-12	1.80146171962836e-11	15.9525969680133	DOWN
C16orf55	1.16601405314084	6.07081704262281	13.9213686616707	1.07668782796642e-36	1.56690113948031e-35	72.4393682153119	UP
ATP6V1E2	1.16576224338295	3.45133160123235	11.4919853180259	7.12660614633729e-27	5.2736885482896e-26	49.9768004136739	UP
TMEM63A	1.1657401167258	2.65259926833984	12.8556884514142	2.77157359069927e-32	2.95959194823659e-31	62.3456644967818	UP
FAM162A	-1.165295264	2.79143451071581	-14.37132883	1.34797738948041e-38	2.23777637157618e-37	76.795058003129	DOWN
HLA-DQA2	-1.165181723	4.40473883625547	-4.184531758	3.45904141219406e-05	5.85380729790208e-05	0.904112963849318	DOWN
FLJ45445	1.16480124916808	3.1781644714665	5.09917790201802	5.10161113881414e-07	9.97734637973266e-07	4.94800212437962	UP
MSI2	1.16409603747504	4.4516170729347	14.8303380000957	1.47107518436486e-40	2.80961349973837e-39	81.2883552978094	UP
FOXN3	-1.16405246	8.31601896271115	-12.09533177	3.12768389516446e-29	2.73181937428694e-28	55.3649594730319	DOWN
C14orf129	-1.163537229	4.74347524489461	-10.23418686	3.60321291759559e-22	1.95399761626452e-21	39.2390942223789	DOWN
RRP1	1.16314875339225	-0.026586442	15.2829194064707	1.6366671533483e-42	3.60678275749964e-41	85.7634059289994	UP
TTLL4	1.16307882045769	3.02561997864009	17.8924465688647	4.70079198859169e-54	2.756423466059e-52	112.214147337825	UP
GULP1	-1.161599058	1.83408535839063	-5.900921463	7.27936072569434e-09	1.63508400529877e-08	9.06977236503002	DOWN
TENC1	-1.161422357	1.58083202916224	-9.783634341	1.45835581206235e-20	7.136619681576e-20	35.5751882072848	DOWN
FAM60A	1.1611893615932	3.52960974038622	14.2824867730317	3.21374554094688e-38	5.20585242957582e-37	75.9310533831963	UP
HSP90AB1	1.16068883428046	11.6927354872378	20.2672302560464	8.69491369622279e-65	1.08979874540032e-62	136.82229848673	UP
DDX10	1.16021586033892	6.00862906260908	18.4884980215988	9.77836575988886e-57	7.15676448718289e-55	118.362542245182	UP
ZNF655	-1.160198879	-0.216697441	-6.278909932	8.26890514598674e-10	1.98973630666688e-09	11.1907096650364	DOWN
STK17B	-1.159875247	7.79447950465097	-13.20149675	1.06485860712469e-33	1.27872302438794e-32	65.5840616020542	DOWN
SLC7A1	1.15983733682643	9.51741834312802	12.2223755077394	9.80051256952948e-30	8.92549859533806e-29	56.5171608382906	UP
PQLC1	-1.159721963	0.156058801177126	-14.19540378	7.51741991296153e-38	1.18331506228046e-36	75.0860283166198	DOWN
FADS1	1.15970050683257	1.17863073813391	5.88733534801824	7.85550960114357e-09	1.76055419693041e-08	8.99561542529294	UP
SLC35A3	-1.159648477	1.91879104432205	-11.9359969	1.32947286052722e-28	1.11553342029342e-27	53.9283628549476	DOWN
ARHGAP42	-1.158286638	5.5858092103859	-10.9771964	6.52427658260882e-25	4.23697676773437e-24	45.4965533955361	DOWN
IGSF3	-1.158212993	5.52915819897235	-11.16774432	1.24181438377751e-25	8.46476738690489e-25	47.1417247858328	DOWN
POLD2	1.15813139814676	8.44351010843472	15.2443567905981	2.40500032657022e-42	5.20840999449668e-41	85.3804911450624	UP
CGN	-1.158068177	9.23278796336037	-11.21374265	8.30097514870227e-26	5.74819598177056e-25	47.5412241584053	DOWN
KCNJ11	1.15770157681872	3.55123764771949	8.63337393367082	1.13677027191907e-16	4.36051856026491e-16	26.7176640928981	UP
EAF2	-1.157139738	2.2630462326005	-11.87645442	2.27760131479749e-28	1.88851298878252e-27	53.3939796408937	DOWN
FAM63A	-1.156867639	3.25203159366168	-14.24694056	4.54729102227211e-38	7.29530993285159e-37	75.5858985876488	DOWN
POLR1C	1.15680548814826	3.21539218596005	16.0739413229075	5.74859889881348e-46	1.72578446582044e-44	93.6778956461599	UP
BRIP1	1.15678357651049	1.72674797056892	10.5707928202666	2.12838279118778e-23	1.25315879314386e-22	42.041920902397	UP
FZD3	1.15611064352622	2.56709926777852	7.37055331917945	8.63605416324625e-13	2.5680223930863e-12	17.9163421902213	UP
MCM7	1.15578480520146	4.75979595566341	15.0922118764117	1.09491279145202e-41	2.25435124433047e-40	83.8726110726293	UP
MAPK3	-1.155767465	2.02863647861558	-14.03192587	3.68718474251991e-37	5.53464093012682e-36	73.5048203835382	DOWN
2-Mar	-1.154909773	5.01919683967912	-13.82915872	2.62541820956312e-36	3.71822999820471e-35	71.5531932308202	DOWN
MPPE1	-1.15475098	4.9605711672688	-14.89001365	8.14841715950522e-41	1.57730075016137e-39	81.875980461287	DOWN
NUDT12	-1.154617831	0.346500242892102	-5.606858545	3.66745011498942e-08	7.8091998944572e-08	7.49746544647099	DOWN
CGRRF1	-1.154454451	4.61765112014124	-13.55208037	3.7709923107899e-35	4.94918061522125e-34	68.9042818415438	DOWN
DDX55	1.15298544002458	5.09461399857576	17.8837005256841	5.14558123820901e-54	2.99969436485591e-52	112.124138408731	UP
NPM1	1.15248916705063	3.6934284219629	14.6680154890083	7.30840496443871e-40	1.33238866506231e-38	79.6938978102246	UP
TSHZ1	-1.152257979	5.19129428314189	-11.94492072	1.22627999181597e-28	1.03153603002841e-27	54.0085690838662	DOWN
CCDC99	1.15210917421611	1.8665518843101	15.3125016484886	1.21800318006606e-42	2.72609774252731e-41	86.0573443495584	UP
TEX10	1.15177166333896	7.59594356795078	19.3971639646612	7.65072880454274e-61	7.52096644344608e-59	127.777939259296	UP
TGDS	1.15019231044899	6.61258414825618	13.5062617319243	5.84707921663748e-35	7.55524011665257e-34	68.468318548214	UP
SNHG6	1.14962999027287	3.46652953196106	10.9575931542433	7.73158367207756e-25	5.00804841601562e-24	45.3282039534063	UP
MYL6	-1.149542907	6.79326784234088	-15.87227861	4.41181330166459e-45	1.20209923847258e-43	91.6499074173142	DOWN
EEF1E1	1.14943144422368	2.15150091180874	15.7108857547404	2.24311889194937e-44	5.82687904911305e-43	90.0317601091116	UP
HAUS5	1.14928520452603	2.45860295134421	15.2476559813544	2.32712237216225e-42	5.05066147741795e-41	85.41323971	UP
ANKRD56	-1.149092131	0.785118364709725	-10.89199501	1.36295335528726e-24	8.65505591733079e-24	44.7661000119208	DOWN
SIGLEC7	-1.147887974	0.00354710759972259	-5.34672197	1.44970070111574e-07	2.95150232082995e-07	6.16464677335195	DOWN
HYAL3	1.14595048379665	4.52059562311074	10.6387090547548	1.19499535741164e-23	7.12379218119294e-23	42.6139704257876	UP
SLC6A1	1.14591529718937	2.58313114497166	6.71810069472046	5.78414526674763e-11	1.51945571364104e-10	13.7919290421511	UP
S1PR4	-1.14565826	1.8432639068928	-6.323078404	6.36855080584979e-10	1.54655991596648e-09	11.4457347370602	DOWN
C1orf104	1.14497835969903	3.65285125479762	8.09050777919806	5.98923157787642e-15	2.04752898163542e-14	22.8080332330849	UP
ALDH6A1	-1.144601444	6.32889746387088	-9.982514786	2.88303921459521e-21	1.47490990840542e-20	37.1797741091039	DOWN
LOC283174	-1.144507367	4.23088495847845	-4.8805395	1.48784352546404e-06	2.80214256758601e-06	3.91604716689253	DOWN
DEPDC1B	1.1439851174934	3.25977099447595	11.4724382729182	8.47688331070819e-27	6.24065410840462e-26	49.8046476880252	UP
SH2D1A	-1.143550463	0.545286774677594	-5.107311057	4.89882838798939e-07	9.59760692582446e-07	4.98716547544631	DOWN
SLC25A42	-1.143269528	5.3996181966147	-11.93614058	1.32774476733671e-28	1.11501648091166e-27	53.9296540125269	DOWN
SPOCK2	-1.143215819	1.21630343459209	-6.4118158	3.75240794772559e-10	9.30170444792201e-10	11.9625802446613	DOWN
C4orf12	-1.141926509	1.37242219092852	-8.910481499	1.40418172125148e-17	5.67502221644037e-17	28.7825744932732	DOWN
FECH	-1.141723094	1.78834717070465	-11.53346544	4.92898302100501e-27	3.69379019070383e-26	50.3426363628542	DOWN
LRRC37A3	1.14156932883028	1.15403226225582	7.27155172725281	1.66562237652459e-12	4.86065063137721e-12	17.2711148426781	UP
NAT10	1.14136977934758	0.533434286882445	17.7844805764032	1.43436957106642e-53	8.12566310117686e-52	111.103493445587	UP
B2M	-1.141096565	0.371478795838121	-10.35030185	1.3661219552891e-22	7.616843180106e-22	40.1997843864636	DOWN
TBC1D16	1.14088060717759	0.216264032519184	11.3396224074463	2.74447001694663e-26	1.95724045945404e-25	48.6390963850239	UP
SLC35E4	1.14026804382169	0.865140107069462	8.80354798461752	3.16374258078315e-17	1.25238242627369e-16	27.9803498493616	UP
MRPL17	1.14003649720702	1.83029247729197	16.8170654624788	2.98950991743898e-49	1.17093031024065e-47	101.203732019045	UP
CDR2L	1.13945620744381	6.64693591688272	8.56196592698175	1.93444496446254e-16	7.28650625795113e-16	26.1930015953672	UP
SNHG11	1.13916318537879	2.46823851975671	11.0171644821337	4.61287002149252e-25	3.02902735465e-24	45.8403184854463	UP
NEO1	-1.138968991	6.44604752950295	-9.326775881	5.58924231620603e-19	2.4634431958065e-18	31.9684411838317	DOWN
CAMK2N1	-1.138930384	6.82364314310028	-9.725059731	2.34175539021707e-20	1.13269567282714e-19	35.106521865064	DOWN
SAA1	1.13853937439215	1.46047681975459	3.09372504285482	0.00210406327564371	0.00303385712753516	-2.946241532	UP
WDR74	1.13722610454103	2.87587982554286	15.8030961607603	8.86305431207125e-45	2.35729033387635e-43	90.9557309315827	UP
NBEAL2	1.13634736087712	2.58268078192136	11.8632331345499	2.5663355928151e-28	2.11965790684983e-27	53.2755052100825	UP
VWDE	-1.136176256	0.730061887765389	-3.912783842	0.000105855499918047	0.000172028054729053	-0.15622915	DOWN
SLC19A3	-1.13590748	4.63924403041544	-3.819588113	0.000153122913785178	0.000245344112579735	-0.504612708	DOWN
PPRC1	1.13586756770594	7.1423244165535	18.069937766019	7.49503114433726e-55	4.78679473148215e-53	114.042160451077	UP
BAMBI	1.13585127732629	2.51931743791252	4.86737827297319	1.58490266546404e-06	2.97990231138344e-06	3.85521708243072	UP
DHH	-1.135405063	1.05817417936008	-7.098402631	5.17028749806291e-12	1.46613327893317e-11	16.1591231526872	DOWN
PDE8A	-1.134769226	0.0625274623639636	-15.83036104	6.7332583335816e-45	1.80038350162194e-43	91.2292102703797	DOWN
CEBPB	1.13395544463219	0.113402749459815	12.7701677362984	6.16961931171664e-32	6.50502343202763e-31	61.550672032363	UP
ATP6V0D1	-1.133848492	0.925682991991926	-17.95290419	2.51584618123616e-54	1.53819449141799e-52	112.836518035726	DOWN
UPK2	1.13368263963489	0.764978331555567	4.95941809156922	1.01575576548458e-06	1.93483720754443e-06	4.28369638783411	UP
KIAA0406	1.13332887421288	4.83611042795977	13.6673728354295	1.2474518389641e-35	1.68347235387524e-34	70.0039137123074	UP
ABI3	-1.13233724	5.71596088653899	-8.153845291	3.80660515617805e-15	1.31798445790736e-14	23.2546577045871	DOWN
AKR1B1	-1.131645502	1.78851275765991	-6.511740193	2.05408878575473e-10	5.1840796009974e-10	12.5517021419774	DOWN
FAM101A	-1.131103712	7.05321133715714	-6.038774084	3.33417845350428e-09	7.70850988085945e-09	9.83041277342672	DOWN
PHGDH	1.13098903906352	1.66178319317501	5.084721775	5.48226535065387e-07	1.06863675487959e-06	4.87852861391904	UP
SPARC	1.13067991603954	2.89918819007389	6.20632738530155	1.26604167054907e-09	3.00819901198945e-09	10.7748642368041	UP
ACO2	-1.130491133	9.78285468586922	-16.94645018	7.95376884091364e-50	3.24196911251386e-48	102.521671714606	DOWN
LOH3CR2A	1.12977603542693	2.1205467112268	8.36225342909735	8.41899317213417e-16	3.03659153010753e-15	24.7421814121763	UP
IPO4	1.12938892643366	1.70563420295408	13.2069520825237	1.01119630333119e-33	1.21573924862133e-32	65.6354468019085	UP
NOB1	1.12909841294066	1.98025678	18.7126417286053	9.52842236511047e-58	7.52295205157187e-56	120.681004269626	UP
RAP1A	-1.129063851	4.00959712739364	-18.10628742	5.14439550908308e-55	3.30659319035744e-53	114.416846786148	DOWN
ABHD5	-1.127612814	1.11301303741271	-16.6691773	1.35441104614037e-48	4.88513653224803e-47	99.6999127619717	DOWN
RAVER2	-1.126795694	1.13127593155626	-12.93253684	1.34763349716425e-32	1.46877403000717e-31	63.0620632994626	DOWN
ATP5A1	-1.126539851	2.54904382790125	-14.21476785	6.22405274743661e-38	9.82812234622786e-37	75.2737688772936	DOWN
DNAJB4	-1.126514964	1.86470768749124	-10.01708492	2.17067389528922e-21	1.11674433802283e-20	37.4607594140927	DOWN
KRBA2	-1.126471571	0.538331728765255	-8.994143879	7.40350728617656e-18	3.04107422807235e-17	29.4148754862333	DOWN
HEATR1	1.12626406593969	3.36952123969539	16.4354597517202	1.46607976878026e-47	4.91651566607346e-46	97.3292939091873	UP
MIF	1.1258947012742	2.4165869352374	10.3901194580339	9.78161235730236e-23	5.52253531006029e-22	40.5307282418451	UP
ANO10	-1.125596032	3.14729800803623	-14.59738728	1.46540176505874e-39	2.6052453011071e-38	79.0019673565753	DOWN
APOBEC3C	-1.124661291	0.559848285654909	-6.341690543	5.70249017856443e-10	1.39121335816218e-09	11.5536447464416	DOWN
RPF2	1.12361374596764	0.566736036775843	15.0769554584827	1.27431699060954e-41	2.61300132205355e-40	83.7216645359204	UP
PCSK6	-1.123585496	6.52030431660217	-10.30750987	1.9545241342535e-22	1.07859182686626e-21	39.8449750420519	DOWN
RAB15	1.12347097731947	8.87099995152942	10.2182063654717	4.11564505270336e-22	2.22227102549578e-21	39.1073948503308	UP
KLC4	-1.123429975	3.76263468679355	-11.08852527	2.4797566580532e-25	1.65653031381076e-24	46.4558350329758	DOWN
MPV17L	-1.12314602	4.41595690602368	-3.21962633	0.00137978519740608	0.00202860794345906	-2.557656927	DOWN
ARMC2	1.12287635283877	3.4077515388269	7.80056467100333	4.61725746962055e-14	1.49201548978038e-13	20.7966043967164	UP
C17orf44	-1.122574192	4.38379702075516	-9.17309736	1.85812493726585e-18	7.9282632961552e-18	30.7808917947798	DOWN
PRRT2	-1.122218482	0.709202765805245	-7.256991046	1.83353001518851e-12	5.33976342210143e-12	17.1767932028913	DOWN
EIF4EBP1	1.12183829928884	0.0302915657772338	10.3077878314798	1.94998765608123e-22	1.07668095966556e-21	39.8472768663651	UP
PRR5L	-1.121695126	4.819262181	-10.05381882	1.60450525952613e-21	8.32731585779944e-21	37.7599955979248	DOWN
FAT4	-1.121688363	6.07342425365993	-5.560328514	4.70785971195254e-08	9.92759397092496e-08	7.25502784449168	DOWN
ANKRD23	1.12059123022584	3.14325672009583	10.4759439317927	4.74894515588278e-23	2.73037116273146e-22	41.2466482078496	UP
GTF2F2	1.12041544053653	7.37790199104111	12.1160026220209	2.59057030885526e-29	2.2825701658077e-28	55.5520264560949	UP
XK	-1.120361475	0.71749185011347	-8.599623568	1.46204697142641e-16	5.54670638762491e-16	26.4693021351018	DOWN
HOXA5	-1.119868561	2.27867267721844	-5.266084406	2.19586977024365e-07	4.40271669390782e-07	5.76274672122356	DOWN
MCM2	1.11920687554396	4.24773744019244	13.4527786244588	9.7490110342213e-35	1.23738397012832e-33	67.96018957	UP
EHHADH	-1.118542134	2.61171912895366	-10.48932112	4.24178921169602e-23	2.45285008221891e-22	41.3585530419615	DOWN
TMEM30B	-1.118333466	1.19546407543841	-13.02499952	5.64574716509435e-33	6.38938000275407e-32	63.926521831999	DOWN
PANK3	-1.118247166	0.700190559504995	-12.35815972	2.81735284637518e-30	2.67515123017083e-29	57.7550963921012	DOWN
PPA1	1.11738986330823	8.39552446200675	14.5471478836098	2.40201430235308e-39	4.17417632750336e-38	78.5104737284806	UP
GPR84	1.11602772743604	3.10013883018314	5.45211426780114	8.36034104347153e-08	1.7305767886641e-07	6.69798184970231	UP
CENPW	1.11582665233195	6.56610744141267	10.5776200019333	2.00859193420561e-23	1.18332263949939e-22	42.0993278469174	UP
KIF24	1.11511512312497	4.94783531433387	12.6358893291391	2.15697912592245e-31	2.2024470158477e-30	60.3073054914708	UP
HM13	1.11496900117826	1.30422492850305	14.9657914378429	3.84429318479169e-41	7.57303099487353e-40	82.6232569992747	UP
SSB	1.11486186965648	7.34213572978834	18.3660522300994	3.48427110585666e-56	2.46033706890315e-54	117.097365406862	UP
L3MBTL4	-1.114405688	3.7222954607982	-3.924254538	0.00010110167339501	0.000164515819398209	-0.112808274	DOWN
CCDC64	1.11437186300108	4.8246945516394	10.8400468210735	2.13244455286747e-24	1.32807587152808e-23	44.3223274799711	UP
RCOR2	1.11356047202094	1.90365032716439	5.85620114849448	9.34873749078758e-09	2.08218104886999e-08	8.82622561150828	UP
METRNL	-1.11352999	5.53298120889032	-10.04979711	1.65853718281835e-21	8.59439397008764e-21	37.727201342929	DOWN
GNG12	-1.113292357	8.26550007249475	-14.22984006	5.37308481938556e-38	8.53818090078906e-37	75.4199629811267	DOWN
KDELC1	1.11303882660114	5.48179422030696	9.48896288147801	1.55132356597049e-19	7.10279515798452e-19	33.2359424731946	UP
MPP7	-1.112929924	6.74239974129889	-8.555552366	2.0287524271084e-16	7.62455044475861e-16	26.1460300474921	DOWN
ECE2	1.11166237137066	0.101422129004302	12.8967840075428	1.8852303042397e-32	2.03698321773831e-31	62.7285305391438	UP
PLS3	1.11114731992009	3.72474377930955	9.6928038952141	3.0372170367375e-20	1.45574451373647e-19	34.8492080875564	UP
ABCD3	-1.110809604	0.617468900680263	-15.64568605	4.32127899335354e-44	1.10253090245181e-42	89.379335209746	DOWN
SIGLEC14	-1.110584411	2.70481221385566	-4.176245534	3.5823491279518e-05	6.05430890038307e-05	0.87080756393734	DOWN
TCEA2	-1.110124169	4.44893332838387	-6.173345057	1.53444596123313e-09	3.62532743951097e-09	10.5872362988047	DOWN
TMEM161A	1.10997136128603	4.34590180961839	15.7677019934273	1.26604352723065e-44	3.34068906514256e-43	90.6008997780105	UP
NRARP	-1.107347074	0.37284045676709	-8.974580687	8.60191230353177e-18	3.5179692299415e-17	29.2666575466378	DOWN
DYNC2H1	-1.10722933	2.59098147050051	-5.584876131	4.12757984585461e-08	8.75735148421162e-08	7.38271144472076	DOWN
A1BG	-1.106993206	1.47390085820824	-7.261879938	1.77537446659534e-12	5.17641168262619e-12	17.2084461082856	DOWN
PRIC285	1.10641049505964	7.70145307557917	9.85132127577957	8.41854963723225e-21	4.19130075533902e-20	36.1189978207227	UP
C17orf55	-1.106357841	3.78687282435114	-4.876279593	1.5186133747044e-06	2.85687360378255e-06	3.89634212050874	DOWN
KIFC3	1.10608383760918	0.0506893671172608	7.38220045818205	7.99036451567841e-13	2.38067096435938e-12	17.992697138632	UP
ACOT4	-1.105793196	3.98802774184269	-7.997117688	1.16307034654906e-14	3.91214571111957e-14	22.1541900813152	DOWN
KIF20B	1.10544310653715	0.895966083057165	12.0336381651536	5.48327506069668e-29	4.72343634309326e-28	54.8075878436271	UP
RCC1	1.10520713152102	4.5302508925282	12.3801501807073	2.30088761410102e-30	2.20353391657984e-29	57.9562001899756	UP
KIF15	1.10480184303487	6.96854381253055	11.1908171827699	1.0147544197502e-25	6.95960503887504e-25	47.3420013009249	UP
PTP4A1	-1.104638591	1.23983359027864	-13.22729838	8.33772148393884e-34	1.00725702794524e-32	65.8271735909298	DOWN
FAM71E1	1.10345936620079	4.21885368615277	8.82404311629909	2.70899613518874e-17	1.07875711864724e-16	28.1335850661065	UP
TNFRSF11B	1.10290318435539	0.113066014177328	4.59922826597555	5.569076171247e-06	1.00037848027757e-05	2.64809624946157	UP
GSTM4	-1.102574126	0.211309657209956	-9.763488367	1.71668368454771e-20	8.37217281369644e-20	35.4137933858415	DOWN
CDCA2	1.10197350637384	5.99513176952465	8.33448284296663	1.0309668832728e-15	3.6866993361542e-15	24.5423932008635	UP
PPM1L	-1.101358015	3.51462137272124	-8.761838221	4.33537116869385e-17	1.69807682455052e-16	27.6692675818565	DOWN
FOXN1	-1.101248241	1.38626832763824	-5.475059643	7.40755663248259e-08	1.53779648765845e-07	6.81530027029122	DOWN
1-Mar	-1.101175206	0.47028295364066	-7.121897021	4.43903231657596e-12	1.26377561153626e-11	16.3087683269724	DOWN
PDK2	-1.100597589	8.0215326967579	-12.04385928	4.99674699777636e-29	4.31917087471582e-28	54.8998326368989	DOWN
MAP2K6	-1.100550177	7.16590079198631	-9.047437542	4.91428476683041e-18	2.04547668563755e-17	29.8197682762955	DOWN
SULT1C4	-1.100466999	2.117743903	-4.724170986	3.12368254113372e-06	5.72076070136033e-06	3.20287161547981	DOWN
ACSS2	-1.100453893	1.7544621992666	-11.60515607	2.60200937962445e-27	1.98405688589311e-26	50.9765591285094	DOWN
PASK	1.10025143603137	0.350001986780674	12.5824556290073	3.5435440792873e-31	3.56380305747379e-30	59.8142131694717	UP
IGSF6	-1.100093672	2.3335169602296	-5.300843547	1.83717347100958e-07	3.70725264516263e-07	5.93532962798426	DOWN
GCGR	-1.099926171	0.664519028374088	-7.552430682	2.5398539381358e-13	7.80720890180491e-13	19.1193008934684	DOWN
SPRY4	1.09916214099243	0.623298644176553	12.8661816946836	2.51197180260319e-32	2.69385468071681e-31	62.4433727333503	UP
EIF3B	1.09899939077459	2.88140657055194	16.5840986445435	3.2260368945887e-48	1.13103048748395e-46	98.8360856235646	UP
ZDHHC8P1	1.09895951466748	3.64248129305603	4.11762623203062	4.58211667399334e-05	7.68309095152695e-05	0.63693641480816	UP
FAM57A	1.09871182102083	7.59256060455982	10.9001727559986	1.27008199332074e-24	8.09092258387994e-24	44.8360695595604	UP
TTC38	-1.098283459	0.833036463750627	-10.91098469	1.15688533022319e-24	7.40273720877342e-24	44.9286233725804	DOWN
KHDC1	-1.097426739	0.751694720308959	-5.394675301	1.12974596257053e-07	2.32130384563415e-07	6.40618508086088	DOWN
ABCC1	1.09714207751015	2.7096893957477	13.3280825884337	3.20053699034213e-34	3.95219019731041e-33	66.7787182207906	UP
PLOD3	1.09589121998669	9.82609268375945	13.8160849642762	2.97855119443756e-36	4.20646941220076e-35	71.4277331437917	UP
FAM114A1	-1.095751339	6.69372098327369	-9.114685493	2.92343156674524e-18	1.23476193427778e-17	30.3330030771927	DOWN
IL10RB	-1.095647269	5.18644528217207	-14.00938002	4.58894539447581e-37	6.80670938911374e-36	73.2872853683658	DOWN
TSPO2	1.09548257308126	0.401365949844111	6.32833689970513	6.17301257691879e-10	1.5019848849494e-09	11.4761958911835	UP
SGOL2	1.09519641631968	0.937403208723809	12.9391551843869	1.26638094546277e-32	1.38624473145799e-31	63.1238497628171	UP
RRN3P1	1.09337178620899	1.22074250856451	7.34741417085623	1.00750141034172e-12	2.98528860564317e-12	17.7649274819075	UP
TRAIP	1.09297927097732	6.07130923063295	12.2548919752821	7.27535927998978e-30	6.68652864348832e-29	56.8130085977817	UP
LRRC25	-1.092141903	3.88351390906511	-5.995062489	4.2775227085896e-09	9.79240187192419e-09	9.58760993955846	DOWN
MAGIX	-1.09181008	5.03125548896207	-5.943891539	5.71561044566856e-09	1.29573651229298e-08	9.30527256253277	DOWN
PNO1	1.09156486458812	7.59740939022714	15.5908755235398	7.49459959643735e-44	1.87402369460043e-42	88.8314527991119	UP
NR2C2AP	1.09148305431738	1.9245001068534	14.4565986338653	5.84473007077062e-39	9.96685517340425e-38	77.6261024849111	UP
PPAN	1.09117846720694	0.957167807920612	14.9075123584468	6.85140759439895e-41	1.33396240677744e-39	82.0484345214681	UP
ALKBH2	1.09083198177443	4.64607270647152	13.5394426014769	4.25618601047349e-35	5.54964592028839e-34	68.7839740016231	UP
FLJ43663	1.09036326217185	3.54198225441835	7.61114621752107	1.70288316675594e-13	5.29123319276784e-13	19.5124647855297	UP
ACOT11	-1.090225726	0.514255964172749	-10.34154788	1.47008192263885e-22	8.18008403901208e-22	40.1271285867357	DOWN
RASSF5	-1.090173583	6.39533811072101	-6.656165781	8.48833407613917e-11	2.20270511856748e-10	13.4163853932685	DOWN
SLC4A8	1.08991556340636	2.29953227829628	5.91733062567324	6.63829850789432e-09	1.49645276840504e-08	9.15953229614522	UP
EPHB1	1.08985056059028	3.79483598235353	3.78266023253843	0.000176880123074238	0.000281506744405862	-0.640484716	UP
VGLL3	-1.089523698	2.60469494576309	-4.579955049	6.08165814220143e-06	1.08972098269932e-05	2.5637181030894	DOWN
C11orf21	-1.089402094	1.93518702142289	-5.159675936	3.76813265731555e-07	7.44347244974449e-07	5.24064018757849	DOWN
MMP14	1.08884870219629	4.34346316321539	7.70019524427032	9.24669150354492e-14	2.92573605888434e-13	20.1131767035996	UP
CIT	1.08875173296342	2.10604951235859	11.1219401012772	1.8529371371626e-25	1.24693964257244e-24	46.7448145377996	UP
MAGI3	-1.088473517	6.03691144601677	-13.60062144	2.36796998595254e-35	3.14902321606712e-34	69.3667995900441	DOWN
NCF4	-1.08657772	5.55280841140489	-6.598558391	1.20974165660797e-10	3.10868262193955e-10	13.0696270925303	DOWN
C9orf100	1.08545323299033	5.61162885540415	11.1639042541865	1.28422941664847e-25	8.74794046245528e-25	47.1084145111241	UP
VCAN	1.08520178159936	1.27156476475603	5.07422863642015	5.77563118546707e-07	1.12233050187361e-06	4.82821015954303	UP
SRM	1.08519713305693	8.529348368	13.7398026886818	6.21432960258642e-36	8.5946321276047e-35	70.6966253930899	UP
F8	-1.083743516	5.03948765165862	-7.655896305	1.25370598628755e-13	3.93332600891904e-13	19.8136770074322	DOWN
IMPA1	-1.083546393	7.41644058451295	-11.99550668	7.75236990113924e-29	6.63250964152928e-28	54.4637996405469	DOWN
ACSM3	-1.083474443	5.74246017071833	-6.114654179	2.15610730571363e-09	5.05832661543999e-09	10.255434508596	DOWN
DNTTIP1	1.0827065939697	0.128029750399774	10.8349724395769	2.22760893183112e-24	1.38390549934763e-23	44.2790442092162	UP
FRMD4B	-1.082683182	5.95978328884157	-10.92679174	1.00920329401525e-24	6.48256337545864e-24	45.0640309715211	DOWN
MCM4	1.08252091844571	5.71664528400742	11.0581576035377	3.23026084939392e-25	2.13653202749821e-24	46.1936292416086	UP
ARMC10	1.08178826601138	6.39492419407069	16.5286210475776	5.67834954344767e-48	1.95659143890549e-46	98.273335413348	UP
NHSL1	-1.081673762	7.88904883713871	-11.36472118	2.19927243911208e-26	1.57853290959032e-25	48.8587945679441	DOWN
MCM3	1.08166518199969	7.37344885148959	15.4223866820649	4.05880468252511e-43	9.5310619558968e-42	87.150664525793	UP
HK2	-1.081573767	3.81189465890756	-8.991970254	7.52803569395805e-18	3.08726437232382e-17	29.3983963702217	DOWN
CCDC41	1.08112799365177	3.65622139901115	15.3418187584151	9.08689010917085e-43	2.05865560334468e-41	86.3488148484321	UP
KIAA1324	-1.080765499	7.80920625543253	-4.166694398	3.7296758995993e-05	6.29480899600777e-05	0.832493593504106	DOWN
FAM171B	-1.080413336	4.05088852207529	-6.470315292	2.63930943686419e-10	6.59958995596939e-10	12.306563180962	DOWN
NOL6	1.08019033430605	4.53196896709461	17.9142909342518	3.75053686381449e-54	2.23849006746832e-52	112.438984747863	UP
NEDD9	-1.079980331	7.93660080044055	-8.02839111	9.31860150692281e-15	3.15774306555982e-14	22.3725154829591	DOWN
LMNB2	1.07994527722327	8.62635941732249	13.1379815281397	1.9429523169994e-33	2.30283485609374e-32	64.9864632793586	UP
SATB2	-1.079937265	8.26099458094576	-5.722642919	1.95571856379789e-08	4.24918527393313e-08	8.10830819296431	DOWN
WDR27	1.07985488148262	5.5399398863277	8.9602628363794	9.59892424860342e-18	3.90777155666856e-17	29.1583207117743	UP
PLAGL2	1.07925163057389	6.27818699861908	8.11249108919989	5.11890500699672e-15	1.75718111965615e-14	22.9627580260926	UP
SLC7A6	1.07894624481646	2.67526639166249	13.8654208445815	1.84961420604714e-36	2.63438659716401e-35	71.9014167238451	UP
MARK1	-1.077948021	2.44435369810684	-4.195040575	3.30847011851456e-05	5.6094064724967e-05	0.946439364838776	DOWN
3-Mar	-1.077925659	1.20473281506799	-7.917960823	2.03253204043945e-14	6.72391909253921e-14	21.6044171737944	DOWN
FLT3LG	-1.077629658	4.50961599787092	-8.749550167	4.75611634543986e-17	1.85851826171962e-16	27.5778169720072	DOWN
CHFR	-1.077406389	3.22737323017513	-6.600421965	1.19600019906127e-10	3.07494717845829e-10	13.0808060392332	DOWN
ZNF367	1.07688084779622	3.0642328495039	11.6406615324933	1.89484345113361e-27	1.46263243144856e-26	51.2912803946968	UP
HSD17B7P2	1.07669059540266	4.37661317609194	9.25884740010117	9.52042710453887e-19	4.11648652769346e-18	31.4418940210077	UP
TIMELESS	1.07637630164285	0.230529524894678	13.3904779443809	1.76660427415965e-34	2.20594533711069e-33	67.3693325326488	UP
SIDT2	-1.075254922	7.46752463879249	-13.34491005	2.72689505783775e-34	3.38398227041326e-33	66.9378883572972	DOWN
ZNF219	-1.074939472	3.84965810481005	-11.19535233	9.75241650755385e-26	6.70696024151183e-25	47.3813940019148	DOWN
CEP250	1.07472635539785	0.68125200114629	10.4478772705848	6.01709496454059e-23	3.43976118639957e-22	41.0121375810702	UP
AHSA2	1.07421985870067	6.69829209119263	7.31212547646896	1.27355140349861e-12	3.74801903044033e-12	17.5347245700612	UP
RRP7B	1.07305783545795	5.39697710187986	10.176016985857	5.84302315631463e-22	3.11307083891428e-21	38.7603070897279	UP
FAM156A	1.07285682690842	0.289182508977164	9.87930822958326	6.70308763216451e-21	3.36901552319366e-20	36.3445454356732	UP
LOC400696	1.07248987354873	0.947848392654133	4.52568280062484	7.7800723990199e-06	1.38243462599632e-05	2.32784392927877	UP
HKDC1	1.07208860390111	4.54058574896623	6.43044145944414	3.35561146762245e-10	8.34906108830033e-10	12.0718211112246	UP
DNALI1	-1.072077848	1.93030097700148	-4.102103601	4.88835286864579e-05	8.18015924798253e-05	0.575518212845932	DOWN
DST	-1.071927226	1.82610524757469	-8.942985746	1.09553567782728e-17	4.45455646454751e-17	29.0277510126946	DOWN
ZNF74	1.07151859929501	1.89853698549841	14.3540300730386	1.59667897449768e-38	2.63754531751043e-37	76.6266750114884	UP
ABHD12B	-1.071080786	1.58396749830708	-2.371197318	0.0181654345271244	0.0238628078086567	-4.886964265	DOWN
EBPL	1.07106173142897	8.01816536561539	11.5787387469297	3.29343405726934e-27	2.49420417615103e-26	50.7427233257911	UP
MGST3	-1.070635468	7.63026715895032	-16.33698257	3.99046770449546e-47	1.28244934849282e-45	96.332728586983	DOWN
RDM1	1.07053621563429	2.14935107970132	6.40777567902845	3.84435972333263e-10	9.52257780283012e-10	11.9389192121128	UP
HLA-DRB1	-1.07017279	2.89082084669923	-4.790743199	2.28345787437536e-06	4.23220556494672e-06	3.50394566724351	DOWN
C9orf7	-1.069916582	0.892751295735233	-12.74402818	7.87549012401207e-32	8.22578536181969e-31	61.3081599065855	DOWN
ARSA	-1.069906614	2.8372325857899	-10.53666161	2.84238238562388e-23	1.66184071024202e-22	41.7552541568898	DOWN
TMEM41A	1.06974510827646	1.44369500721707	18.193768948974	2.07879395893412e-55	1.38040178981671e-53	115.319012082703	UP
UTP20	1.06952073414346	-0.084210969	13.5470594799666	3.95677740047194e-35	5.17945261025224e-34	68.8564790336219	UP
EXOSC8	1.06944042901733	0.150909734902248	12.0724393415583	3.8527053903586e-29	3.34758032488091e-28	55.1579722973899	UP
SMYD5	1.06935898735473	4.64340809224106	17.1645502835283	8.49804769325461e-51	3.81438034832954e-49	104.747839622121	UP
C20orf134	1.06864026519243	2.72841348303331	7.95940703165282	1.51815744757078e-14	5.07418824226406e-14	21.8917677718388	UP
WNT5A	1.06797748937692	6.8248191651619	5.98274699319445	4.5873802583455e-09	1.04659071332037e-08	9.51947128730276	UP
ABHD8	-1.067901669	2.07906734765074	-9.420229142	2.67520514253689e-19	1.20612778616085e-18	32.6970217242892	DOWN
RIPPLY1	1.06768727281885	0.760519118129679	6.69766076700543	6.56670197823245e-11	1.71648385651034e-10	13.6676785567248	UP
ZNF331	-1.067356566	5.21471326527052	-5.103267812	4.99864322000511e-07	9.78742346553237e-07	4.9676892324344	DOWN
NCOA4	-1.067278442	0.915580437311499	-18.12677201	4.16111679787083e-55	2.69183987950005e-53	114.628044267928	DOWN
FAM26F	-1.066936881	4.3652968043444	-4.938210736	1.1260905778114e-06	2.13688687049865e-06	4.18433205904652	DOWN
CHADL	-1.066801019	3.30478278887018	-6.638902179	9.44153516825733e-11	2.43995549309578e-10	13.3122119164372	DOWN
AP3S2	-1.066245927	7.40055152694129	-17.93935673	2.89421538155964e-54	1.7377423731077e-52	112.697029225534	DOWN
NAP1L1	1.06570544715578	10.2737738316289	13.8867053510213	1.5056501573635e-36	2.16291606416674e-35	72.1059743863694	UP
LEPRE1	1.06551946961552	2.45090786103558	11.3062429296109	3.68294810726328e-26	2.60062821630485e-25	48.3473228581951	UP
CARD16	-1.065519034	1.61538021189566	-7.729078436	7.57679719782005e-14	2.41259274380888e-13	20.3091590653273	DOWN
MMP9	1.06537861055663	2.57707654498432	4.07083350816406	5.56537045664666e-05	9.27901057013569e-05	0.452444248359726	UP
KIF12	1.06491265038669	7.48788780299891	5.34931879495827	1.43032230656201e-07	2.9144161284083e-07	6.17767847110281	UP
CIRH1A	1.06420137715661	8.39632839146539	17.0197215474679	3.75442973504422e-50	1.58175071232304e-48	103.268935779666	UP
RAD18	1.06419243331798	7.118566149	15.4628128568609	2.70753984471997e-43	6.46392905309693e-42	87.5534652170433	UP
PNPT1	1.06414759125656	2.17411494085749	14.7926705143097	2.13505047962967e-40	4.01653867903315e-39	80.9178402100466	UP
FAM19A5	1.06404884554345	4.34662884057033	5.53839364573104	5.29295599167631e-08	1.11099999431732e-07	7.1413469955418	UP
GAS5	1.06362378538682	2.08316011654274	9.04272496786301	5.09596269726637e-18	2.12021651309087e-17	29.7838991273864	UP
PRDX4	1.0630147852341	9.22667190586871	12.2543046849404	7.3146394454297e-30	6.71032842811744e-29	56.8076618110008	UP
PLXNA2	-1.062758716	8.13423908308535	-10.745816	4.78821069463777e-24	2.92395789495328e-23	43.5204657432094	DOWN
LOC100272146	1.06257696206356	0.716511385706298	12.1927805664871	1.28491716325329e-29	1.15862089891553e-28	56.2482273300834	UP
DDX56	1.06235430297446	6.84659277660871	18.3235106694843	5.41674356684117e-56	3.72011559895318e-54	116.658042531555	UP
MARCKS	-1.06225911	2.0582711950084	-13.15744848	1.61611204720756e-33	1.92227230099053e-32	65.1694915615767	DOWN
AMPD2	1.06175329442483	8.24082199673733	17.8689432270444	5.99346065232055e-54	3.47378207866001e-52	111.972280229924	UP
KIAA1984	1.06174200071804	1.50963384943073	4.64217360091093	4.57192399375784e-06	8.27186609263982e-06	2.8372660415131	UP
KIAA1024	1.06095009471155	3.46908199330598	7.09553527604714	5.26727403858669e-12	1.4923695050836e-11	16.1408866217592	UP
SLC9A3R1	-1.060896094	9.21126278198154	-10.70674929	6.68818845992853e-24	4.05211273037482e-23	43.1892138047101	DOWN
CCNB1IP1	1.06080577996173	2.42993955576149	11.8292555779715	3.48654225140124e-28	2.83762655477275e-27	52.9713450820221	UP
SPAG5	1.05959873035381	7.9857054681782	11.5203840164336	5.53716831813252e-27	4.12796927330222e-26	50.2271885023117	UP
SEPT6	-1.059070921	0.0605771549942447	-9.087334239	3.61217605727865e-18	1.51799200864765e-17	30.1239470339335	DOWN
ABCE1	1.05879852557212	1.4939655858724	17.2496245684137	3.54675344926783e-51	1.66183630073872e-49	105.61767746364	UP
KCNA2	-1.058753228	1.00057869061985	-6.014685417	3.82556315064869e-09	8.80599671982424e-09	9.69642395165937	DOWN
TMEM59	-1.057597174	8.85664366879816	-13.90565273	1.2535322291713e-36	1.81111925963986e-35	72.2881719899805	DOWN
SLC3A2	1.05744115087288	8.08099158772613	14.4938441813038	4.05520375004651e-39	6.97453310492561e-38	77.9896386987808	UP
C13orf33	-1.05701372	2.09497208650118	-4.341039405	1.76575929109877e-05	3.05210625958409e-05	1.54457873734049	DOWN
URB1	1.05659715353504	8.16132144225327	13.4660999682035	8.58407197918369e-35	1.09646483739204e-33	68.0866750105891	UP
PDCD11	1.05638356115292	4.41338243556267	14.2218133697877	5.81071677020634e-38	9.20443239413254e-37	75.342100469685	UP
ZNF37B	1.05569679004761	2.96724142715101	9.0826192159212	3.74618186900736e-18	1.57233007955365e-17	30.0879514688622	UP
FZD1	-1.055663559	6.13008186923212	-8.961452456	9.51190019620836e-18	3.87391646090094e-17	29.1673175077064	DOWN
ERN2	-1.055617125	7.62307517927243	-5.133791235	4.2912178357669e-07	8.43852544405465e-07	5.11505790616364	DOWN
HSPE1	1.05522637587674	3.0554494384967	11.9518762794383	1.15141100870959e-28	9.71818028984098e-28	54.0711057476457	UP
BMF	-1.055113592	1.09570113414607	-8.167762466	3.44462622347646e-15	1.19844785367101e-14	23.3531375647309	DOWN
SUV39H2	1.05501283469015	0.225458838360925	14.3086958779724	2.48760591185348e-38	4.04922475294721e-37	76.1857425388268	UP
TSEN2	1.0544013873957	6.03901474537724	11.0820742457723	2.62310993376043e-25	1.74879809214201e-24	46.4001009005913	UP
POLE2	1.05421651564019	5.77502500158876	8.99198856524272	7.52697801971285e-18	3.08726437232382e-17	29.3985351830813	UP
CD300A	-1.054037603	4.23836300308437	-5.713236324	2.05900979896343e-08	4.46586442877056e-08	8.05828061669791	DOWN
MRPS17	1.05394188296729	3.90007374253986	13.7531722170385	5.46343512101027e-36	7.57702129438036e-35	70.8246477776886	UP
FTSJ1	1.0539012082101	1.27004516677237	16.6727470500793	1.30595010508432e-48	4.74447887814508e-47	99.7361785974085	UP
STAG3	-1.053820412	1.14102486625702	-5.568805206	4.49903470294139e-08	9.51324777865739e-08	7.29906398389167	DOWN
DIRAS3	-1.053742426	2.38775669058891	-6.049417581	3.13723561379392e-09	7.2682674444343e-09	9.88975942573818	DOWN
SFXN3	1.05364918855271	2.37367948950968	11.8540142335116	2.78894752961148e-28	2.29407521570257e-27	53.1929354729758	UP
APOBEC3D	-1.053561696	0.556299838718016	-6.398368045	4.06711279150278e-10	1.0044566492709e-09	11.8838710625315	DOWN
C6orf72	-1.053481646	7.03425876465866	-17.08891433	1.84677250544222e-50	7.981718927616e-49	103.975188163071	DOWN
UCN	1.05318459018048	0.293935171772047	7.30162632893741	1.36528988600213e-12	4.00636865289534e-12	17.4664011599329	UP
EPHA1	1.05233368658175	0.314738522918945	9.5509161692556	9.47232675775454e-20	4.39107815071682e-19	33.7239001271794	UP
ARHGAP11B	1.05164962883326	4.5706364600817	8.33051849166875	1.06117785345596e-15	3.79202791753489e-15	24.5139119351655	UP
GPR180	1.05148254748375	5.60003061868115	14.3677588629612	1.39592034687571e-38	2.31353608564012e-37	76.7603026997931	UP
C17orf86	1.05128717554707	1.34230865924146	10.4399408485943	6.43315031959303e-23	3.67132602473303e-22	40.9458930735092	UP
LRP10	-1.050849291	10.25330553	-11.2827578	4.52844479369277e-26	3.17974201305024e-25	48.1423175737916	DOWN
LOC728554	1.05074956227957	2.42851948623923	7.2980688767297	1.39782595766897e-12	4.09944453862146e-12	17.4432683604936	UP
POLR1D	1.05067935289406	9.26530386557267	11.8344843677999	3.32604008072965e-28	2.71139869020131e-27	53.01812311	UP
PDLIM4	-1.050595838	1.87402359161393	-5.290344785	1.93905125263177e-07	3.90497427397846e-07	5.88309694530371	DOWN
LAS1L	1.05052976501306	4.17646870190654	13.227398231622	8.32982850046853e-34	1.00725702794524e-32	65.8281148028844	UP
IER3	1.05036198228639	4.53818935989069	7.17185642757813	3.20562854350876e-12	9.18366783021781e-12	16.6282777372623	UP
BDH1	-1.050188097	0.31440003835123	-10.29189807	2.22687790166911e-22	1.22417240789672e-21	39.7157516953762	DOWN
PDGFRL	-1.050149424	2.71030025896923	-4.074204496	5.48831034164134e-05	9.15662026549712e-05	0.465669959547474	DOWN
LOC151162	1.05011203604158	5.60461190838862	9.13428546684132	2.51155625867891e-18	1.06413045122084e-17	30.4830752444039	UP
SERINC2	-1.049626058	2.00088226567393	-9.464780419	1.87970302785237e-19	8.56328135405531e-19	33.0460411280775	DOWN
KIAA1462	-1.049069232	2.49169061477165	-5.349751825	1.42711544245039e-07	2.90847287427848e-07	6.17985209250912	DOWN
GPATCH4	1.04851485690928	2.44569087887084	15.4901252130411	2.05926955226987e-43	4.95162968839568e-42	87.8257736937586	UP
NAT9	1.04830479189012	0.867446711334607	14.2436061374445	4.69771060991105e-38	7.52459173891024e-37	75.5535371884312	UP
SAMD4A	-1.047954933	6.2289251028777	-6.949647428	1.34577150076195e-11	3.71021469291725e-11	15.2207688435754	DOWN
RAPGEFL1	-1.047794241	7.99855842471083	-7.630573137	1.49115119338424e-13	4.65787321372703e-13	19.6430615818235	DOWN
HOXD8	-1.04742036	1.2178908752374	-5.656559197	2.80353777794146e-08	6.02208082678214e-08	7.75835178829452	DOWN
TMEM198	1.04672265909078	1.58120079718415	6.81814852898655	3.09481551802641e-11	8.27914112691951e-11	14.4045215698885	UP
LOC150776	1.0465291865049	6.5129343516976	10.8503594632216	1.95131649666715e-24	1.221338983276e-23	44.4103276651354	UP
TBX4	1.04642230072132	1.19518448531048	3.92720820447661	9.99107259912385e-05	0.000162657062755991	-0.101608373	UP
TGIF1	1.04629156811618	0.601587373308767	13.11349755	2.44904791265087e-33	2.87885151467177e-32	64.7564304722768	UP
SH3BGRL2	-1.046153591	7.28203575027926	-11.84225055	3.10112584885613e-28	2.53836643971269e-27	53.0876207731831	DOWN
PPP1R13L	1.04527015819382	6.58487350545253	10.1058736365911	1.04435570658174e-21	5.49121901934719e-21	38.1852016046254	UP
WDHD1	1.04494708442124	4.36866527078419	10.8833377573242	1.46863349974723e-24	9.29084422836936e-24	44.6920604237705	UP
THUMPD2	1.0447645881329	6.36288631825498	17.9653647415494	2.21163392570167e-54	1.36049407196384e-52	112.964829267269	UP
KIF11	1.04463316438847	7.90812454730991	11.1841138310095	1.07609150620368e-25	7.37523549740555e-25	47.2837915021947	UP
CYYR1	-1.044582911	4.54975080210484	-7.633760686	1.45898250862904e-13	4.5644984755143e-13	19.6645140434162	DOWN
[truncated: 134 more rows]
