# Supplementary material for: Targeting CDK2 and AURKA with Cerevisterol from Ganoderma lucidum to Sensitize Colorectal Cancer to Chemotherapy
Source: Int J Mol Sci. 2026 Jul 8;27(14):6120. doi: 10.3390/ijms27146120 (PMC13411116; doi:10.3390/ijms27146120)
Supplement: Supplementary file 1 [file ijms-27-06120-s001.zip › Supplementary Table S4.csv]

ProbeID	ModuleID	ModuleColor	kME
YPEL5	18	lightgreen	0.809801507125442
RAP1A	18	lightgreen	0.805834265526842
TMEM59	18	lightgreen	0.802541376433691
STX12	18	lightgreen	0.768699855963654
GNG12	18	lightgreen	0.755758212511291
PPP1CB	18	lightgreen	0.75000556923055
STAM2	18	lightgreen	0.74508271466673
LMBRD1	18	lightgreen	0.732283660838736
FBXL5	18	lightgreen	0.724632341809027
GABARAPL2	18	lightgreen	0.720367664619891
HBP1	18	lightgreen	0.72017747857548
FBXO8	18	lightgreen	0.71785684436704
CTBS	18	lightgreen	0.715315340312896
ITM2B	18	lightgreen	0.713309702982291
NEK7	18	lightgreen	0.703942971024994
SH3GLB1	18	lightgreen	0.685025333422694
TMEM50A	18	lightgreen	0.681833730977997
TANK	18	lightgreen	0.67434657317532
TNFSF10	18	lightgreen	0.671096080190911
CDC42	18	lightgreen	0.66478789948872
CD164	18	lightgreen	0.654709493144912
LAPTM4A	18	lightgreen	0.641253583003256
KRCC1	18	lightgreen	0.63155849592534
GTF2B	18	lightgreen	0.597200051361649
DRAM2	18	lightgreen	0.58719162354817
YIPF1	18	lightgreen	0.574809392934752
PLEKHF2	18	lightgreen	0.570030824624999
STXBP3	18	lightgreen	0.56877357467193
ADH5	18	lightgreen	0.567909229584724
ARFIP1	18	lightgreen	0.540665980700068
TMEM188	18	lightgreen	0.536594267489454
CD58	18	lightgreen	0.52186924612699
C8orf83	18	lightgreen	0.516359962659439
SLC40A1	18	lightgreen	0.515835523980135
CCDC111	18	lightgreen	0.509242058871151
BTBD10	18	lightgreen	0.50374340117343
FAM76A	18	lightgreen	0.502029615545813
ERLEC1	18	lightgreen	0.499437650979783
VAMP3	18	lightgreen	0.495994059923336
GOLPH3	18	lightgreen	0.493864735616292
PIGK	18	lightgreen	0.491954176727847
TMEM128	18	lightgreen	0.482971219148708
CAPZA1	18	lightgreen	0.471590381808253
ARL2BP	18	lightgreen	0.467326931883675
NRAS	18	lightgreen	0.467291027409984
SNX11	18	lightgreen	0.464149455396303
CYB5R4	18	lightgreen	0.46405466470016
TMED5	18	lightgreen	0.432687953761814
ID2	18	lightgreen	0.428503400908062
PNRC2	18	lightgreen	0.424963286942982
FAM200B	18	lightgreen	0.400391674865016
DCUN1D4	18	lightgreen	0.384327070824514
TBC1D15	18	lightgreen	0.378316644257515
PLSCR1	18	lightgreen	0.358034771454158
CD9	18	lightgreen	0.353583292355943
SIKE1	18	lightgreen	0.325547485104805
CEPT1	18	lightgreen	0.304203250398669
XYLT2	18	lightgreen	-0.321457283089341
PPP1R10	18	lightgreen	-0.337079048122195
PRKCSH	18	lightgreen	-0.379789642234302
AGPAT6	18	lightgreen	-0.389390800671563
PVRL1	18	lightgreen	-0.397859917669432
BCAN	18	lightgreen	-0.400446555992558
SFRS15	18	lightgreen	-0.4033212381322
HLCS	18	lightgreen	-0.410017115624215
SETD8	18	lightgreen	-0.430272326520331
LPHN1	18	lightgreen	-0.461947284544668
BRF1	18	lightgreen	-0.471607845298235
PWP2	18	lightgreen	-0.479551113687759
MMS19	18	lightgreen	-0.490536831218578
WDR33	18	lightgreen	-0.509713209670066
HMGXB3	18	lightgreen	-0.544027986451136
RPAP1	18	lightgreen	-0.55451567333298
SART1	18	lightgreen	-0.557800870991025
MTA1	18	lightgreen	-0.563092552573846
POLR3H	18	lightgreen	-0.581890148036687
KLF16	18	lightgreen	-0.594884553661492
EWSR1	18	lightgreen	-0.625345189656419
SMARCD1	18	lightgreen	-0.639308761038438
LRRC45	18	lightgreen	-0.643062723329497
TRIM65	18	lightgreen	-0.649141769561073
URB1	18	lightgreen	-0.654861213222482
HNRNPM	18	lightgreen	-0.655739962180551
SLC19A1	18	lightgreen	-0.663373190282803
RRP1B	18	lightgreen	-0.670532576299886
CIT	18	lightgreen	-0.672516717847205
CCDC137	18	lightgreen	-0.681742845663013
MYBBP1A	18	lightgreen	-0.694123972428884
BMS1	18	lightgreen	-0.700980372075883
ZNF598	18	lightgreen	-0.701807111239222
TTLL4	18	lightgreen	-0.702107514749661
POLE	18	lightgreen	-0.710630305003938
NFKBIL2	18	lightgreen	-0.731835450318076
LONP1	18	lightgreen	-0.74177383187559
RANGAP1	18	lightgreen	-0.753004676736099
VARS	18	lightgreen	-0.753599066171356
SMPD4	18	lightgreen	-0.775320520072701
FASN	18	lightgreen	-0.777408792529118
SRRT	18	lightgreen	-0.778914199467055
PPRC1	18	lightgreen	-0.802747374395222
DHX37	18	lightgreen	-0.806876986543798
CAD	18	lightgreen	-0.806927599718067
RRP12	18	lightgreen	-0.808436172289606
PDCD11	18	lightgreen	-0.809665245375389
TCOF1	18	lightgreen	-0.824197928172799
TSPAN1	5	green	0.848667835421516
ACADS	5	green	0.846921234040899
ETHE1	5	green	0.844349844373754
AHCYL2	5	green	0.835908921982786
CASP7	5	green	0.833743308985116
RBM47	5	green	0.831995484290241
RETSAT	5	green	0.826397098106058
C1orf210	5	green	0.824855941300094
LGALS4	5	green	0.823865644936514
C4orf19	5	green	0.820178175685805
ABCC13	5	green	0.810499047765705
PTPRH	5	green	0.809789121055222
FUCA1	5	green	0.809075604401857
CA2	5	green	0.808883735777108
GPA33	5	green	0.803483986598885
CHP	5	green	0.802745503744327
GPT	5	green	0.800144786347376
UGP2	5	green	0.799275438583372
SIAE	5	green	0.798995995069246
PLS1	5	green	0.795376932088118
CPT2	5	green	0.793623733522067
SQRDL	5	green	0.793393171090928
ABHD3	5	green	0.791866052535064
LIMA1	5	green	0.790584046613113
SMPDL3A	5	green	0.785577923789452
MIER3	5	green	0.784908755862219
ITM2C	5	green	0.784427298858054
CNNM4	5	green	0.782813879592883
TMEM54	5	green	0.782742418929149
PXMP2	5	green	0.782329897461693
PAFAH2	5	green	0.780327218904064
ABCD3	5	green	0.778646166934395
CLDN7	5	green	0.777267326631821
GLTP	5	green	0.775284480015306
CLDN23	5	green	0.774455183905412
MARVELD3	5	green	0.77441025239372
DHRS11	5	green	0.774368827995765
ATP8B1	5	green	0.774348236604131
MOBKL2B	5	green	0.770795628113636
LDHD	5	green	0.768551472105311
PKIB	5	green	0.768189401906852
SPPL2A	5	green	0.765749206823678
GNA11	5	green	0.764806761584751
HIGD1A	5	green	0.764010679756668
TJP3	5	green	0.763921821690508
PEX26	5	green	0.763323678596732
SLC44A4	5	green	0.761516225165015
SLC30A10	5	green	0.761294243990989
SUCLG2	5	green	0.759921403089456
APPL2	5	green	0.75957497697881
HHLA2	5	green	0.758857809357115
OSTBETA	5	green	0.755463602023992
PLCE1	5	green	0.752571185166213
HSD11B2	5	green	0.752193624048914
CAPN5	5	green	0.751338819903918
TMPRSS2	5	green	0.750891121513436
CEACAM7	5	green	0.750727316440459
ZBTB7B	5	green	0.748540074830296
SLC35A3	5	green	0.748320339414518
SDCBP2	5	green	0.748259561598914
HSD17B2	5	green	0.747619348833041
CA1	5	green	0.7433607284294
TDP2	5	green	0.742069908630774
TST	5	green	0.741110562500185
C15orf48	5	green	0.740227356955655
BTNL8	5	green	0.739862746023459
MS4A12	5	green	0.739821109825948
BCL10	5	green	0.739754361520689
DHRS9	5	green	0.738982177736674
DHDDS	5	green	0.735767796716688
ACO2	5	green	0.735634382200089
SCAMP2	5	green	0.734644804850336
ATP6V0D1	5	green	0.734074670020201
PLAC8	5	green	0.733789212214926
ENTPD5	5	green	0.732848910245919
AKR1B10	5	green	0.731067681706436
SLC35D1	5	green	0.728463016394691
RPS6KA1	5	green	0.72720354824268
SLC41A2	5	green	0.726560960464764
UGT1A8	5	green	0.725984762898912
TMEM82	5	green	0.725041779420179
DNM2	5	green	0.72431740107201
MALL	5	green	0.722371685453166
BTNL3	5	green	0.722306814478846
PADI2	5	green	0.722051761402809
STYK1	5	green	0.721864041796324
TMEM37	5	green	0.721741385831268
LGALS3	5	green	0.718181934672377
PHGR1	5	green	0.716877395219837
MAPK3	5	green	0.715639844374953
JOSD1	5	green	0.714877287624584
GDPD3	5	green	0.71444795199881
TTC22	5	green	0.711476233198422
BRP44L	5	green	0.710633695124432
SLC4A4	5	green	0.709398568906326
SULT1B1	5	green	0.70823325779716
TMEM9B	5	green	0.705588380120948
RIOK3	5	green	0.704224353838847
PAPSS2	5	green	0.700096042888299
SRI	5	green	0.699644819425911
USP2	5	green	0.698312096921034
GCG	5	green	0.697525376554812
TRIM40	5	green	0.695430325303423
MGST3	5	green	0.695386718332157
LGR4	5	green	0.694367924773631
CES3	5	green	0.69435110284675
MAGI3	5	green	0.69432733323527
BMP2	5	green	0.693346422253369
ACOX1	5	green	0.692672309947292
GOLM1	5	green	0.690840839474484
CCDC68	5	green	0.690718538325037
BDH1	5	green	0.690293317957413
SULT1A1	5	green	0.690171345784804
DSC2	5	green	0.688243487175638
MMP28	5	green	0.687145404491472
LRRC66	5	green	0.684602984443458
B3GALT5	5	green	0.683545924782458
TUBAL3	5	green	0.682251267445857
ACAA2	5	green	0.681306809319404
FAM23A	5	green	0.681007176466074
HADH	5	green	0.680898278475152
BCL2L15	5	green	0.680086069850834
C6orf136	5	green	0.680045732781486
STBD1	5	green	0.679897023909988
CCNYL1	5	green	0.679682262394405
SLC9A1	5	green	0.678717748193677
CDC42SE2	5	green	0.678707494728193
BPNT1	5	green	0.67860928929284
PCSK7	5	green	0.675471839520123
MYO1A	5	green	0.674639089097076
PGM1	5	green	0.674209374433178
FXYD3	5	green	0.673598206045784
ANKRD56	5	green	0.673377298588307
HSD17B11	5	green	0.673326022060449
LIPH	5	green	0.673053092813947
SLC9A2	5	green	0.672666830720181
CEACAM1	5	green	0.672376807669352
RHOC	5	green	0.672076473593633
AMN	5	green	0.671105150740612
CA12	5	green	0.670803206474657
PDE8A	5	green	0.670508152430682
NIPAL1	5	green	0.669801866113874
HPGD	5	green	0.669649853934965
MTM1	5	green	0.669274236138163
CDS1	5	green	0.668678287817447
MAOA	5	green	0.668479152902031
ADH1C	5	green	0.667939779097744
GRAMD3	5	green	0.667451491227535
CALML4	5	green	0.665400312933066
SLC17A4	5	green	0.665126572848185
GIPC1	5	green	0.662487622997647
HADHA	5	green	0.662058231157209
FZD5	5	green	0.661103021339166
CKMT1B	5	green	0.661002867798775
NR5A2	5	green	0.660890508690058
TSPAN3	5	green	0.660782628773254
PDCD6IP	5	green	0.65916586962714
LOC100130933	5	green	0.657769026179891
PAQR8	5	green	0.657211408849901
UQCRFS1	5	green	0.656992923758702
GHITM	5	green	0.655941592686164
PLEKHB2	5	green	0.655653335773349
SDHA	5	green	0.653833036724321
KIAA1522	5	green	0.653556833500537
MXD1	5	green	0.653417315675285
ACVRL1	5	green	0.651738144554749
SIRT6	5	green	0.650860638180321
CLIC5	5	green	0.650807359837644
TTC38	5	green	0.648621724883439
CPT1A	5	green	0.64560397932575
SLC26A3	5	green	0.645522936605572
SEMA6D	5	green	0.644811037137675
CES2	5	green	0.644558707144942
RAVER2	5	green	0.644478675976827
HADHB	5	green	0.642432062615013
SELENBP1	5	green	0.641875095000707
GCNT3	5	green	0.641351924355148
SH3BGRL2	5	green	0.640066849511674
SEMA4G	5	green	0.639912373451185
LGALS9C	5	green	0.638907181069831
SDHD	5	green	0.637703510080127
MFSD11	5	green	0.636543018602967
ATG4A	5	green	0.632507097393374
CDC42EP5	5	green	0.630964467952569
STAP2	5	green	0.630730307295785
HK2	5	green	0.630662543366542
PIP5K1B	5	green	0.630614285405106
ATG4D	5	green	0.629643740701756
SCNN1B	5	green	0.62911681705771
ETFA	5	green	0.629085655862734
TRIM36	5	green	0.628426137561709
KRT20	5	green	0.62841366952902
DSCR3	5	green	0.628073441009489
FAM82A1	5	green	0.627613701408211
CALCOCO2	5	green	0.627146985587811
HMGCL	5	green	0.62584438414756
LETM1	5	green	0.624609346931955
ATP5F1	5	green	0.624155337298042
CHGA	5	green	0.622882318231922
GGT6	5	green	0.622042843845482
TRPM4	5	green	0.621964328587512
NAT2	5	green	0.618382668818067
FMO5	5	green	0.618355594271743
IDH3A	5	green	0.618197975089367
FAM132A	5	green	0.617870046658495
GLTPD1	5	green	0.617283251467302
TMEM45B	5	green	0.616984216358833
SLC25A24	5	green	0.616457038669107
MRPL35	5	green	0.615429434596371
CCL15	5	green	0.615194770506512
PAQR5	5	green	0.614785731018186
TMEM170A	5	green	0.614167293685041
SH3RF1	5	green	0.613356083434297
SLC9A3R1	5	green	0.61156783127874
GALM	5	green	0.611291013200555
PCSK6	5	green	0.610819547802745
ATP5B	5	green	0.60920206201243
PDLIM1	5	green	0.608700672550305
TMEM63B	5	green	0.608249349620324
NRARP	5	green	0.607557147777379
ACAA1	5	green	0.607555362145822
TMEM125	5	green	0.606341577309006
PIGR	5	green	0.606181671654019
PTP4A1	5	green	0.605548236511838
MGAT4A	5	green	0.604898341227096
GJA9	5	green	0.604816275070678
BAK1	5	green	0.604404117115481
RIMKLA	5	green	0.602937939077006
PARM1	5	green	0.600489959811126
EHHADH	5	green	0.599287157398309
GPD2	5	green	0.598960459084763
MVP	5	green	0.598789672617857
FAM55A	5	green	0.598671698335661
LRRC31	5	green	0.597837891626495
LGALS2	5	green	0.597259707986694
SH3BP1	5	green	0.596935177912261
C5orf32	5	green	0.596682708050586
CLRN3	5	green	0.595758943189163
SLC16A9	5	green	0.590103898263013
MLX	5	green	0.5892988914535
NIT1	5	green	0.587655941359076
SERINC2	5	green	0.587103207425588
PRR13	5	green	0.585225977149173
FAM3D	5	green	0.583536547740843
C19orf21	5	green	0.582837162990485
PKP2	5	green	0.582830308930969
RER1	5	green	0.581991351754946
EPHX2	5	green	0.581871961655725
TMEM20	5	green	0.580623692213786
ATP1B3	5	green	0.579680068219481
NR2F6	5	green	0.579674084842549
PCK1	5	green	0.57921229006155
CYP2C18	5	green	0.578054947903882
FA2H	5	green	0.577692949354407
UQCRC2	5	green	0.577644612719528
STARD5	5	green	0.577415798888872
LRRFIP2	5	green	0.57725721316359
FAM108C1	5	green	0.57691350018387
MMP15	5	green	0.576589510358426
LPCAT3	5	green	0.575467163948089
C2CD2L	5	green	0.573829490875173
PIGZ	5	green	0.572964311875941
SLC23A1	5	green	0.571782454691958
RAB8A	5	green	0.569449999511216
IGSF9	5	green	0.569132970091071
RHBDL2	5	green	0.565691646470928
SDHB	5	green	0.563615932198721
SLC37A1	5	green	0.562863727442731
CCRL2	5	green	0.560422801012877
ITPKA	5	green	0.560026405640108
GOT1	5	green	0.558648805524958
XRCC6BP1	5	green	0.558366368940059
NEU4	5	green	0.556221628395518
B3GNT5	5	green	0.555044083661306
MYO1D	5	green	0.554091084473575
TMBIM6	5	green	0.554001268643863
CLTB	5	green	0.553514022386059
XK	5	green	0.553463270300143
HMGCS2	5	green	0.552750790726125
TCEA3	5	green	0.551605856029754
ADH6	5	green	0.550728549493342
KBTBD11	5	green	0.549348760019393
LGALS9B	5	green	0.548318312713835
WWP2	5	green	0.547664021799455
IMPA1	5	green	0.547320315025355
CMBL	5	green	0.547119875009462
AUH	5	green	0.545902796769022
BSG	5	green	0.545778358924382
ARF3	5	green	0.545600433557393
SH3RF2	5	green	0.544414048734211
NADK	5	green	0.543628593120572
USP53	5	green	0.536645226226474
DHRS1	5	green	0.536001705269366
NHEJ1	5	green	0.535970196628315
LDLRAP1	5	green	0.535647752583983
FAM83E	5	green	0.534133244586656
MUC13	5	green	0.533922517936729
GSTM4	5	green	0.53367691288679
AKR7A3	5	green	0.533432231538966
RNF186	5	green	0.532680278219702
HAPLN1	5	green	0.531990482134341
LPAR5	5	green	0.531696153653629
USP38	5	green	0.530846409039611
PCK2	5	green	0.528892071600053
ELOVL6	5	green	0.526931070896004
CYP2J2	5	green	0.523380987419722
SLC22A18	5	green	0.522847134742764
AIM1	5	green	0.515549621828369
C1orf125	5	green	0.514649448333235
INSC	5	green	0.513823282949198
ARHGEF16	5	green	0.50999546914428
PFKFB2	5	green	0.509704025043319
B4GALNT3	5	green	0.50799790462665
CKB	5	green	0.507929180524357
TMEM144	5	green	0.507671492562509
ACSM3	5	green	0.506266310796073
TSPAN8	5	green	0.505462704479963
PPARGC1B	5	green	0.505425413190671
SDF4	5	green	0.505087840177128
SLC35C1	5	green	0.504709428161241
PPCS	5	green	0.50229755865795
TPD52	5	green	0.501547003879869
MAP2K6	5	green	0.5005647293114
GSDMB	5	green	0.50003959747898
HIBCH	5	green	0.499060731513513
GPR128	5	green	0.497859348708367
SLC27A2	5	green	0.495583372108796
PVRL3	5	green	0.495549603840769
SSFA2	5	green	0.494199769070925
FUT2	5	green	0.49290170781144
SLC6A8	5	green	0.491962818978064
MFSD9	5	green	0.491588593020953
EFNA2	5	green	0.491526732606661
VRK3	5	green	0.491107922151293
SLC9A3	5	green	0.490927286546285
C22orf28	5	green	0.488593763523013
ACADSB	5	green	0.486638217139283
SLC25A5	5	green	0.486415065868831
AKR1B15	5	green	0.484827982838304
PWWP2B	5	green	0.483699112521726
PDXDC1	5	green	0.482859697474376
KRT8	5	green	0.482841668468108
TMEM135	5	green	0.480822656346068
FAM45A	5	green	0.478718440220382
NDUFS1	5	green	0.475222223137115
ELOVL1	5	green	0.472984011297129
NOSTRIN	5	green	0.472524047773014
ZNF440	5	green	0.472299207335082
SULT1A3	5	green	0.471646438664468
STX19	5	green	0.470732879702014
C12orf36	5	green	0.470097650706198
KRT19	5	green	0.469546497160787
SFN	5	green	0.466561464754382
ALDH2	5	green	0.466441672247638
HNF4G	5	green	0.461108852359893
PFKL	5	green	0.460595665422775
TOMM40L	5	green	0.460502727121431
AKR7A2	5	green	0.460155539440802
FH	5	green	0.45902202845296
VASP	5	green	0.458918416681114
DECR1	5	green	0.455876418248437
TOR1B	5	green	0.454919821222632
TRIM15	5	green	0.453751238743364
EHD4	5	green	0.45208452832201
TTC39A	5	green	0.451710695025598
MAP2K2	5	green	0.451678308651516
ARMC7	5	green	0.451460199628615
S100A10	5	green	0.451120317577494
CFL1	5	green	0.4508946607842
PPP1R11	5	green	0.449517802095609
HMGCR	5	green	0.448602366681448
FDX1	5	green	0.448406310336571
CORO1B	5	green	0.448177122831262
NBL1	5	green	0.447632019535925
PID1	5	green	0.446745114642217
IFNGR1	5	green	0.446075373905124
KCTD5	5	green	0.445992791381875
LOC115110	5	green	0.444615343411926
STXBP2	5	green	0.444195876699979
MMAA	5	green	0.443549570791232
CRYM	5	green	0.437235984907376
SLC25A3	5	green	0.435864664507248
GBP3	5	green	0.434973758520481
C9orf152	5	green	0.434269216362232
SH3BGRL3	5	green	0.433920701590592
DHX32	5	green	0.429267540653833
ENKUR	5	green	0.425845936535044
FUT3	5	green	0.425286558859773
FCAMR	5	green	0.417974387547826
CMPK1	5	green	0.416773162514075
SPINT2	5	green	0.41654370947191
SYTL5	5	green	0.415931148523496
APAF1	5	green	0.415129725140451
FAM83F	5	green	0.413222124298528
FSIP1	5	green	0.408797014969815
ACOT4	5	green	0.408423242799172
FUT6	5	green	0.407229895403623
EPN3	5	green	0.402436634933445
PRSS3	5	green	0.401269334109148
CAPZB	5	green	0.40098396592786
BCL2L14	5	green	0.400800802809688
INF2	5	green	0.400197191991805
COG7	5	green	0.395948149026269
CMTM4	5	green	0.393148673926037
EGF	5	green	0.392850134770221
MGST1	5	green	0.389608478352498
FOXA3	5	green	0.383370273867498
CEACAM22P	5	green	0.381607002202897
CBR1	5	green	0.38142435975252
PECR	5	green	0.38109904289226
TRIM25	5	green	0.380754020710461
SLC6A7	5	green	0.379535796167232
TMEM8A	5	green	0.379142943524858
SLC25A4	5	green	0.378637098208797
SLC44A3	5	green	0.378161086570578
FBXL14	5	green	0.377210812066196
GAL3ST2	5	green	0.37576581635796
CS	5	green	0.367976197985159
DHCR24	5	green	0.366758116054982
MBOAT7	5	green	0.364925026023239
ZNF684	5	green	0.362409369560579
EFHD2	5	green	0.362370863664729
PPP1CC	5	green	0.36080794741414
COQ2	5	green	0.359986643895501
SLC39A8	5	green	0.355075484109651
OCLN	5	green	0.354006083196609
RAB5C	5	green	0.344630214212641
DMBT1	5	green	0.342994590284864
DDA1	5	green	0.342482934189107
MDH1	5	green	0.341596177053051
PROSC	5	green	0.331099879299812
FAM13A	5	green	0.327123619689454
ECHDC1	5	green	0.325821937495807
IMMT	5	green	0.324849801480337
DUOX2	5	green	0.321387792343088
PIGG	5	green	0.316644190092324
EMP2	5	green	0.315789591949371
RHPN2	5	green	0.313717998439576
CYP2C19	5	green	0.313243269007327
ID3	5	green	0.311872800561808
FAM135A	5	green	0.311164421742977
FAR1	5	green	0.297877695890182
ATP2C2	5	green	0.297397095785869
COQ5	5	green	0.29486826683484
PEF1	5	green	0.256146860388592
SPACA4	5	green	0.233401374256117
DEDD2	5	green	0.194385171936769
SEMA3F	5	green	-0.301363554032374
RPL23AP7	5	green	-0.304348074693967
PTMS	5	green	-0.316500588863028
CCDC28B	5	green	-0.321216606543655
SEPT2	5	green	-0.324772720709364
SC65	5	green	-0.353195123649901
CDKN2A	5	green	-0.361844868450133
CCDC74B	5	green	-0.363202762764063
CDR2	5	green	-0.364697105082076
RAB7L1	5	green	-0.366291634606436
GTF2IP1	5	green	-0.370925307513805
SLC15A4	5	green	-0.376335953504181
NPHP1	5	green	-0.380549147004064
ENAH	5	green	-0.380625401913105
PHC2	5	green	-0.382513436245777
KIAA1586	5	green	-0.393334940180604
ZNF30	5	green	-0.395670027201418
FOXA2	5	green	-0.398568756696838
PION	5	green	-0.409272172396011
CUL7	5	green	-0.419279263509918
TUBB3	5	green	-0.420511676940985
TCTN2	5	green	-0.423659772570569
GRB10	5	green	-0.424820625100047
CD81	5	green	-0.433828529882693
NDE1	5	green	-0.435278216666599
PORCN	5	green	-0.444614850689583
STX2	5	green	-0.447323931721276
NAT14	5	green	-0.450454299466739
HYAL2	5	green	-0.460179365678314
NAB1	5	green	-0.466140339919013
FXR1	5	green	-0.475855237917626
ANO6	5	green	-0.479166426715168
C19orf26	5	green	-0.479933174215327
PLS3	5	green	-0.485138908049814
FOXP4	5	green	-0.492504577014788
HSF2	5	green	-0.494306679293581
C19orf44	5	green	-0.495243317024697
HABP4	5	green	-0.497032512140793
ZAK	5	green	-0.502591711108992
ZNF267	5	green	-0.504109242697774
PACSIN3	5	green	-0.507069464927135
OSBPL10	5	green	-0.507519034881234
TBC1D16	5	green	-0.509944247577688
H19	5	green	-0.515994893405546
WDR35	5	green	-0.522209405949938
ALS2	5	green	-0.524003618524024
INHBB	5	green	-0.524420173249021
LOH3CR2A	5	green	-0.528424195573364
TMEM43	5	green	-0.543849210431826
ACVR2B	5	green	-0.544720050466114
PATZ1	5	green	-0.546395430061066
SFXN3	5	green	-0.549784220365765
KIF3A	5	green	-0.550287357685394
CELSR1	5	green	-0.551903742852713
COPS8	5	green	-0.555157143682584
MYL6B	5	green	-0.571171192336234
ABI2	5	green	-0.580812968380298
PTK7	5	green	-0.582330638659125
PTPN12	5	green	-0.621858757137953
DLGAP4	5	green	-0.626108601074094
TIMP1	5	green	-0.637778010967443
OXTR	5	green	-0.639539517127293
CSNK1E	5	green	-0.661084989202144
TMEM132A	5	green	-0.673273112047161
NAP1L1	5	green	-0.682105222579533
SNAI1	5	green	-0.682903033564063
ZSWIM4	5	green	-0.684424730867207
JUB	5	green	-0.77849638717638
TRIP13	2	blue	0.901891520845526
C3orf26	2	blue	0.888004251730186
NOP58	2	blue	0.876499488803848
WDR43	2	blue	0.871806217759664
WDR75	2	blue	0.868127932124258
BRIX1	2	blue	0.86632665215968
HSPD1	2	blue	0.865726147171652
PPAT	2	blue	0.860408240671578
C11orf82	2	blue	0.860318008874075
DSCC1	2	blue	0.859755106636621
SUV39H2	2	blue	0.859209989986579
C1orf135	2	blue	0.855986409084162
CDK1	2	blue	0.855937960836128
RAD54B	2	blue	0.853033580444757
RFC4	2	blue	0.852447283653455
HJURP	2	blue	0.850514422446645
MTHFD1L	2	blue	0.850399091389923
DCUN1D5	2	blue	0.848931617501641
PAICS	2	blue	0.84879587330629
DKC1	2	blue	0.847583665219673
CDK4	2	blue	0.8475114890682
MCM10	2	blue	0.84722840983782
TPX2	2	blue	0.846528910951675
NUF2	2	blue	0.845982338051272
SKA3	2	blue	0.843049223107671
NME1	2	blue	0.839116784329626
BYSL	2	blue	0.836702832937417
PA2G4	2	blue	0.835236833522707
ANLN	2	blue	0.832959776505903
NCAPH	2	blue	0.832141313762428
UBE2C	2	blue	0.828995882156096
BUB1	2	blue	0.82782749066237
CCT2	2	blue	0.825079187224518
PNPT1	2	blue	0.824788253643813
FANCB	2	blue	0.823134130123801
SPC25	2	blue	0.823045592597396
MAD2L1	2	blue	0.822874984984837
CENPA	2	blue	0.822723190056321
ABCE1	2	blue	0.822465462507689
TTK	2	blue	0.82198322992072
PUS7	2	blue	0.820850811557304
NEK2	2	blue	0.820718003959344
C12orf48	2	blue	0.820511245583947
POLR1B	2	blue	0.817901595188082
FAM54A	2	blue	0.817590873738131
GNL3	2	blue	0.817485436818213
CDCA5	2	blue	0.817403993307207
GMPS	2	blue	0.817222553287596
SSB	2	blue	0.815570657992116
CIRH1A	2	blue	0.815299281204459
POLR2D	2	blue	0.814646597331195
CDK2	2	blue	0.81279062267128
RAN	2	blue	0.812415921712216
NUP37	2	blue	0.812079588212344
CCT6A	2	blue	0.811395732798877
ECT2	2	blue	0.811342583530728
DDX10	2	blue	0.811018358885802
CENPN	2	blue	0.808833900002987
KPNA2	2	blue	0.807833303133028
EEF1E1	2	blue	0.807774413020535
AURKA	2	blue	0.806809093319453
EXO1	2	blue	0.804175161117721
KIF23	2	blue	0.804003574201976
EXOSC2	2	blue	0.803608660931463
KIF18B	2	blue	0.803073918017488
SET	2	blue	0.802257066079778
NUP107	2	blue	0.801862082810345
MND1	2	blue	0.801699116594136
NOP2	2	blue	0.800125317366114
SGOL1	2	blue	0.799224799130477
MCM3	2	blue	0.798781498520985
C10orf2	2	blue	0.798410329630502
TOP2A	2	blue	0.798356252486188
RACGAP1	2	blue	0.798155400686878
LRP8	2	blue	0.797165284322367
TEX10	2	blue	0.797016328285021
RNASEH2A	2	blue	0.796416516466454
CCDC41	2	blue	0.796066664599927
MELK	2	blue	0.795239344738913
CSTF3	2	blue	0.792691302248589
CEP55	2	blue	0.792455402923318
POLR1C	2	blue	0.791392920889655
TEAD4	2	blue	0.790510060693308
IARS	2	blue	0.789520378909401
MRPL3	2	blue	0.788249494135194
RBM28	2	blue	0.788182572515508
E2F1	2	blue	0.787479617111604
CCT7	2	blue	0.787226960113662
PSMD14	2	blue	0.786847573726671
NCAPG	2	blue	0.785553407609444
CCDC99	2	blue	0.785437861913934
CCNB1	2	blue	0.784500733293227
RAD18	2	blue	0.783382395974943
CDC6	2	blue	0.783170228035794
KIAA0020	2	blue	0.782653112468956
DIAPH3	2	blue	0.782176508281284
MCM6	2	blue	0.780784355990066
PPIL1	2	blue	0.780010417670636
KIF4A	2	blue	0.779137560346913
HSP90AB1	2	blue	0.778150630045217
CPSF3	2	blue	0.777909173319691
CCT5	2	blue	0.777610471360268
CDC45	2	blue	0.777428349214875
RAD54L	2	blue	0.777204736220098
ANAPC7	2	blue	0.776985534980629
HSPE1	2	blue	0.776351783533838
XPO1	2	blue	0.776283336339405
XPOT	2	blue	0.776246422112923
NOLC1	2	blue	0.775291207759337
ATAD2	2	blue	0.77507516485916
DNAJC2	2	blue	0.773327949310126
C17orf96	2	blue	0.773307578759999
NCAPG2	2	blue	0.77319941004559
NOL10	2	blue	0.77241691552674
NPM1	2	blue	0.771974290127857
LTV1	2	blue	0.771803130124267
KIF2C	2	blue	0.771628753851299
CKS2	2	blue	0.771102687693965
SGOL2	2	blue	0.769868422766329
NAT10	2	blue	0.769783273487976
EZH2	2	blue	0.769469390969583
CCT3	2	blue	0.768569245635238
DDX31	2	blue	0.767935909550988
RANBP1	2	blue	0.765556152697145
MTHFD2	2	blue	0.765238712074332
MCM2	2	blue	0.765002697306227
RPP40	2	blue	0.764623470210124
OGFOD1	2	blue	0.764503751283575
CDC25A	2	blue	0.764332558871958
TFAP4	2	blue	0.764125548435821
RRM2	2	blue	0.762751425365383
RBMX	2	blue	0.762661377199656
SHCBP1	2	blue	0.762008259545443
XPO5	2	blue	0.761969511449785
PAK1IP1	2	blue	0.760635831079727
GRPEL2	2	blue	0.759252698080222
SLC7A5	2	blue	0.759049286026848
PRPF4	2	blue	0.757659032885076
C16orf59	2	blue	0.757641776186141
EME1	2	blue	0.756748125934541
SNHG1	2	blue	0.756387583179259
RIOK1	2	blue	0.756315751217495
NCL	2	blue	0.756308099618828
SNRPF	2	blue	0.756303864557854
MCM7	2	blue	0.756231757132794
DEPDC1B	2	blue	0.755577279409403
DDX55	2	blue	0.754845245576358
CKAP2L	2	blue	0.754380611991248
KIF14	2	blue	0.754134511836495
RCC1	2	blue	0.753341810864198
NAA15	2	blue	0.752921148228141
RFWD3	2	blue	0.752637825763549
TMEM97	2	blue	0.752460457154409
PRMT3	2	blue	0.751164201809257
ZNF695	2	blue	0.750566084293311
GINS3	2	blue	0.750546697526136
ATIC	2	blue	0.750244414743329
DTL	2	blue	0.74965398491028
SFRS7	2	blue	0.748872521749906
TRAIP	2	blue	0.74809350306916
GGCT	2	blue	0.748057935993424
PSAT1	2	blue	0.747307479119804
CHEK2	2	blue	0.747105965734902
RSL1D1	2	blue	0.74701256559243
GINS1	2	blue	0.745558576296984
ACTL6A	2	blue	0.744845145112608
ENOPH1	2	blue	0.744768710873631
GTSE1	2	blue	0.743979644043583
PLK1	2	blue	0.743943243972481
MYBL2	2	blue	0.74270979691997
NUDT5	2	blue	0.74243093928075
CCDC59	2	blue	0.742161996116157
C15orf42	2	blue	0.741669612656805
C12orf11	2	blue	0.741493488080196
DDX18	2	blue	0.741409621001669
SMYD5	2	blue	0.741221742998952
CENPE	2	blue	0.740893950661616
PKMYT1	2	blue	0.739815411585945
GART	2	blue	0.73941743585452
PLK4	2	blue	0.739212731832444
RPAP3	2	blue	0.738776997186043
GARS	2	blue	0.73776860142495
BRCA2	2	blue	0.736820524262541
UBE2S	2	blue	0.736553930466533
KIFC1	2	blue	0.73639617469508
CPSF6	2	blue	0.736219587068914
PYCR1	2	blue	0.73574730426495
CEP78	2	blue	0.735258906743178
PRIM2	2	blue	0.734672934273878
ZC3H8	2	blue	0.732878048248104
KIF15	2	blue	0.732874735120307
BLM	2	blue	0.732851474348901
UTP18	2	blue	0.731660487579613
PPM1G	2	blue	0.730984260295396
RPF2	2	blue	0.729598467924173
NUP43	2	blue	0.729450841828842
CCAR1	2	blue	0.728921043320728
UTP6	2	blue	0.728841266798805
PRC1	2	blue	0.728770893663355
SFRS13A	2	blue	0.728499167299776
FEN1	2	blue	0.727446557570794
CTPS	2	blue	0.726749801883974
STIP1	2	blue	0.726354207607935
DNAJC9	2	blue	0.725935993074086
AHCY	2	blue	0.725891548197761
WDR3	2	blue	0.725721011053146
NOB1	2	blue	0.723964862923305
SSRP1	2	blue	0.723690201004422
NUP93	2	blue	0.721938304196368
THUMPD2	2	blue	0.721873756857076
NIP7	2	blue	0.721845690138249
PTTG1	2	blue	0.721708678374049
NUSAP1	2	blue	0.720754438226907
DLGAP5	2	blue	0.719905489172924
DENR	2	blue	0.71979099998612
TIMELESS	2	blue	0.71973694593838
DTYMK	2	blue	0.719442241613645
BUB3	2	blue	0.719085891866422
DARS	2	blue	0.717747354725539
ZWINT	2	blue	0.717240639774159
SFRS1	2	blue	0.717225909457777
CCNE1	2	blue	0.715300023322698
DONSON	2	blue	0.715222149907557
UTP15	2	blue	0.714921154809171
SNRPE	2	blue	0.714151143118
PDCD5	2	blue	0.713647662179516
CEP72	2	blue	0.713012093704849
MPHOSPH10	2	blue	0.712833889822397
FANCA	2	blue	0.711576218797208
C1orf109	2	blue	0.711341447525429
PALB2	2	blue	0.711169155174927
SIGMAR1	2	blue	0.71064948095306
MRPS23	2	blue	0.710642533249077
CCDC34	2	blue	0.710468929804797
SPAG5	2	blue	0.710460540806556
WDR4	2	blue	0.709178352190012
SFPQ	2	blue	0.709045903337224
CKS1B	2	blue	0.708674910376542
TAF1D	2	blue	0.707671277039067
CDCA7	2	blue	0.706937977567885
SF3B3	2	blue	0.706287043852743
FTSJ2	2	blue	0.706176505099597
WDR77	2	blue	0.706073012411769
SHMT2	2	blue	0.705848209635689
LMNB2	2	blue	0.705327051066095
CCNB2	2	blue	0.704385209967083
QSOX2	2	blue	0.703892714467838
CENPF	2	blue	0.703242699375892
CENPO	2	blue	0.702857534867332
PRIM1	2	blue	0.702735051780063
CCDC58	2	blue	0.702263154973819
SYNCRIP	2	blue	0.702154770614377
CDCA8	2	blue	0.701887292837645
FOXM1	2	blue	0.700996580363158
ASF1B	2	blue	0.700295732540728
DDX56	2	blue	0.699590692660846
CACYBP	2	blue	0.699150483013502
ZNF473	2	blue	0.699066350005076
GINS2	2	blue	0.698845779908862
HNRNPA2B1	2	blue	0.698824738927042
MRPS17	2	blue	0.698504721542991
FARSB	2	blue	0.698186355494481
NAE1	2	blue	0.697883441683674
SFRS2	2	blue	0.697728150478947
SCLY	2	blue	0.697462241774107
RRP15	2	blue	0.697294308541951
NFXL1	2	blue	0.696346747009752
C4orf43	2	blue	0.696182254684251
ASPM	2	blue	0.695431317832294
NOP14	2	blue	0.695189393537325
CDT1	2	blue	0.694719425439994
BZW2	2	blue	0.694593844568903
MCM4	2	blue	0.694123763865994
EXOSC5	2	blue	0.693678434638381
IQGAP3	2	blue	0.692154153534217
KIF11	2	blue	0.692091081485785
CDC123	2	blue	0.692076405930209
KIF20B	2	blue	0.692009970051823
EIF3M	2	blue	0.691723130269701
ZNF259	2	blue	0.690961419669707
RPL7L1	2	blue	0.690733325821938
SFRS3	2	blue	0.690510518595851
TMEM41A	2	blue	0.690049644931236
PTMA	2	blue	0.687987172239386
MTPAP	2	blue	0.68692054405744
RNF8	2	blue	0.686880370311893
THOC4	2	blue	0.686628610850672
G3BP1	2	blue	0.685110201595703
AURKB	2	blue	0.684981192402736
BCCIP	2	blue	0.684539324363663
POLE2	2	blue	0.684388967230544
HDAC2	2	blue	0.68396112328685
TRMT11	2	blue	0.683885310515944
PDCD2	2	blue	0.683860401956818
TIPIN	2	blue	0.683601482626403
CENPW	2	blue	0.683336886394545
E2F6	2	blue	0.681709989526765
C21orf45	2	blue	0.680673618558425
CLNS1A	2	blue	0.680391457562562
PGAM5	2	blue	0.679264577554245
CCT8	2	blue	0.678936788476471
ZNF367	2	blue	0.678522884913572
NOL11	2	blue	0.677555007773384
PRPF40A	2	blue	0.677296863230515
FBXO45	2	blue	0.676730746015142
VRK1	2	blue	0.675552539166326
HAUS5	2	blue	0.6747034540104
HNRNPL	2	blue	0.673930321850884
KARS	2	blue	0.673846124889123
CPNE7	2	blue	0.673726181507643
R3HDM1	2	blue	0.67367728646496
OBFC2B	2	blue	0.673474295003043
MYC	2	blue	0.673276551509582
CEBPZ	2	blue	0.673013866974508
HEATR1	2	blue	0.672886239691589
C4orf21	2	blue	0.672761683555887
RPUSD4	2	blue	0.672497780096053
ARMC10	2	blue	0.671323059765477
DIMT1L	2	blue	0.671318117388813
DPH2	2	blue	0.670975471666015
INTS7	2	blue	0.669957039177125
GPATCH4	2	blue	0.669906707506055
NOL8	2	blue	0.669751109357059
SNRPA1	2	blue	0.66936281692868
PTGES3	2	blue	0.669292771989411
PTPLAD1	2	blue	0.668918634151834
GLO1	2	blue	0.668904378910266
SLBP	2	blue	0.668762319356749
PWP1	2	blue	0.667463882567406
ELAVL1	2	blue	0.667458295996628
PPA1	2	blue	0.667266602866145
MASTL	2	blue	0.667232501123003
SRPK1	2	blue	0.666545211098773
HEATR2	2	blue	0.666425344251938
EPR1	2	blue	0.666381724384994
SORD	2	blue	0.666299044888894
TOPBP1	2	blue	0.664964467314474
TMEM194A	2	blue	0.663703871607968
MAGOHB	2	blue	0.663699002983228
CDC20	2	blue	0.662452259383645
ZWILCH	2	blue	0.661636066345951
TTF2	2	blue	0.660665746227068
ILF2	2	blue	0.659886902862004
WDR5	2	blue	0.65938956181511
PFDN2	2	blue	0.65917313679673
C9orf100	2	blue	0.659105187667928
FAM60A	2	blue	0.657293799189439
ODC1	2	blue	0.657165867612134
PSMA1	2	blue	0.655911664384333
HN1L	2	blue	0.654633929044778
ADK	2	blue	0.653921941030008
TTC27	2	blue	0.653815677518256
TRIM59	2	blue	0.652992154800916
SR140	2	blue	0.652755297170359
LIG1	2	blue	0.652275497195068
WDHD1	2	blue	0.651703227318703
PAQR4	2	blue	0.651360976064375
MGC14436	2	blue	0.650451690764929
KIF24	2	blue	0.65028630506266
RABEPK	2	blue	0.647813351528031
GLS2	2	blue	0.647124102742612
TAF1A	2	blue	0.64702123133826
FAM136A	2	blue	0.64496664662431
WDR46	2	blue	0.644939679213102
NOL6	2	blue	0.6433841922485
TWISTNB	2	blue	0.64335773133675
CHORDC1	2	blue	0.642990298415174
NARS2	2	blue	0.642836893190939
RTKN	2	blue	0.641161584498816
ARHGAP11A	2	blue	0.640911442946652
EIF3J	2	blue	0.640479341521695
YARS	2	blue	0.640299628434146
CHAF1A	2	blue	0.638768501098266
SMYD2	2	blue	0.638104775187406
UBA2	2	blue	0.638015160038662
CGREF1	2	blue	0.637981793289073
MRPL9	2	blue	0.635983517518939
ZNF485	2	blue	0.635982554998342
CENPQ	2	blue	0.63535693329599
MINA	2	blue	0.635153069386645
RG9MTD1	2	blue	0.634705328329411
YEATS4	2	blue	0.633268323135944
PTBP1	2	blue	0.632928001846046
RRM1	2	blue	0.632378648236508
C21orf59	2	blue	0.632224001270229
H2AFZ	2	blue	0.63194065172831
BRIP1	2	blue	0.631644115920391
AEN	2	blue	0.630229038803589
GLRX3	2	blue	0.629790251169509
MARS	2	blue	0.629719862257122
AASDHPPT	2	blue	0.629078748600526
OIP5	2	blue	0.628298373303787
FAM64A	2	blue	0.627917774167343
PSMG1	2	blue	0.627457284337352
TRIM28	2	blue	0.627397455568856
DUSP14	2	blue	0.627083494695386
ORC1L	2	blue	0.626811632369477
RPIA	2	blue	0.626548013033633
CDC25B	2	blue	0.62631486676497
KIAA0101	2	blue	0.625960071874915
KRR1	2	blue	0.625553607115533
AP1S3	2	blue	0.625101406276559
NCAPD2	2	blue	0.624368923501695
KIF4B	2	blue	0.623303247588048
GSTCD	2	blue	0.621840688985583
RFT1	2	blue	0.620977171399897
SNHG4	2	blue	0.620192994663209
SNRPD1	2	blue	0.620155748225464
LSG1	2	blue	0.619011023639409
EARS2	2	blue	0.618737712445248
ACBD6	2	blue	0.617940895654998
NSUN5	2	blue	0.617506632753181
SETD6	2	blue	0.617132340124663
RPGRIP1L	2	blue	0.617004920108088
IPO4	2	blue	0.616821274205394
FAM98A	2	blue	0.616796331094987
JPH1	2	blue	0.616445387341072
C17orf75	2	blue	0.615062966264182
RAD1	2	blue	0.61494461926782
TACC3	2	blue	0.614794184629917
PTCD1	2	blue	0.614535805167459
DNMT1	2	blue	0.612789140347628
ODF2	2	blue	0.612723727577384
HNRNPU	2	blue	0.612448555221061
RNPS1	2	blue	0.612328564245334
DNAJA3	2	blue	0.610405538126934
CCNJ	2	blue	0.609327208619909
PSMD12	2	blue	0.60917809759528
HMGB3	2	blue	0.608969218935376
ASNS	2	blue	0.608622684256822
HDGF	2	blue	0.60848838490227
RNASEH1	2	blue	0.608295509852973
STMN1	2	blue	0.607649622487162
UBE2I	2	blue	0.60741535572516
PREB	2	blue	0.607235918618375
POLE3	2	blue	0.606148623955964
NEDD1	2	blue	0.605857321843751
VSNL1	2	blue	0.60568047061508
SLMO1	2	blue	0.605598898617288
NANP	2	blue	0.605401758645995
MSH6	2	blue	0.605006768440212
NSUN2	2	blue	0.604536931684141
TRIM27	2	blue	0.60289372937473
AMMECR1	2	blue	0.601660821624904
C16orf88	2	blue	0.601267578654417
PSPC1	2	blue	0.600244713056956
DAP3	2	blue	0.600224120218914
MKI67	2	blue	0.597891808827497
THOC3	2	blue	0.596343382071525
POLD1	2	blue	0.595223846258406
NAT9	2	blue	0.593861657493748
CMTM8	2	blue	0.593367681360994
STRAP	2	blue	0.593281932355293
C14orf143	2	blue	0.592296280663772
TUBG1	2	blue	0.591832217132865
FANCG	2	blue	0.589492932978924
LMNB1	2	blue	0.588684735312548
DDX47	2	blue	0.588180943342314
GRPEL1	2	blue	0.58764516080421
NASP	2	blue	0.58748628335079
MEST	2	blue	0.586783302998165
TRA2B	2	blue	0.586004752545597
RCC2	2	blue	0.585733584066068
SCD	2	blue	0.585273803627493
DHCR7	2	blue	0.585227001057382
HNRNPD	2	blue	0.584548973721973
TBRG4	2	blue	0.584031539045333
RCN1	2	blue	0.583850044433518
KDM1A	2	blue	0.583003825892448
CLPB	2	blue	0.582664637564418
ABCF2	2	blue	0.581983416483743
GABPB1	2	blue	0.580869084752727
ZW10	2	blue	0.580005495301093
C2orf44	2	blue	0.579932693859622
KIF9	2	blue	0.579360384745263
SQLE	2	blue	0.577916299423612
METAP2	2	blue	0.577522050699562
STC2	2	blue	0.575683695785795
HSD17B7	2	blue	0.575218208551133
HNRNPK	2	blue	0.574182026420943
CCNO	2	blue	0.573403275802116
SAAL1	2	blue	0.573118515704038
RPS6KL1	2	blue	0.5726809007785
HAT1	2	blue	0.572297401385235
POC5	2	blue	0.572162177263266
UBFD1	2	blue	0.571823673471634
SMN2	2	blue	0.571787742646079
NUDT21	2	blue	0.570674892185693
HMGB2	2	blue	0.569954284052086
ANP32B	2	blue	0.569539079143934
PVR	2	blue	0.56944869926551
TFAM	2	blue	0.568707109331547
CCNE2	2	blue	0.567294307935889
DDX11	2	blue	0.566681810855911
SLC3A2	2	blue	0.565065219129717
PHF19	2	blue	0.564898358735549
FUS	2	blue	0.564822512247626
E2F8	2	blue	0.564377861163337
SDAD1	2	blue	0.563303480683394
CLSPN	2	blue	0.562753955818892
C2orf34	2	blue	0.562581889897224
RAD51	2	blue	0.562264637101423
ZNF74	2	blue	0.562225562581252
TFB2M	2	blue	0.561802854102677
UBE2N	2	blue	0.561752069457774
SSX2IP	2	blue	0.561635679929166
TMPO	2	blue	0.561216665464204
NT5DC2	2	blue	0.560940095921865
TMEM185B	2	blue	0.557008826683067
SLC7A11	2	blue	0.556789995981402
MLF1IP	2	blue	0.556757520556065
C2orf70	2	blue	0.554587349549581
PSME4	2	blue	0.554358502562918
AIMP1	2	blue	0.554348706578069
ULBP3	2	blue	0.55333394542572
CDCA2	2	blue	0.54969518160666
ZNF200	2	blue	0.549302426988056
HNRNPR	2	blue	0.549032064848039
MSL3L2	2	blue	0.54734436125721
NUP188	2	blue	0.546189072901906
ARNTL2	2	blue	0.545699735443149
DDX19A	2	blue	0.545695237751519
SKA2	2	blue	0.544928457632128
PPHLN1	2	blue	0.544385973843627
TRNT1	2	blue	0.54429877463652
SLC35B2	2	blue	0.544204861761813
NAA50	2	blue	0.544044820547852
SLC19A2	2	blue	0.543984076429259
RSRC1	2	blue	0.543837238750546
ZNF207	2	blue	0.54355572219134
C10orf119	2	blue	0.542978567059203
EIF5B	2	blue	0.542518211278289
GPATCH2	2	blue	0.542164136841083
HYAL3	2	blue	0.541012976423004
SLC29A1	2	blue	0.540414457176455
MSI2	2	blue	0.539617476603642
WDR92	2	blue	0.539222451407
TNS4	2	blue	0.538996422476883
C1orf107	2	blue	0.537268426704762
XKRX	2	blue	0.533807746911031
C12orf66	2	blue	0.532568763053602
XRCC3	2	blue	0.531482254575151
DEK	2	blue	0.531109185902177
WDR53	2	blue	0.530529258415007
HSPA14	2	blue	0.530176395776217
UBAP2L	2	blue	0.529803708993068
CXCL3	2	blue	0.529802426199794
TK1	2	blue	0.529597885483492
HNRNPA3	2	blue	0.528967368169506
FOSL1	2	blue	0.52894393956912
TARS	2	blue	0.528441387543053
MORC4	2	blue	0.528035104430627
FAM161A	2	blue	0.527871943846059
SLC25A22	2	blue	0.527183439821199
ARHGAP11B	2	blue	0.526139410956647
C2CD4A	2	blue	0.52606588556226
PSMC2	2	blue	0.525448109928306
KHDRBS1	2	blue	0.525065253508397
AHCTF1	2	blue	0.52474945133241
HNRNPF	2	blue	0.52438183360901
SEPHS1	2	blue	0.522950410926843
KIAA1274	2	blue	0.521750564767713
GCSH	2	blue	0.519356290533891
NDUFAF4	2	blue	0.51915788107269
TBCE	2	blue	0.518904348355497
RABGGTB	2	blue	0.518278413428638
XPNPEP3	2	blue	0.517976609689383
TLX1	2	blue	0.517524968818114
CLDN2	2	blue	0.517053816371326
GPR19	2	blue	0.515878999806956
CCDC113	2	blue	0.515400701589438
C12orf24	2	blue	0.515140202405771
INCENP	2	blue	0.514898812893203
IPO9	2	blue	0.514617441185751
FAM83D	2	blue	0.514513169404432
DHRS2	2	blue	0.513915160545282
ANAPC10	2	blue	0.513887231977787
EIF2C2	2	blue	0.51383487934431
MYO19	2	blue	0.512864449925099
UBA6	2	blue	0.512339595333401
GDF15	2	blue	0.512286717510685
ZNHIT6	2	blue	0.51186107991921
MLXIPL	2	blue	0.510882492226835
HNRPDL	2	blue	0.510353109637921
OTX1	2	blue	0.509704343328312
DHX15	2	blue	0.509684498745231
LBR	2	blue	0.509433435252195
U2AF2	2	blue	0.508503262327002
TMEM123	2	blue	0.508294570396343
PPIG	2	blue	0.504953515468316
ST7	2	blue	0.502554704124703
PSMD7	2	blue	0.502537163903938
USP10	2	blue	0.502237535702865
C16orf75	2	blue	0.502217927922357
ESCO2	2	blue	0.502068985702268
TARDBP	2	blue	0.501790724753121
METTL2B	2	blue	0.501140215714144
WDR66	2	blue	0.501013073626074
LMBR1	2	blue	0.498933909076928
ACYP1	2	blue	0.497865057544298
C12orf41	2	blue	0.49637364517529
ZNF273	2	blue	0.494174379702298
NME1-NME2	2	blue	0.494034120857651
C1orf77	2	blue	0.493969636721615
LOC645332	2	blue	0.493248976475438
CD46	2	blue	0.493134617758087
WRNIP1	2	blue	0.493035239376749
DNAJC10	2	blue	0.492898525015925
FAM71E1	2	blue	0.491397547634889
SPATS2	2	blue	0.490731920622103
CWF19L1	2	blue	0.490705593688838
TMEM5	2	blue	0.490540020835993
DPAGT1	2	blue	0.4904426911939
LOC341056	2	blue	0.489565529500561
FANCE	2	blue	0.488908004278911
PDAP1	2	blue	0.488853818962025
SLC12A8	2	blue	0.488432622614194
SAE1	2	blue	0.487970035605071
TOMM20	2	blue	0.487944295525703
IFT81	2	blue	0.48791923705777
PUS3	2	blue	0.486568534145545
SRP72	2	blue	0.485240703966563
PKP4	2	blue	0.484971733259984
CA9	2	blue	0.484505694588513
SART3	2	blue	0.484288572603488
DCTD	2	blue	0.483765022341408
AFMID	2	blue	0.482502582598785
MIOS	2	blue	0.481455846851369
RNF183	2	blue	0.481023148347624
DBNDD1	2	blue	0.480304917195209
GTF3C3	2	blue	0.47983446264647
LOC643387	2	blue	0.478677806097361
PYCR2	2	blue	0.478598641502324
DHX57	2	blue	0.477848905900648
CLN6	2	blue	0.477827930033666
CXCL1	2	blue	0.477153665204787
TMEM48	2	blue	0.477044858845525
SENP1	2	blue	0.475585355443276
ATP6V1E2	2	blue	0.474335414002307
C19orf40	2	blue	0.474309563527738
GPR89A	2	blue	0.474260605962438
DUSP2	2	blue	0.473575709121403
RAB36	2	blue	0.473288754859548
EPRS	2	blue	0.472674507520906
C19orf45	2	blue	0.471931063175926
FAM92A1	2	blue	0.47172522934788
TGIF1	2	blue	0.470325186157014
CASC5	2	blue	0.469011581985928
CCDC51	2	blue	0.468864857114298
LOC729020	2	blue	0.468701120971915
RCCD1	2	blue	0.468564267341966
CSTF2	2	blue	0.468438967031348
DCAF16	2	blue	0.466824083147852
ZP3	2	blue	0.465249286873178
STT3A	2	blue	0.464796968541328
METTL8	2	blue	0.464626700185394
ZNF443	2	blue	0.464616705942841
THADA	2	blue	0.464456325162747
HAUS3	2	blue	0.46413342385064
TCF19	2	blue	0.463332850134197
THNSL1	2	blue	0.46268375394353
LOC81691	2	blue	0.462337737734201
NUDT19	2	blue	0.462225767074735
PDIA6	2	blue	0.461482564171372
BTBD16	2	blue	0.461380426709416
C11orf57	2	blue	0.461156315524849
ALDH4A1	2	blue	0.461056617474894
KCTD14	2	blue	0.460460180133779
SHQ1	2	blue	0.460161647818523
FAM57A	2	blue	0.459992373007873
KIF22	2	blue	0.459722342833945
LOC728554	2	blue	0.459261230548778
TMEM33	2	blue	0.458291076139924
LOC100128191	2	blue	0.457778454542403
ANXA3	2	blue	0.456040427558905
MRPS10	2	blue	0.454901386142947
NUDT3	2	blue	0.454792762090347
C19orf2	2	blue	0.453796132071501
IFITM3	2	blue	0.453231923007685
EIF2A	2	blue	0.452642355516852
HNRNPH1	2	blue	0.452173386323195
NR2C1	2	blue	0.451190144115674
PFKM	2	blue	0.451133745438214
CNOT10	2	blue	0.450965439555118
ALG10	2	blue	0.449515376199378
TUBA1B	2	blue	0.449207002396857
NAF1	2	blue	0.448917615466446
ANKRD32	2	blue	0.448546233280975
CDC5L	2	blue	0.447689438655032
SCLT1	2	blue	0.447501915593098
ZC3HC1	2	blue	0.447455343177276
NEK4	2	blue	0.447449293021056
DUSP12	2	blue	0.447391781733018
IFITM1	2	blue	0.447354226318736
NCRNA00152	2	blue	0.446898661358132
CCDC21	2	blue	0.444673920444836
SLC12A2	2	blue	0.444516731007406
LOC441089	2	blue	0.443299344423927
IQCC	2	blue	0.441380405120898
MLKL	2	blue	0.440284347239777
DNAJA1	2	blue	0.439875902823684
HMGN1	2	blue	0.43985949615035
EPHB2	2	blue	0.439817656835912
DARS2	2	blue	0.439378885975033
NEK6	2	blue	0.439339879632616
TXNL4B	2	blue	0.438819938677117
LOC100125556	2	blue	0.43839449296261
FMNL2	2	blue	0.438001520336708
GTF2H3	2	blue	0.437317151927281
CCBL1	2	blue	0.435584728019825
HEATR3	2	blue	0.43545001053985
SLC17A9	2	blue	0.435069539702643
MED17	2	blue	0.434329966920455
EED	2	blue	0.433961350337616
LOC649330	2	blue	0.433280083715145
RAB15	2	blue	0.433061484091125
FAM105B	2	blue	0.432658525261822
TARS2	2	blue	0.431520309301806
ERGIC2	2	blue	0.431443953675647
C3orf17	2	blue	0.429829319320224
DDX50	2	blue	0.42980166267106
CEP57	2	blue	0.429672289494284
CXCL2	2	blue	0.428989926961608
ACP6	2	blue	0.428191310037546
TIMM17A	2	blue	0.42778658986128
RPGR	2	blue	0.427654373112787
MAP6D1	2	blue	0.427470071173887
FKBP4	2	blue	0.426589020203929
B3GALNT2	2	blue	0.426476980659731
BUD13	2	blue	0.425611870113054
AADAT	2	blue	0.425324697571803
EI24	2	blue	0.425198583630781
C20orf46	2	blue	0.424981392828864
GLT25D1	2	blue	0.424052018586873
GOLT1B	2	blue	0.423900920050385
ROD1	2	blue	0.422324607095581
THUMPD3	2	blue	0.421923442522381
ZDHHC6	2	blue	0.421308556095677
NUP210	2	blue	0.419733842236057
DBR1	2	blue	0.419422850616302
MTA2	2	blue	0.419417839274891
POT1	2	blue	0.419287962574032
GATC	2	blue	0.418071291855889
STAM	2	blue	0.417975636892398
IWS1	2	blue	0.417470301059831
NUP133	2	blue	0.417073818589106
ZCCHC4	2	blue	0.416860997221401
KIAA1804	2	blue	0.416677570056183
PCGF6	2	blue	0.4154158197428
WBP11	2	blue	0.414980293361622
THOC1	2	blue	0.414919479217009
C1orf74	2	blue	0.414219052584512
GMNN	2	blue	0.413603297292885
LGR5	2	blue	0.41264330343237
RAB3IP	2	blue	0.412596769848394
GRHL1	2	blue	0.411930716385392
FAIM	2	blue	0.411189556841986
C12orf32	2	blue	0.411087849666303
LOC144438	2	blue	0.411071792644229
EPHB3	2	blue	0.410822084938073
DNM1L	2	blue	0.409383594483962
MCCC2	2	blue	0.408949950846742
TAF4B	2	blue	0.405046203390537
PHKA1	2	blue	0.403810210645187
SNRNP48	2	blue	0.403751549703627
MCM5	2	blue	0.402402440548227
C1GALT1	2	blue	0.400433115065844
MMP1	2	blue	0.397066861159776
USP1	2	blue	0.397054482850929
C21orf58	2	blue	0.396184533540603
CWC22	2	blue	0.396120635105775
KIAA0895	2	blue	0.395049462700889
UCA1	2	blue	0.393106761103308
STAMBPL1	2	blue	0.393101418128033
GUF1	2	blue	0.392918940415456
OTUB2	2	blue	0.391126048285557
RMI1	2	blue	0.390792009560834
MPHOSPH9	2	blue	0.388811254546137
UBXN4	2	blue	0.386538007455259
DSG4	2	blue	0.386059459854289
HSPA8	2	blue	0.385938247802235
GOLT1A	2	blue	0.38567734466523
FAM189B	2	blue	0.385635208713181
HIST1H3J	2	blue	0.384995550050908
C10orf81	2	blue	0.384569990183764
OVGP1	2	blue	0.383718022921927
TMEM182	2	blue	0.379902626847277
ATP2C1	2	blue	0.379622286930462
KCNE3	2	blue	0.377123315898359
PHGDH	2	blue	0.375181296100059
SMC1A	2	blue	0.370763593765087
PEX5	2	blue	0.369662491893689
TNFRSF6B	2	blue	0.369170382385207
CDCA7L	2	blue	0.369013071832439
ARL6IP1	2	blue	0.367267929381116
CDKAL1	2	blue	0.366757680266093
NFYA	2	blue	0.36649501928138
SLC1A4	2	blue	0.365218347130409
TRA2A	2	blue	0.365105294824065
DCAF17	2	blue	0.363879470476489
ZNF833	2	blue	0.36380198476765
PARP1	2	blue	0.361341336729609
METTL13	2	blue	0.360065810178755
ZMYM1	2	blue	0.359748849083313
C12orf76	2	blue	0.358795117942047
ZNF431	2	blue	0.35825746252369
C3orf21	2	blue	0.357530246681896
LRRC8B	2	blue	0.357129223769188
C10orf91	2	blue	0.356147582298431
TIAL1	2	blue	0.355319771499999
MED10	2	blue	0.353058818875534
CXCL5	2	blue	0.352962077227035
SERPINA4	2	blue	0.35272923716239
ITGB1BP1	2	blue	0.352691552134872
YY2	2	blue	0.35197092994228
HS2ST1	2	blue	0.351644943074417
EIF1AD	2	blue	0.350990034613928
CDH24	2	blue	0.350919864132071
KLC2	2	blue	0.350800136110267
TADA1	2	blue	0.350003408368424
SPATA5	2	blue	0.349798814492417
WHSC1	2	blue	0.347783066407839
ERI2	2	blue	0.346867496631484
CLDN14	2	blue	0.344923961081656
ANKLE2	2	blue	0.344494362510221
MYO1B	2	blue	0.344123556018307
PDE12	2	blue	0.344104671943989
FAM76B	2	blue	0.342969682429284
SLC4A1AP	2	blue	0.342894805725646
MRI1	2	blue	0.342800140425358
PIWIL1	2	blue	0.342790276575592
ANAPC4	2	blue	0.342619706831383
DEPDC4	2	blue	0.342504339073953
LARS2	2	blue	0.341138695964441
ZZZ3	2	blue	0.339778359250241
ALG1L	2	blue	0.338279157429132
CHD1L	2	blue	0.337943734984303
DCLRE1C	2	blue	0.330831215951883
DNAH2	2	blue	0.330218526300279
ICA1	2	blue	0.329623250325211
UBIAD1	2	blue	0.328394782368145
ITGA6	2	blue	0.328035365950984
ZNF35	2	blue	0.327411873564732
TPD52L1	2	blue	0.327396147494508
RBM8A	2	blue	0.326987787319541
LMLN	2	blue	0.32367505252562
PARG	2	blue	0.32347953583092
RIBC2	2	blue	0.321128985129916
ZNF639	2	blue	0.320846548267896
RYK	2	blue	0.319636322175197
CBWD3	2	blue	0.319425065675601
LRRC6	2	blue	0.318841744486173
ASPSCR1	2	blue	0.318734525703615
KISS1	2	blue	0.318653483114865
PGM2	2	blue	0.316885685284959
EAF1	2	blue	0.313697148720471
ARIH2	2	blue	0.313415657246283
DDB1	2	blue	0.313277185478552
PRKRIR	2	blue	0.311425874485837
PAWR	2	blue	0.309387687385479
DNAH6	2	blue	0.307817536962241
TDG	2	blue	0.306646934760592
WWC1	2	blue	0.305993252233168
UBE2NL	2	blue	0.304797569485724
ASPH	2	blue	0.303920519506471
AQP6	2	blue	0.303429019424698
M6PR	2	blue	0.300209400564368
C12orf5	2	blue	0.299892406665705
RBM15	2	blue	0.299541182603251
GZMB	2	blue	0.299266977838108
DDIT3	2	blue	0.298953669190583
CCL20	2	blue	0.298877538793227
CD47	2	blue	0.297874648306916
MAT1A	2	blue	0.291591762086875
RHOT1	2	blue	0.290382069117944
CTNNAL1	2	blue	0.290043817990104
FUBP1	2	blue	0.284104661026426
SCFD2	2	blue	0.278827585181132
ZNF519	2	blue	0.275819399565616
MKRN2	2	blue	0.273670317918157
PDS5A	2	blue	0.272966387251474
NME4	2	blue	0.270958872806799
N6AMT1	2	blue	0.265265188639697
SLC41A3	2	blue	0.264284705404917
NRM	2	blue	0.2625150631485
KLHL18	2	blue	0.243822736653014
GANAB	2	blue	0.243724093518617
USP14	2	blue	0.243588870837845
ARL5B	2	blue	0.243406201589663
LARP4B	2	blue	0.228870946155815
CPSF7	2	blue	0.228650206246753
BRI3BP	2	blue	0.227805926878423
HYOU1	2	blue	0.225591508196021
CBX5	2	blue	0.215184037631361
CAND1	2	blue	0.212435170860044
NUP50	2	blue	0.205419811269588
MLEC	2	blue	0.187761094612586
LRRC23	2	blue	0.159500130494774
POLD3	2	blue	0.156517898221424
C16orf58	2	blue	0.136549863902761
HSPB9	2	blue	-0.211304241415716
ARHGAP26	2	blue	-0.219654210217609
CARD10	2	blue	-0.23009479333817
SLC16A14	2	blue	-0.239035180563609
LRCH4	2	blue	-0.241855924372726
HNMT	2	blue	-0.245531031622778
ZNF358	2	blue	-0.246523465893361
IL2RG	2	blue	-0.252403376190496
FKBP5	2	blue	-0.255498820417842
FRMD8	2	blue	-0.256827096141457
CLK3	2	blue	-0.263018245620427
AKTIP	2	blue	-0.263762780482844
CD151	2	blue	-0.264332555346027
LAMB3	2	blue	-0.265531718513072
SBDS	2	blue	-0.26707272374201
TSPAN31	2	blue	-0.268158627564478
HSPB1	2	blue	-0.276339088760386
SIRT2	2	blue	-0.282592393420077
SREBF2	2	blue	-0.283550855056271
NAGS	2	blue	-0.284745037461767
EGLN2	2	blue	-0.285196166312568
SCAMP5	2	blue	-0.288532475932961
OSBPL5	2	blue	-0.290426652387462
TRIM14	2	blue	-0.290984103732506
LOH12CR2	2	blue	-0.291909783753048
EXOC3	2	blue	-0.293395201603267
FAM174A	2	blue	-0.294192386061587
GSTA2	2	blue	-0.294397340752184
TSKU	2	blue	-0.294936947366751
AP2M1	2	blue	-0.295533854107665
KIAA0319L	2	blue	-0.296377250025889
ZBTB48	2	blue	-0.297608847104402
TNFRSF14	2	blue	-0.29840476783903
TADA3	2	blue	-0.298686368690888
ITFG3	2	blue	-0.299314194931085
PQLC3	2	blue	-0.299370385536855
ISCU	2	blue	-0.299592854167853
FLJ90757	2	blue	-0.303429016503007
ERAP1	2	blue	-0.303763647889392
FRK	2	blue	-0.30408758852714
SPATA20	2	blue	-0.30420105558636
ACTB	2	blue	-0.305571316031375
PCDHA1	2	blue	-0.306160649391677
LRTOMT	2	blue	-0.309386581617464
ZNF213	2	blue	-0.310138029890535
RALGPS1	2	blue	-0.310691379595782
WIPI1	2	blue	-0.311654130936709
SDSL	2	blue	-0.311866611035773
LAMA3	2	blue	-0.312914982400938
PMVK	2	blue	-0.314716716970846
PLEKHA6	2	blue	-0.316629565870009
CST3	2	blue	-0.319362254719305
GATM	2	blue	-0.319367735619281
ANKRD58	2	blue	-0.320174495067381
GPRC5C	2	blue	-0.321115820335572
THAP8	2	blue	-0.32137162044951
ALG12	2	blue	-0.323312739808152
ABO	2	blue	-0.324004044791991
TCTA	2	blue	-0.324624821172346
PARP12	2	blue	-0.327283855178105
GAS6	2	blue	-0.327488813512347
HES2	2	blue	-0.328038438272586
C11orf67	2	blue	-0.329181902847054
MED16	2	blue	-0.330332825203246
HSD17B13	2	blue	-0.330614747463416
DUSP22	2	blue	-0.332509486252133
CHFR	2	blue	-0.332513599148236
TCF25	2	blue	-0.333125108240007
MYO5B	2	blue	-0.33314038927941
ABCB1	2	blue	-0.333278878867474
FOXN1	2	blue	-0.333656595709735
C14orf73	2	blue	-0.334701799866371
RNF135	2	blue	-0.335149591809483
IFNGR2	2	blue	-0.337187592492701
DNAJB2	2	blue	-0.340773088732706
C12orf49	2	blue	-0.341835307234481
SH3KBP1	2	blue	-0.342090985803437
MCOLN2	2	blue	-0.344173734442109
FAM149A	2	blue	-0.34812466857449
CTDSPL	2	blue	-0.349868989253174
NECAP2	2	blue	-0.351004895653025
STX5	2	blue	-0.351628843630528
ANKMY2	2	blue	-0.352646305058213
SMAD3	2	blue	-0.352722968045567
ULK3	2	blue	-0.352973738171586
MAP1LC3B	2	blue	-0.353188939171954
CDIPT	2	blue	-0.353785038239432
TSC22D4	2	blue	-0.3548264865682
FAM21B	2	blue	-0.355876579280112
SMAD2	2	blue	-0.356727867402741
KRAS	2	blue	-0.357023602353466
NAPA	2	blue	-0.357446375082462
SLC10A5	2	blue	-0.357498820179504
ECH1	2	blue	-0.358525822150682
COBL	2	blue	-0.358608295701135
TACC2	2	blue	-0.358629871733532
ING4	2	blue	-0.360357588524675
PNPLA6	2	blue	-0.361275166231854
CDA	2	blue	-0.362058059281681
DOPEY2	2	blue	-0.362163127186506
CHADL	2	blue	-0.36320144423472
GORASP1	2	blue	-0.363329525876079
LIMK2	2	blue	-0.363925511876085
ECHDC2	2	blue	-0.364838689567425
ACOX3	2	blue	-0.365539078544689
KLF10	2	blue	-0.367526974232058
ASCC2	2	blue	-0.368336411266746
SFRS5	2	blue	-0.369339214185297
DGKQ	2	blue	-0.369555179855117
COX6B2	2	blue	-0.369666532497496
UBC	2	blue	-0.369785671474964
NPC2	2	blue	-0.373820355489453
CTNNA1	2	blue	-0.375050354182914
BCL2L13	2	blue	-0.376421689145081
MFSD5	2	blue	-0.377986796595447
COL28A1	2	blue	-0.378567804543386
KDM4A	2	blue	-0.378633300130515
RORC	2	blue	-0.378824358596605
TRIM58	2	blue	-0.382927000998287
PITPNM1	2	blue	-0.383455139691774
CERK	2	blue	-0.38509142002208
GPR137	2	blue	-0.38713034833631
FAM131A	2	blue	-0.395244642686779
VPS24	2	blue	-0.397096265067638
ADC	2	blue	-0.397866635721708
FRYL	2	blue	-0.400373382272103
DTX4	2	blue	-0.400524017225219
TGFA	2	blue	-0.401530842606198
NEO1	2	blue	-0.402784133032284
GBAP1	2	blue	-0.402874200303768
RELB	2	blue	-0.403481270042356
TMEM115	2	blue	-0.404401306159301
COLEC11	2	blue	-0.40633340336275
TPP1	2	blue	-0.408046203341374
RNPEPL1	2	blue	-0.408411466266768
SERTAD1	2	blue	-0.408515608473404
RAF1	2	blue	-0.408546165187821
CALCOCO1	2	blue	-0.408727723153701
AP1B1	2	blue	-0.40880152094966
GAK	2	blue	-0.411732185391542
FCGRT	2	blue	-0.411835666283914
EDEM1	2	blue	-0.413397803519608
ANXA11	2	blue	-0.413599344061393
PLIN3	2	blue	-0.414878777916078
LOC84989	2	blue	-0.415186290514763
MYO1E	2	blue	-0.417713686785362
KIAA0652	2	blue	-0.417938475927196
VLDLR	2	blue	-0.419426958740905
MOAP1	2	blue	-0.42022410635464
HBA2	2	blue	-0.420311137305758
CTSA	2	blue	-0.420655117610208
GOLGA1	2	blue	-0.422069659034699
SLC20A2	2	blue	-0.425047334338536
PRKAG2	2	blue	-0.425717096505908
ZNF219	2	blue	-0.426897496780577
HMX2	2	blue	-0.429668658456764
ACBD4	2	blue	-0.430945125147029
CYP27A1	2	blue	-0.432153373663246
LEAP2	2	blue	-0.43239040872539
C1orf226	2	blue	-0.432463631279001
IFNAR1	2	blue	-0.432619723289318
MARCH3	2	blue	-0.433196265581084
PGRMC2	2	blue	-0.433221987422702
URGCP	2	blue	-0.433717990311905
PPARA	2	blue	-0.437057119468824
ADCY6	2	blue	-0.438420075753541
ZNF747	2	blue	-0.441129931561506
HPS1	2	blue	-0.441196011285547
SLC22A4	2	blue	-0.442375378072048
C22orf25	2	blue	-0.442975962032085
HIST1H3E	2	blue	-0.444085528693565
LGALS9	2	blue	-0.444515323218696
ABCC3	2	blue	-0.444610779962434
CAP1	2	blue	-0.445417057498338
NRG4	2	blue	-0.446373134526989
NHSL1	2	blue	-0.446516582821452
MT1L	2	blue	-0.447342607872902
CACNB1	2	blue	-0.447531587306862
ATP2B1	2	blue	-0.447836331222128
PPIC	2	blue	-0.447902973200127
MST1P9	2	blue	-0.449846777229281
PPP2R5B	2	blue	-0.450553960207715
WDR1	2	blue	-0.452280685552921
LHFPL4	2	blue	-0.452450583095903
FTHL3	2	blue	-0.452584631190347
FTH1	2	blue	-0.453648708734463
CTSZ	2	blue	-0.454369148893544
ENPP1	2	blue	-0.454736232995156
KIAA1671	2	blue	-0.455412540366331
SPATS2L	2	blue	-0.455495418786853
PPYR1	2	blue	-0.456288168849594
MS4A8B	2	blue	-0.45633389123158
NUCB1	2	blue	-0.456384307198892
C16orf5	2	blue	-0.456968512783648
SH3BP5L	2	blue	-0.457432020679926
ITGA3	2	blue	-0.459366557507062
LILRP2	2	blue	-0.4593796687482
CDC42BPA	2	blue	-0.459673915318269
BAHD1	2	blue	-0.460737437857445
PMM1	2	blue	-0.460819583475646
MYD88	2	blue	-0.461780140427651
CLIP2	2	blue	-0.461847388445717
C1orf21	2	blue	-0.463525901234067
NDRG1	2	blue	-0.463683065254409
CRYBG3	2	blue	-0.463722817730434
LOC100216001	2	blue	-0.464529385525485
UGT1A9	2	blue	-0.467219379990601
DENND1C	2	blue	-0.468101951038548
FBXW4	2	blue	-0.468252107591271
MKNK2	2	blue	-0.468344772349555
GRAMD1C	2	blue	-0.468608997118636
TFEB	2	blue	-0.469235461747039
ACVR2A	2	blue	-0.469921140883187
LPIN2	2	blue	-0.47005972642731
A1BG	2	blue	-0.47047526101845
PPARGC1A	2	blue	-0.472274436661634
CCNJL	2	blue	-0.473979064381938
C15orf17	2	blue	-0.474167578468321
B4GALT1	2	blue	-0.47424827668603
FRAT1	2	blue	-0.47630889225037
ACTR1A	2	blue	-0.476545936940981
GBA2	2	blue	-0.47661542357161
TOM1	2	blue	-0.477446734940689
ACSF2	2	blue	-0.477576597966177
SPON1	2	blue	-0.477996821125382
KCNG1	2	blue	-0.478629431399337
WLS	2	blue	-0.479638406383975
CYB561D1	2	blue	-0.480138389006268
FAM54B	2	blue	-0.480535577996894
APLP2	2	blue	-0.481321376391048
CHMP6	2	blue	-0.481635395880605
RAB1B	2	blue	-0.483435940052894
NEDD9	2	blue	-0.483737755898127
TSPYL1	2	blue	-0.48429824692214
CEACAM3	2	blue	-0.484727642973935
GSTA1	2	blue	-0.485052390038608
PITPNM3	2	blue	-0.486608480091964
HBB	2	blue	-0.486762718070002
TRAK1	2	blue	-0.486782267353499
LEPREL1	2	blue	-0.486996063864498
CACNB2	2	blue	-0.488044339515144
MAP3K11	2	blue	-0.488727714536394
MOB2	2	blue	-0.489320204918054
B2M	2	blue	-0.489331727731511
EHD1	2	blue	-0.489973209911166
CCDC96	2	blue	-0.490183142855647
PDLIM5	2	blue	-0.491670805543216
SLC24A6	2	blue	-0.491921211560444
BTBD3	2	blue	-0.495533804082472
CYB5R3	2	blue	-0.497098096627384
OS9	2	blue	-0.497149980719268
DGCR2	2	blue	-0.49913532057925
SORBS3	2	blue	-0.499252919909922
SPINT1	2	blue	-0.499440715357623
MOCS1	2	blue	-0.500458129296603
FAM120AOS	2	blue	-0.500878910509357
NTAN1	2	blue	-0.504148760238434
MAST2	2	blue	-0.504332116895783
C17orf103	2	blue	-0.50489235056131
CDC42EP4	2	blue	-0.505068764450145
SLC46A3	2	blue	-0.505224162612164
CAST	2	blue	-0.506234100809501
RHOG	2	blue	-0.5076464228178
FAM22D	2	blue	-0.508610071229629
GNPTAB	2	blue	-0.509665740093267
OAF	2	blue	-0.512805535592079
CYTSB	2	blue	-0.513092875991382
SIPA1L3	2	blue	-0.513562348914395
TBC1D1	2	blue	-0.513888873592273
WBP2	2	blue	-0.515144476762786
PRKACA	2	blue	-0.515999068685205
CDKN1A	2	blue	-0.51679481938026
TBC1D22A	2	blue	-0.517366145376032
BCAR1	2	blue	-0.519495707283875
C1orf106	2	blue	-0.520223646575545
CTNND1	2	blue	-0.520593083430353
DCTN1	2	blue	-0.521643553324932
BTG1	2	blue	-0.521887408942847
C17orf44	2	blue	-0.523394680312863
KCNG3	2	blue	-0.524139684944124
MOBKL2C	2	blue	-0.524168910642732
ATP8A1	2	blue	-0.524668127680398
PCDH1	2	blue	-0.52478166358718
ZBTB7A	2	blue	-0.525255035362839
SLC44A2	2	blue	-0.52602911859195
ASXL3	2	blue	-0.527684006280123
MSMP	2	blue	-0.527732732997452
MAN2B2	2	blue	-0.528171287384329
OGDH	2	blue	-0.528625737469577
IGSF3	2	blue	-0.528968937331286
TAPT1	2	blue	-0.529362677394587
CREBL2	2	blue	-0.529373813039777
GPR37L1	2	blue	-0.529398250375366
LOC100129550	2	blue	-0.53074404470373
WDR37	2	blue	-0.531460457202004
C2orf24	2	blue	-0.532089263831795
DAB2IP	2	blue	-0.532429285081488
KLF3	2	blue	-0.532535323076905
LYST	2	blue	-0.536094877300539
ADRA2A	2	blue	-0.53793303761492
GALNT12	2	blue	-0.538302472428
TTC7A	2	blue	-0.538477108069392
MFSD1	2	blue	-0.53909788943398
VWA5A	2	blue	-0.540015872412022
PELI2	2	blue	-0.540038994778184
UBA7	2	blue	-0.540255140153682
TMEM120A	2	blue	-0.540938483979061
PRMT2	2	blue	-0.542315335219685
C22orf13	2	blue	-0.542687177290257
CNTN3	2	blue	-0.54306741953003
AGFG2	2	blue	-0.544043152529729
FAM107B	2	blue	-0.545691633032297
HSPA2	2	blue	-0.546277849910604
NEURL1B	2	blue	-0.54749145350651
ZNF821	2	blue	-0.547776491675883
TMBIM1	2	blue	-0.549067227018074
TAOK3	2	blue	-0.54911900444656
OTUD1	2	blue	-0.54943753160961
NUDT16	2	blue	-0.549567785188483
MICALCL	2	blue	-0.549683944905912
SESN2	2	blue	-0.55172322357631
PNPLA2	2	blue	-0.553006136716853
GRAMD4	2	blue	-0.554612739756804
SNAP29	2	blue	-0.554867634585806
EMP1	2	blue	-0.555852695457115
NAT15	2	blue	-0.555871856599645
FAM21C	2	blue	-0.555922540127425
P2RY1	2	blue	-0.556035184644882
DISP2	2	blue	-0.55629631160785
C7orf10	2	blue	-0.55670797238966
PLCD3	2	blue	-0.556728844110127
FLNB	2	blue	-0.558001578156657
CLMN	2	blue	-0.55804766714264
NDRG2	2	blue	-0.558596258479736
HOXD1	2	blue	-0.559873887807131
PRKAR2B	2	blue	-0.562997946590895
FAM134A	2	blue	-0.563216844667254
DCAF11	2	blue	-0.563597590771586
RAB5B	2	blue	-0.564405508381727
CTDSP1	2	blue	-0.564621588952411
BHLHE41	2	blue	-0.56568656548343
TRIOBP	2	blue	-0.566347778590165
METRNL	2	blue	-0.567826150840603
C16orf62	2	blue	-0.568719493650326
LPHN3	2	blue	-0.569938041015906
ANO10	2	blue	-0.570994689477694
HMOX1	2	blue	-0.571190934943075
INPP5A	2	blue	-0.57190022548213
BCL2	2	blue	-0.571987806926998
PQLC1	2	blue	-0.573329003402318
PTPRF	2	blue	-0.576330417598089
STK17B	2	blue	-0.576954918270851
RCAN1	2	blue	-0.577670910224705
BMF	2	blue	-0.57930500673434
GPR108	2	blue	-0.579736748472242
CD59	2	blue	-0.580375777483887
RUNDC3B	2	blue	-0.582054569709251
PLXNA2	2	blue	-0.582884228358121
CHRM4	2	blue	-0.58296395866954
TRPM6	2	blue	-0.583489906463549
NR1H2	2	blue	-0.583630116229852
MCF2L2	2	blue	-0.586280475105953
PRSS36	2	blue	-0.587281158670918
BDKRB1	2	blue	-0.587379969622009
ABCA5	2	blue	-0.58745632741612
CIDEB	2	blue	-0.587514325038463
FRMD4B	2	blue	-0.587674667760884
LXN	2	blue	-0.588985192354631
SNX33	2	blue	-0.589090195873736
ABCA10	2	blue	-0.59072174297505
MARCKS	2	blue	-0.590804132145446
MT2A	2	blue	-0.59098945084532
ZBTB22	2	blue	-0.592025287006646
KIAA1211	2	blue	-0.592596047404025
SEC14L5	2	blue	-0.592884642439453
MXD4	2	blue	-0.593201483189772
RNF103	2	blue	-0.593582679486303
PPARD	2	blue	-0.594316274931129
ARSA	2	blue	-0.594509805841133
FEZ2	2	blue	-0.595405097116502
FAM114A1	2	blue	-0.595937007887108
FAM126B	2	blue	-0.596090593216042
CYBASC3	2	blue	-0.596295508936842
TPRG1L	2	blue	-0.596782152888387
ATL1	2	blue	-0.597831661267678
PLD1	2	blue	-0.599913488591959
DENND3	2	blue	-0.600291448077178
NEDD4L	2	blue	-0.603434332580089
TRIM3	2	blue	-0.60356328412635
RHOU	2	blue	-0.604241277109982
LHFPL2	2	blue	-0.60496825332983
FAM102A	2	blue	-0.606518857996627
MBNL1	2	blue	-0.609829038000183
RASD2	2	blue	-0.612757220143023
WSCD1	2	blue	-0.61340655663519
HERPUD1	2	blue	-0.613447276554112
GBA	2	blue	-0.616729799186985
FLVCR2	2	blue	-0.617418207210449
ARHGAP17	2	blue	-0.622643844948203
GRN	2	blue	-0.623391701689346
LAMA1	2	blue	-0.623713678239587
ANK3	2	blue	-0.62373720458528
CGN	2	blue	-0.623856091423985
OPTN	2	blue	-0.626672091731774
AGXT2L2	2	blue	-0.62919282752562
TADA2B	2	blue	-0.62920601704205
ZDHHC7	2	blue	-0.631360717368889
TSHZ1	2	blue	-0.631504099607345
TNIP1	2	blue	-0.634131170470098
TBC1D10A	2	blue	-0.63441761956203
ZSWIM6	2	blue	-0.635574076299521
PTTG1IP	2	blue	-0.636061220925347
ECE1	2	blue	-0.636938511144844
RDH5	2	blue	-0.637699105427066
NBPF1	2	blue	-0.638677061736272
LPAR1	2	blue	-0.639366312640932
LTBP4	2	blue	-0.64157210780927
CTSD	2	blue	-0.642347217613019
LRP10	2	blue	-0.642628870235705
CYTH1	2	blue	-0.642945710976736
TMEM131	2	blue	-0.643648039358675
ARHGEF18	2	blue	-0.644395038451551
C1orf115	2	blue	-0.644709252981724
RELL1	2	blue	-0.644860197801553
PACSIN2	2	blue	-0.645871882212903
ARHGEF37	2	blue	-0.646368254049756
LARGE	2	blue	-0.646889437611317
SGK1	2	blue	-0.648780665422072
SNRK	2	blue	-0.64924354945721
WDR7	2	blue	-0.649452857678172
KLF9	2	blue	-0.650338737908646
KIAA1539	2	blue	-0.653795369277925
IL4R	2	blue	-0.654655969141618
RXRA	2	blue	-0.654898209583885
ACP2	2	blue	-0.65494917991363
MPPE1	2	blue	-0.655018734238284
C9orf7	2	blue	-0.655751070127669
SEPP1	2	blue	-0.656304315728804
RIPK1	2	blue	-0.658000752602795
CAPN2	2	blue	-0.658796483209517
IL10RB	2	blue	-0.659450925067048
TXNDC11	2	blue	-0.664533711442112
SLC22A23	2	blue	-0.668256761754327
TMCC3	2	blue	-0.668904181583752
ANKRD13A	2	blue	-0.671270424780715
FOXN3	2	blue	-0.673374145322846
TXNIP	2	blue	-0.674329576093682
MARCH2	2	blue	-0.679444444470383
ASB8	2	blue	-0.68027849045343
EPAS1	2	blue	-0.683500673401807
FAM63A	2	blue	-0.68506960827476
MOBKL2A	2	blue	-0.685372294915318
TNFRSF1A	2	blue	-0.688628665879294
TCN2	2	blue	-0.690122074254407
CCBP2	2	blue	-0.69221072493316
SLC36A1	2	blue	-0.693622420635307
LITAF	2	blue	-0.695300246653213
CNNM2	2	blue	-0.70214670404884
KIAA0247	2	blue	-0.702438820700807
PBXIP1	2	blue	-0.707144535495351
TCP11L1	2	blue	-0.71129834354632
MEF2D	2	blue	-0.711670704051477
EIF4E3	2	blue	-0.714826719598696
SUN2	2	blue	-0.717424833910815
CITED2	2	blue	-0.71799200450788
ADD1	2	blue	-0.72451063524444
RNASEL	2	blue	-0.728516979955467
MGLL	2	blue	-0.730778950427832
KIAA0513	2	blue	-0.743731000020135
SYNPO	2	blue	-0.745247034617427
ZFYVE1	2	blue	-0.751982547132373
PTPN21	2	blue	-0.754978342069176
SMPD1	2	blue	-0.75890074963386
SIDT2	2	blue	-0.763625621686798
TP53INP2	2	blue	-0.764585405586593
VAMP2	2	blue	-0.767815476919362
GSN	2	blue	-0.78943248186793
FBLIM1	2	blue	-0.802373410271633
PINK1	2	blue	-0.82400263968776
[truncated: 123 more rows]
