# Supplementary material for: Targeting CDK2 and AURKA with Cerevisterol from Ganoderma lucidum to Sensitize Colorectal Cancer to Chemotherapy
Source: Int J Mol Sci. 2026 Jul 8;27(14):6120. doi: 10.3390/ijms27146120 (PMC13411116; doi:10.3390/ijms27146120)
Supplement: Supplementary file 1 [file ijms-27-06120-s001.zip › Supplementary Table S5.csv]

names	scores	logfoldchanges	pvals	pvals_adj	pct_nz_group	pct_nz_reference
CKS1B	51.051	3.68973	0	0	0.9691923397169026	0.49439913970785915
STMN1	50.57671	4.335967	0	0	0.9542048293089093	0.19930101263554081
TUBA1B	50.519547	3.0489664	0	0	0.97751873438801	0.6972847029303701
MAD2L1	50.481796	4.7470093	0	0	0.9267277268942548	0.12680347701406935
H2AFZ	49.762432	2.0564103	0	0	0.9916736053288926	0.9015144726229949
PTTG1	49.125916	4.447647	0	0	0.9358867610324729	0.2425844609732055
HMGB1	48.263184	1.9068944	0	0	0.9925062447960034	0.904740568151268
MKI67	46.73631	5.7495136	0	0	0.8434637801831807	0.0543059413925979
UBE2S	45.92717	3.8913667	0	0	0.9125728559533722	0.28407563401738506
TOP2A	45.50379	5.4395432	0	0	0.8309741881765196	0.06738955103503898
PTMA	45.27567	1.573837	0	0	0.9975020815986678	0.9815395644771037
UBE2T	45.256268	3.5218658	0	0	0.890924229808493	0.24097141320906892
NUSAP1	45.235153	5.2552567	0	0	0.8243130724396336	0.06147504256653822
CKS2	45.058002	3.670324	0	0	0.9167360532889259	0.3352450936463841
HMGB2	45.02223	3.033988	0	0	0.9500416319733556	0.5804283537951429
CDKN3	44.923946	4.9499083	0	0	0.8268109908409659	0.08352002867640469
CENPF	44.64727	5.490996	0	0	0.8126561199000832	0.05152791468769603
CENPW	44.49318	4.724381	0	0	0.8201498751040799	0.06550766197687966
ZWINT	44.276417	4.9518495	0	0	0.813488759367194	0.06873375750515279
RRM2	44.015427	4.541069	0	0	0.832639467110741	0.09857514114167937
HMGN2	43.901817	2.480404	0	0	0.9542048293089093	0.5763957343848015
LSM5	43.726562	2.0270967	0	0	0.9725228975853455	0.655255847298145
ANLN	43.273636	3.9023316	0	0	0.855120732722731	0.20082444663500312
CCNB2	43.09032	4.969216	0	0	0.7960033305578684	0.07267676315081996
PBK	42.936165	5.511293	0	0	0.7760199833472107	0.03548705081100457
RANBP1	42.72567	2.3365753	0	0	0.95503746877602	0.695492427636885
PCLAF	42.694595	3.6675494	0	0	0.8451290591174022	0.15736177076798996
SMC4	42.584133	3.3311005	0	0	0.8559533721898418	0.21337037368939868
CDC20	42.26719	5.367751	0	0	0.771856786011657	0.047047226453983335
TPX2	41.967865	5.32367	0	0	0.765195670274771	0.05251366609911282
MIS18A	41.638103	3.6253915	0	0	0.8159866777685262	0.1283269110135317
DTYMK	41.295174	3.2616274	0	0	0.832639467110741	0.17895868805448517
RAN	40.83914	1.4303252	0	0	0.9866777685262281	0.8864593601577202
BIRC5	40.656033	5.048697	0	0	0.742714404662781	0.04095349045613406
CEP55	40.588257	5.838875	0	0	0.7293921731890092	0.02598799175553365
UBE2C	40.11807	4.695373	0	0	0.7668609492089925	0.10081548525853572
KIF20B	39.545586	5.443351	0	0	0.7169025811823481	0.03405323057621651
LSM4	39.48681	1.4535929	0	0	0.974188176519567	0.8342145353526301
DLGAP5	39.403557	6.097533	0	0	0.7060782681099084	0.023837261403351555
TMPO	39.178528	2.698519	0	0	0.8526228143213989	0.2573707321444574
CCNB1	39.040108	5.766771	0	0	0.7085761865112407	0.04453804104310422
ASPM	38.849724	6.073742	0	0	0.697751873438801	0.02598799175553365
HNRNPA2B1	38.3759	1.4584973	0	0	0.9850124895920067	0.8895958419213191
CENPH	38.276466	2.8532243	0	0	0.8168193172356369	0.19652298593063894
NUCKS1	37.953285	1.6560391	0	0	0.9666944213155704	0.7016757773994086
H2AFV	37.829414	1.7438039	0	0	0.9525395503746877	0.6225468231920422
SMC2	37.32924	3.0617337	5.507411966550561e-305	2.2631947813182451e-302	0.7726894254787677	0.15521104041580785
TYMS	37.29821	3.555268	1.7545700789575309e-304	7.059951355205365e-302	0.7410491257285595	0.12214356125100816
MZT1	37.10615	2.0084608	2.2358701531345055e-301	8.812978803599966e-299	0.9233971690258118	0.4956537324132987
PRC1	36.99939	5.012272	1.1713492442960313e-299	4.52468786086671e-297	0.6769358867610324	0.03405323057621651
SNRPD1	36.914364	1.5999193	2.7185976600079923e-298	1.029548925595968e-295	0.9641965029142381	0.7597454969083252
SNRPF	36.732388	1.5520567	2.221813113588509e-295	8.252326629970858e-293	0.9733555370524563	0.7504256653822027
HMMR	36.591244	5.6225133	3.9413161553133236e-293	1.4362750985607836e-290	0.6619483763530392	0.02804910834304149
BUB1	36.482548	5.169159	2.097618858172632e-291	7.502483449397447e-289	0.6661115736885929	0.034680526928936285
TUBB	36.187603	1.5827048	9.538855294617348e-287	3.349699112004354e-284	0.9716902581182348	0.8081369298324222
FABP5	36.176926	2.5057845	1.4041077458591514e-286	4.8426673220577945e-284	0.8592839300582847	0.3826507751590644
NUDT1	36.07213	2.6497114	6.20533516042889e-285	2.102628829623221e-282	0.7926727726894255	0.20602204498610988
DUT	36.065357	2.1604073	7.923236666990397e-285	2.6384378101078022e-282	0.8925895087427144	0.4954745048839502
YBX1	36.02835	0.96531516	3.011186286110097e-284	9.85729693727634e-282	0.9866777685262281	0.9490097679003495
ANP32E	35.938328	1.998608	7.702082298863261e-283	2.4793002920040835e-280	0.9017485428809325	0.45057800878214893
SLC25A5	35.902927	1.6130519	2.749808406316533e-282	8.706524517966806e-280	0.958368026644463	0.7247065149206918
SGO2	35.88777	5.094769	4.739368210039218e-282	1.4763896388499589e-279	0.6569525395503747	0.038802760103951964
KPNA2	35.77746	3.0913568	2.4761028018669693e-280	7.591023732580737e-278	0.7660283097418817	0.21014427816112555
CCNA2	35.598152	5.990584	1.4962367061354063e-277	4.515361834734256e-275	0.6386344712739384	0.018370821758222064
TUBB4B	35.391495	1.836425	2.3079280042986365e-274	6.857741765388288e-272	0.9442131557035803	0.7043641903396362
NASP	35.30127	2.2523944	5.6149800288403925e-273	1.6431473375306565e-270	0.8509575353871773	0.3462675867013173
HSPD1	35.29225	1.3712305	7.721260195637707e-273	2.2257973047544283e-270	0.9766860949208993	0.846133166054306
RRM1	35.09155	2.4115353	9.070172655198755e-270	2.5761958038604227e-267	0.8059950041631974	0.26095528273142754
TMEM106C	35.067375	1.825006	2.1194483440391933e-269	5.932612364749707e-267	0.9084096586178185	0.5606237118021328
NUF2	34.944256	5.6844854	1.5831368773846288e-267	4.368100807115246e-265	0.6294754371357202	0.019177345640290347
AURKB	34.941345	5.3566356	1.7527769624059912e-267	4.768047077733706e-265	0.6336386344712739	0.02580876422618514
NCAPD3	34.77188	3.6307235	6.473791100029066e-265	1.736594462582797e-262	0.6802664446294754	0.08638766914598082
ITGB3BP	34.702972	2.6363184	7.105608174693503e-264	1.8799687162469907e-261	0.7660283097418817	0.1985841025181468
CKAP2	34.41567	3.9469094	1.470101498625841e-259	3.836964911413446e-257	0.6661115736885929	0.08764226185142038
PRKDC	34.39859	2.0487154	2.646948043298031e-259	6.81642060110109e-257	0.8601165695253955	0.4132986826776593
SRSF3	34.0498	1.6520125	4.0863966970459075e-254	1.0384824448255877e-251	0.9467110741049126	0.6609911282372972
HMGB3	33.834206	2.4907336	6.196641103006158e-251	1.534383670044371e-248	0.771856786011657	0.2450936463840846
RACGAP1	33.802197	4.5786896	1.8310345236630464e-250	4.476531745573174e-248	0.6278101582014988	0.04292499327896765
TUBA1C	33.457394	1.8150054	2.009292831618028e-245	4.850935218733825e-243	0.9175686927560366	0.6258625324849897
TACC3	33.42434	4.6486487	6.075186759515585e-245	1.4485945317689384e-242	0.6178184845961698	0.04032619410341429
ANP32B	33.20619	1.366437	8.76435515028197e-242	2.0643262850310483e-239	0.9558701082431307	0.7115332915135765
NCAPG	33.171547	5.891265	2.769874543802547e-241	6.445464691446071e-239	0.5945045795170691	0.015682408817994445
RAD51AP1	32.967693	4.650835	2.3598757828834554e-238	5.4260286750727445e-236	0.6094920899250624	0.03477014069361054
BANF1	32.92874	1.364847	8.526158241057024e-238	1.9373437678561807e-235	0.9525395503746877	0.75015682408818
ARHGAP11A	32.8373	5.0924563	1.7291559881543211e-236	3.883362645954949e-234	0.5986677768526228	0.02778026704901873
NCAPD2	32.687366	2.7041326	2.3612937394089113e-234	5.2420721014877834e-232	0.7177352206494588	0.1821847835827583
ALYREF	32.556152	1.5958247	1.7134000584186346e-232	3.7605237191247167e-230	0.925895087427144	0.6108970337843893
NEK2	32.5536	6.25755	1.862054056584589e-232	4.0408665223454774e-230	0.5828476269775187	0.01604086387669146
MICOS10	32.526413	1.6188784	4.514176015331628e-232	9.687421728901675e-230	0.9367194004995837	0.6244287122502016
HSP90AA1	32.400448	1.2489725	2.70499835883877e-230	5.741136077210111e-228	0.9791840133222315	0.9035755892105027
PTMS	32.37443	1.5256236	6.287489595200827e-230	1.3199627613229214e-227	0.9475437135720233	0.6857245272873913
CBX5	32.373714	1.7532442	6.43485221802795e-230	1.3363735025698045e-227	0.8934221482098251	0.4724437673626669
MRPL51	32.311104	1.2496333	4.884504989359467e-229	1.0036098868562631e-226	0.9558701082431307	0.7546375123218927
KIF11	32.300365	5.5534053	6.912913225617129e-229	1.4054316425217815e-226	0.5828476269775187	0.020700779639752667
SSRP1	32.266884	1.7077031	2.0396292363488893e-228	4.103479069879422e-226	0.8867610324729392	0.4664396451294919
H2AFX	32.266357	3.3824546	2.0744030053416508e-228	4.130414396409138e-226	0.649458784346378	0.10807420019715028
RPA3	32.104828	1.7391495	3.775183445391266e-226	7.440193169825194e-224	0.8692756036636137	0.4582847925441348
DBI	31.965546	1.2258972	3.2856032808628564e-224	6.409913309756082e-222	0.9708576186511241	0.8328703288825163
KNL1	31.918022	5.6068664	1.5015438205673718e-223	2.900081735043822e-221	0.575353871773522	0.019177345640290347
DHFR	31.733715	2.9418542	5.326956776442938e-221	1.0186618136655338e-218	0.6711074104912573	0.13522717089344924
FANCI	31.647589	3.5409672	8.185174317133331e-220	1.5348393860302248e-217	0.6211490424646128	0.07285599068016847
HSPE1	31.589838	1.5348153	5.0915540393295526e-219	9.455603338039516e-217	0.9492089925062448	0.7666457567882426
SRSF7	31.47019	1.796535	2.222613627788021e-217	4.0497697742545127e-215	0.8709408825978351	0.5291692804014697
ORC6	31.335142	4.143155	1.5506482083838404e-215	2.7730758793264342e-213	0.5920066611157369	0.04874988798279416
DEPDC1	31.25942	6.5814333	1.662631723413627e-214	2.9460613858725497e-212	0.556203164029975	0.00994712787884219
HNRNPA3	31.164875	1.0937479	3.189194873386592e-213	5.54919907969267e-211	0.9800166527893422	0.874719956985393
ITGAE	31.120882	1.9443618	1.2569273342309554e-212	2.1675262976193457e-210	0.8034970857618651	0.3182184783582758
CCDC34	31.03599	2.7871401	1.7632278977271505e-211	3.013715364309928e-209	0.6644462947543713	0.14042476924455596
HNRNPA1	31.009232	0.9900578	4.047608912542968e-211	6.857501626039903e-209	0.9875104079933389	0.937539206022045
PCNA	30.821619	2.2985702	1.3451783929770891e-208	2.2591978679964784e-206	0.7793505412156536	0.32753830988439825
ATP5MC1	30.718504	1.7364937	3.222426226504245e-207	5.3653396671295676e-205	0.8701082431307244	0.5073931355856259
ECT2	30.637999	1.7105355	3.8187854868093365e-206	6.303933580532951e-204	0.8759367194004996	0.46626041760014336
CIT	30.633837	4.8335953	4.338682434292265e-206	7.101467164061085e-204	0.5611990008326395	0.026167219284882158
PARP1	30.564022	1.9739467	3.6823260191027625e-205	5.976507960752164e-203	0.7860116569525396	0.33533470741105836
MT-ATP6	30.516338	2.0012019	1.5821080021219626e-204	2.546402829415299e-202	0.9891756869275604	0.9490097679003495
CDCA8	30.462622	4.6982636	8.152474942615162e-204	1.3012967028237127e-201	0.5636969192339717	0.03414284434089076
CDK1	30.41765	5.221081	3.209661168856326e-203	5.08126195207304e-201	0.5578684429641965	0.03315709292947397
LMNB2	30.404408	2.3319256	4.8034568741656166e-203	7.542598867287375e-201	0.7069109075770191	0.18908504346267588
GGH	30.37362	1.9811205	1.225554202501418e-202	1.9088995054122894e-200	0.7785179017485429	0.2643606057890492
PA2G4	30.367405	1.6457225	1.480366644293602e-202	2.2873441094309303e-200	0.8634471273938384	0.485885832063805
LSM3	30.23877	1.2957137	7.33001580131028e-201	1.1235867078294187e-198	0.9475437135720233	0.6590196254144637
MT-CO2	30.157154	1.4504269	8.642813665736894e-200	1.314388213701121e-197	0.9925062447960034	0.9755354422439286
CCT5	30.136171	1.541864	1.6281264855055714e-199	2.456690229769891e-197	0.88759367194005	0.5167129671117484
PRMT1	29.752083	1.6509513	1.6298344190013815e-194	2.421432459122514e-192	0.8592839300582847	0.47002419571646203
HNRNPM	29.7361	1.6119201	2.6232997353775162e-194	3.838364476445557e-192	0.8759367194004996	0.5340084236938794
LMNB1	29.66979	4.052328	1.884475679224824e-193	2.736598741996109e-191	0.5620316402997502	0.04597186127789228
EMP2	29.512278	1.6100782	2.003218855079036e-191	2.8873260423131717e-189	0.8609492089925063	0.47477372524419753
CENPA	29.484987	6.6471076	4.484870866141555e-191	6.416355252493185e-189	0.5245628642797668	0.009767900349493682
CENPN	29.45905	3.39973	9.640856085338338e-191	1.3691433414134165e-188	0.5828476269775187	0.06873375750515279
TK1	29.456896	3.4345515	1.0272948266217797e-190	1.4482607504651864e-188	0.5845129059117402	0.07348328703288826
PRDX3	29.42367	1.2899578	2.735361407766215e-190	3.828316683304107e-188	0.9383846794338052	0.6574065776503271
DNMT1	29.37629	2.6469526	1.1032673612201904e-189	1.5329860298278243e-187	0.6469608659450458	0.1532395375929743
ILF2	29.363577	1.3157026	1.6032512219701993e-189	2.2117995786523164e-187	0.9159034138218152	0.6258625324849897
HNRNPAB	29.324886	1.9084163	4.996334440646275e-189	6.843915133804408e-187	0.794338051623647	0.38668339456940587
SGO1	29.292034	5.662963	1.3100833549279277e-188	1.7818978814843659e-186	0.5270607826810991	0.01469665740657765
EEF1E1	29.156464	1.7328362	6.917864854656929e-187	9.343471454744331e-185	0.8159866777685262	0.39985661797652117
JPT1	29.068735	1.2215335	8.9217122008132e-186	1.1966246489340706e-183	0.9691923397169026	0.8128864593601577
TFDP1	29.059153	1.8893967	1.1791126388252526e-185	1.5705780349152366e-183	0.7626977518734388	0.32341607670938255
PPIA	29.030037	0.74731296	2.749520944236453e-185	3.6372772271906064e-183	0.9925062447960034	0.9518774083699256
LSM2	29.02555	1.5793252	3.1323353664369956e-185	4.115505120228852e-183	0.8576186511240633	0.4677838515996057
BCL2L12	28.959421	2.2678676	2.1356093334788476e-184	2.7869701801898965e-182	0.6810990840965861	0.17788332287839412
KIF22	28.943659	3.874605	3.372448825616013e-184	4.3715084978488376e-182	0.5537052456286428	0.04776413657137736
SNRPG	28.874634	1.0495422	2.486466902740961e-183	3.201574783969262e-181	0.9641965029142381	0.8453266421722376
KIF2C	28.845387	5.670598	5.789066841113155e-183	7.404638209884734e-181	0.5187343880099917	0.014875884935926158
CYCS	28.803164	1.4940062	1.9579425562098244e-182	2.487875166489247e-180	0.8792672772689425	0.5654628550945425
C1QBP	28.748137	1.4769677	9.556879965330042e-182	1.1985816860414572e-179	0.8984179850124896	0.6305224482480509
PTGES3	28.682371	0.7697781	6.330638867784223e-181	7.888384457573191e-179	0.9883430474604497	0.9512501120172059
PSIP1	28.614952	1.6891723	4.378250185055829e-180	5.420610517574889e-178	0.8126561199000832	0.37601935657316965
PSMB3	28.584358	1.1623126	1.0513473520525456e-179	1.2933581374231126e-177	0.9542048293089093	0.7868088538399498
NCL	28.559542	1.225045	2.1383582626105434e-179	2.6139399673455715e-177	0.9592006661115737	0.812259163007438
MT-CO3	28.445442	1.6020802	5.54851505760849e-178	6.739875460544049e-176	0.9966694421315571	0.9814499507124295
NUP37	28.42932	1.6546332	8.781277076500296e-178	1.0600099090970421e-175	0.8143213988343048	0.38964064880365623
LDHB	28.381401	1.223202	3.430871432064803e-177	4.1157671328509075e-175	0.9475437135720233	0.7422708127968456
HELLS	28.33726	3.4479296	1.2015656046172311e-176	1.4325332152825434e-174	0.5636969192339717	0.07491710726767631
ATAD2	28.296568	3.7753475	3.808755541653886e-176	4.513024817883629e-174	0.5503746877601998	0.06093735997849269
CENPK	28.182867	4.0736237	9.484502978992025e-175	1.1169737227820243e-172	0.5312239800166528	0.03898198763330048
GMNN	28.18253	2.813843	9.574905508737546e-175	1.1207862120954969e-172	0.5995004163197336	0.11578098395913612
MRPL11	28.179258	1.8284259	1.0501128238567414e-174	1.2217999445764521e-172	0.7527060782681099	0.3191146160050184
CENPE	28.106966	4.9807253	8.052556698421398e-174	9.312998806785084e-172	0.514571190674438	0.02482301281476835
STOML2	28.037657	1.259961	5.64932563981312e-173	6.494706869485155e-171	0.9392173189009159	0.7086656510440004
GCSH	28.009787	1.7010292	1.2348408073530095e-172	1.411225760545327e-170	0.7860116569525396	0.38023120351285955
DKC1	27.987518	1.8458496	2.3053602678066403e-172	2.6191604830833797e-170	0.7552039966694422	0.3005645667174478
DBF4	27.976927	2.909383	3.101853706656223e-172	3.503462133939081e-170	0.5936719400499584	0.11300295725423425
SPC25	27.973799	6.0714736	3.385875003074971e-172	3.8020226633366275e-170	0.4995836802664446	0.010126355408190698
SMC1A	27.950266	1.9267868	6.54354167694907e-172	7.305315835178863e-170	0.7302248126561199	0.2834483376646653
NMU	27.931255	2.7303965	1.113720015772217e-171	1.2362292175071609e-169	0.6053288925895087	0.11927592078143202
BUB1B	27.774824	5.95596	8.7392576794605e-170	9.64514416120572e-168	0.4970857618651124	0.011201720584281746
KIF4A	27.607094	5.5947022	9.145904112103911e-168	1.0036590455748576e-165	0.4962531223980017	0.01290438211309257
KIFC1	27.5612	5.2978425	3.249067136010898e-167	3.545338003667485e-165	0.4987510407993339	0.016937001523434
HNRNPD	27.552212	1.4994459	4.163523765709133e-167	4.517657191623943e-165	0.8484596169858452	0.5404606147504256
SMOC2	27.517784	1.9017485	1.0756971109836272e-166	1.1606711732702668e-164	0.8043297252289758	0.4003943005645667
UQCC2	27.514902	1.6332561	1.1645643188463589e-166	1.2495775141221433e-164	0.7968359700249792	0.3654449323416077
CFL1	27.505869	0.8016482	1.4936377913816473e-166	1.5938188012566373e-164	0.9833472106577852	0.938256116139439
AURKA	27.471684	5.026156	3.8272293645944686e-166	4.0614894476800865e-164	0.5037468776019983	0.02688412940227619
NME1	27.372484	1.6330465	5.832396422019187e-165	6.122114374721662e-163	0.8059950041631974	0.4152701855004929
PPIH	27.25111	1.988564	1.6123012649046294e-163	1.674192829589678e-161	0.6869275603663614	0.21713415180571735
SNRPB	27.230108	1.1496822	2.859101135175446e-163	2.9529775039988536e-161	0.9267277268942548	0.6876064163455506
NDUFS6	27.226126	1.3848491	3.1870845800304834e-163	3.274220828654721e-161	0.8742714404662781	0.5503181288645936
NPM1	27.169348	0.7443544	1.4960119362252862e-162	1.528781721494983e-160	0.9950041631973355	0.9697105475401021
TOMM5	27.125393	1.4058388	4.941551849302672e-162	5.0232174956543064e-160	0.8825978351373855	0.6079397795501389
EIF5A	27.051254	1.1117597	3.691857025568073e-161	3.7332212875299353e-159	0.9383846794338052	0.7704991486692356
GTSE1	27.045496	6.6342926	4.314915551101057e-161	4.34053536218572e-159	0.4804329725228976	0.0070794874092660635
DAZAP1	27.030888	1.5294838	6.4084682117487116e-161	6.413116841539617e-159	0.8101582014987511	0.39116408280311854
RAD21	26.998491	1.1999322	1.5394534971490632e-160	1.532629115666856e-158	0.9425478767693589	0.7417331302088
MELK	26.995962	4.8228426	1.6483312492499174e-160	1.632608705026303e-158	0.4945878434637802	0.023299578815306032
CKLF	26.976574	1.2409917	2.783447140115295e-160	2.742831533887082e-158	0.9250624479600333	0.6544493234160768
KIF14	26.920088	6.0001125	1.2781788514830463e-159	1.2531343318550029e-157	0.48209825145711904	0.011380948113630253
CSE1L	26.903133	2.0411983	2.018431380641894e-159	1.9688880649352292e-157	0.6677768526228143	0.20503629357469308
PCP4	26.86744	1.931646	5.276782660884959e-159	5.121395995594578e-157	0.7577019150707743	0.33470741105833857
GGCT	26.858881	1.7399168	6.642733872365225e-159	6.414888100543098e-157	0.7443796835970025	0.32709024106102697
HIST1H4C	26.766302	1.9380995	7.977646519424234e-158	7.665684819709435e-156	0.8850957535387177	0.6017564297876153
TTK	26.75569	5.57639	1.060216894045954e-157	1.0137143114655225e-155	0.48209825145711904	0.014517429877229142
NME2	26.737726	0.8015823	1.7152846206187735e-157	1.6319707961887186e-155	0.9816819317235637	0.9342234967290975
KIF23	26.653933	6.2940526	1.6113909291331195e-156	1.5256080590822093e-154	0.4746044962531224	0.007886011291334349
YWHAB	26.637548	1.2036	2.494941085417296e-156	2.3505996157926665e-154	0.9283930058284763	0.6790931087014965
OAZ1	26.607365	0.6376153	5.578797316633517e-156	5.230528707449502e-154	0.9925062447960034	0.9627206738955103
ARL6IP1	26.459414	1.1368791	2.8433861820156067e-154	2.6530029333067357e-152	0.9716902581182348	0.89129850345013
LSM6	26.456997	1.427823	3.031444941519763e-154	2.814871519255418e-152	0.8318068276436303	0.4663500313648176
MT-CO1	26.441038	1.1538427	4.626112404938086e-154	4.275059090381541e-152	0.9950041631973355	0.9846760462407026
DEK	26.353823	0.99624807	4.6399900724133517e-153	4.2674651551710226e-151	0.9633638634471274	0.8036562415987095
CACYBP	26.27113	1.462995	4.100506710394397e-152	3.753421166092767e-150	0.8143213988343048	0.42369387937987274
MRPL4	26.24385	1.5566312	8.401332314012447e-152	7.653930769473415e-150	0.7960033305578684	0.40577112644502195
PEBP1	26.190804	1.1978532	3.382531895601399e-151	3.067146527307297e-149	0.958368026644463	0.7206738955103504
MT-ND3	26.092598	1.6115487	4.423821085251309e-150	3.974031648397385e-148	0.9750208159866778	0.881082534277265
MCM3	25.916174	2.6890645	4.377159064874284e-148	3.895873280137416e-146	0.582014987510408	0.1492965319473071
SAE1	25.907051	1.7788651	5.546475251164447e-148	4.91397353215551e-146	0.704412989175687	0.26893090778743617
CBX3	25.896744	0.892588	7.246546669928325e-148	6.390858556301172e-146	0.9725228975853455	0.8376198584102518
MT-ND4	25.892088	1.0155164	8.176432503799192e-148	7.178164426289891e-146	0.9933388842631141	0.98377990859396
PCBD1	25.874714	0.9527026	1.2828300643880067e-147	1.1211122110221701e-145	0.9633638634471274	0.8040146966574065
CHEK1	25.84263	3.26709	2.944406707920897e-147	2.5616338358911803e-145	0.5170691090757702	0.06577650327090241
KNSTRN	25.81388	4.3404202	6.194005908875226e-147	5.364620184933459e-145	0.4845961698584513	0.036920871045792635
CDCA3	25.802132	5.3926725	8.391881994795175e-147	7.235750394976518e-145	0.46544546211490423	0.01424858858320638
SFPQ	25.770323	1.4807744	1.908207334029184e-146	1.630757365019454e-144	0.8118234804329725	0.4555067658392329
HJURP	25.76213	5.7895274	2.35738629423769e-146	2.005751492815275e-144	0.462947543713572	0.01263554081906981
HACD3	25.621532	1.4254093	8.781288735376935e-145	7.438675905046936e-143	0.8251457119067444	0.47127878842190163
SNRNP25	25.61103	2.0998886	1.1496794529838313e-144	9.696466792545728e-143	0.6286427976686095	0.19517877946052514
CCT2	25.589676	1.2104994	1.9877157220586188e-144	1.6691626719930506e-142	0.8917568692756037	0.5958419213191146
HP1BP3	25.50212	1.1658306	1.8673741736607199e-143	1.5613188220815214e-141	0.9375520399666945	0.6777489022313827
CMC2	25.495754	2.0412567	2.1970462933337404e-143	1.829041039200339e-141	0.6294754371357202	0.19284882157899452
ATP5MC3	25.491203	0.75176287	2.4676459865201973e-143	2.0454984799850255e-141	0.984179850124896	0.9397795501389014
SNRPE	25.413376	0.96566033	1.7943557406755685e-142	1.4810336228806808e-140	0.9500416319733556	0.8001613047764137
HLTF	25.402374	1.2783531	2.3739983010497225e-142	1.951123539849972e-140	0.8884263114071607	0.5358006989873645
COPS3	25.393957	1.5117787	2.9408290162886333e-142	2.4067445601948584e-140	0.7776852622814321	0.36660991128237297
EZH2	25.322943	2.2370574	1.7855824634005416e-141	1.4551366961231249e-139	0.5986677768526228	0.16282821041311946
NPM3	25.316912	1.8665019	2.0806118913079635e-141	1.688442775996723e-139	0.671940049958368	0.2545030916748813
MT-ND6	25.28414	1.7600461	4.7735507831328465e-141	3.8506332934172534e-139	0.7310574521232306	0.35003136481763597
PDCD5	25.284046	1.0921649	4.784881383556699e-141	3.8506332934172534e-139	0.9267277268942548	0.6862622098754368
ATP5F1D	25.249033	1.0713748	1.1606089327336032e-140	9.3012451978493e-139	0.9242298084929226	0.7213011918630702
UBB	25.212767	1.0168344	2.9019522297686415e-140	2.316045676270725e-138	0.9608659450457951	0.7984586432476029
ASF1B	25.20029	4.4731035	3.976418410831651e-140	3.160516262831379e-138	0.46711074104912575	0.026346446814230665
ERH	25.190762	0.86535275	5.057248669770057e-140	4.003102492128643e-138	0.9750208159866778	0.8844878573348867
NSD2	25.142467	1.9101548	1.708449890591133e-139	1.3468163749745772e-137	0.6386344712739384	0.19750873734205573
CDCA7	25.13402	1.9963723	2.1133364176559424e-139	1.6592268118132874e-137	0.6511240632805995	0.23622188368133346
NDUFAF8	25.12579	1.6688861	2.5997532459254835e-139	2.0328596838787364e-137	0.7285595337218984	0.349672909758939
SSBP1	25.066166	1.183756	1.1635951160420802e-138	9.06196615775675e-137	0.9017485428809325	0.6289990142485886
SYNE2	25.056093	2.0799372	1.4983275680168292e-138	1.1621967328785958e-136	0.6211490424646128	0.19257998028497178
PAICS	25.052425	1.3251895	1.6427971144419048e-138	1.269159338733238e-136	0.8434637801831807	0.46124204677838515
SUPT16H	25.031748	1.269776	2.759444657160814e-138	2.123343191569879e-136	0.8526228143213989	0.5507661976879649
GLRX5	24.92928	1.3912532	3.583126358397071e-137	2.7353558294893687e-135	0.8001665278934221	0.4154494130298414
CALM3	24.925695	1.1256169	3.918454254451524e-137	2.9795679319085327e-135	0.9267277268942548	0.6457567882426741
GINS2	24.835411	3.305538	3.717522988436445e-136	2.8156956470063335e-134	0.4995836802664446	0.07034680526928937
BRCA2	24.803959	4.700962	8.125097964131431e-136	6.1300055499700955e-134	0.45545378850957535	0.02123846222779819
SSB	24.681593	1.1620222	1.6860822406006514e-134	1.2622090075566273e-132	0.9000832639467111	0.6456671744779998
SOD1	24.678873	1.0390937	1.8033199783185958e-134	1.3447614695461528e-132	0.9492089925062448	0.740299309974012
TPGS2	24.588129	1.6807045	1.692252933483265e-133	1.2570835829729147e-131	0.6860949208992506	0.2630163993189354
HMGN3	24.499044	1.5919505	1.5121693840692826e-132	1.119005344211269e-130	0.7277268942547876	0.3289721301191863
BUB3	24.383505	1.2119234	2.5590526565556124e-131	1.8792982132591292e-129	0.8742714404662781	0.5844609732054844
GSTP1	24.369658	1.1243558	3.588573520381442e-131	2.625367764115423e-129	0.9575353871773522	0.7859127161932072
NUDT15	24.344141	2.359781	6.687817887320956e-131	4.874283572668564e-129	0.5528726061615321	0.12492158795591003
FEN1	24.328455	3.3537896	9.80274914320918e-131	7.117680336539177e-129	0.48542880932556204	0.06183349762523523
POLR2H	24.277977	1.0773162	3.34993517625706e-130	2.423245243229545e-128	0.9109075770191507	0.6690563670579801
RBBP7	24.254189	1.3316852	5.972492227635598e-130	4.304205779274401e-128	0.8034970857618651	0.42387310690922125
ZDHHC12	24.229847	1.7612287	1.0786009423447609e-129	7.715592074239523e-128	0.6652789342214821	0.26579442602383724
RTKN2	24.190186	4.3778825	2.822139202122399e-129	2.0113209058963844e-127	0.4479600333055787	0.023658033874003045
TCP1	24.161415	1.0005438	5.6646903879348444e-129	4.022346696785793e-127	0.929225645295587	0.7070526032798637
NCAPG2	24.153479	4.2433224	6.864100500172147e-129	4.8561625296822285e-127	0.4496253122398002	0.025719150461510888
HNRNPR	24.152733	1.0770487	6.988897465588285e-129	4.926407505488034e-127	0.9208992506244796	0.6858141410520656
PDCD6	24.122694	1.2464486	1.4449332172839539e-128	1.0148160057680832e-126	0.9650291423813488	0.8654001254592706
HNRNPA0	24.114553	1.057116	1.7589961393558396e-128	1.2309149070840103e-126	0.925895087427144	0.6576754189443499
EXOSC8	24.113531	1.5254134	1.8029308341638796e-128	1.2571049144780205e-126	0.7218984179850125	0.3071063715386683
SKA2	24.112234	2.1925426	1.860348680849356e-128	1.2924739000692253e-126	0.5711906744379683	0.14598082265435972
SNRPA	24.107481	1.363231	2.0866581432600776e-128	1.4445059275600408e-126	0.787676935886761	0.3859664844520118
COTL1	24.088846	1.2759765	3.2719913982983223e-128	2.2569729238119214e-126	0.8501248959200666	0.531409624518326
NUDCD2	24.059338	1.1648487	6.665789212203637e-128	4.5816033040747706e-126	0.8825978351373855	0.5884935926158258
FBL	24.01597	1.1633093	1.8939398238526532e-127	1.2971472963790831e-125	0.8867610324729392	0.546554350748275
EIF4A1	24.012493	0.7659513	2.059152831303593e-127	1.4053172361765935e-125	0.9891756869275604	0.93933148131553
BARD1	23.965466	3.1073356	6.375027312999977e-127	4.3354675184254064e-125	0.488759367194005	0.06962989515189533
CENPU	23.893225	3.8524568	3.6020271306942846e-126	2.43250181825977e-124	0.4546211490424646	0.035576664575678825
GLO1	23.827866	1.1134205	1.7180135003481534e-125	1.1561572385269768e-123	0.8967527060782681	0.5896585715565911
TBCB	23.795668	1.2477214	3.7031529881398503e-125	2.4834269726712873e-123	0.8351373855120733	0.48794694865131283
SAP30	23.750082	1.5733525	1.0965759492395363e-124	7.328466395713635e-123	0.7119067443796836	0.3173223407115333
VPS29	23.734018	1.1409283	1.6068415203927637e-124	1.0701564525815806e-122	0.8717735220649458	0.5784568509723094
TTF2	23.700903	2.716311	3.529282961683477e-124	2.3424251244657967e-122	0.5029142381348876	0.08674612420467784
LBR	23.684277	1.2179533	5.236806149300691e-124	3.463824450944984e-122	0.8684429641965029	0.5504077426292678
CKAP5	23.606277	1.8748703	3.322505504597684e-123	2.182682697816315e-121	0.6211490424646128	0.21426651133614122
CEP78	23.555717	3.197975	1.0969281540836988e-122	7.1817187688042576e-121	0.47210657785179017	0.05941392597903038
SNRNP40	23.543121	1.3190863	1.4765098845596995e-122	9.63422699675204e-121	0.7935054121565362	0.4212743077336679
HPRT1	23.540249	1.4583662	1.5800004966004323e-122	1.0274791108195538e-120	0.7335553705245629	0.3347970248230128
CDK4	23.48186	1.6061978	6.250744770352754e-122	4.049832715155842e-120	0.6927560366361366	0.31660543059413926
FBXO5	23.465824	4.37424	9.113684127622093e-122	5.847896851856914e-120	0.43963363863447125	0.03261941034142844
SRP9	23.460995	0.8915773	1.0209411577906762e-121	6.529290570056e-120	0.9700249791840133	0.8128864593601577
TMEM14A	23.459135	1.1314439	1.0665523980220008e-121	6.798479543035288e-120	0.8892589508742714	0.5914508468500762
KIF15	23.456314	5.565782	1.139665311160652e-121	7.240623624920012e-120	0.42131557035803496	0.010126355408190698
TPRKB	23.441599	1.4969909	1.6103036324323297e-121	1.0197181756327218e-119	0.7060782681099084	0.31463392777130567
PPM1G	23.436377	1.2319028	1.8203542006345828e-121	1.1489647395770042e-119	0.8301415487094088	0.5064969979388834
COPRS	23.41566	1.5947102	2.9600296822511247e-121	1.8622154163843069e-119	0.6769358867610324	0.2765480777847477
PRELID1	23.413801	0.96462077	3.0920108073302693e-121	1.9389317121031436e-119	0.9275603663613655	0.7665561430235684
RCCD1	23.386034	3.062062	5.928381997505449e-121	3.693573222574846e-119	0.47710241465445463	0.06936105385787257
TRIP13	23.382456	3.3473701	6.44685839129445e-121	4.0036856260276844e-119	0.4604496253122398	0.049287570570839684
DDT	23.339148	0.9724838	1.7763623771448603e-120	1.0926325780947718e-118	0.9367194004995837	0.7108163813961824
COA4	23.317032	1.2105709	2.9785341867936735e-120	1.8204876355611712e-118	0.8401332223147377	0.5307823281656062
NUDC	23.278162	1.2061225	7.37918459710336e-120	4.481810418504852e-118	0.8517901748542881	0.5685097230934671
PSMA2	23.261076	0.74962527	1.0989878161705986e-119	6.653871686996533e-118	0.9750208159866778	0.8861905188636975
CDCA2	23.260893	5.921783	1.1036842086767891e-119	6.661424001994846e-118	0.4163197335553705	0.009319831526122412
POLR3K	23.187273	1.7059842	6.120042684179659e-119	3.6823210094157606e-117	0.6511240632805995	0.2620306479075186
PSMD2	23.159735	1.1656061	1.1598645555494244e-118	6.957026094994281e-117	0.8567860116569526	0.5284523702840757
HMGN1	23.120296	0.70706815	2.894004044240296e-118	1.730488981747897e-116	0.9800166527893422	0.9035755892105027
MT-ND1	23.110909	1.0937456	3.596805052445637e-118	2.144095456263427e-116	0.9691923397169026	0.8893270006272963
MCM4	23.110632	3.0492735	3.6199147980967313e-118	2.151231828013547e-116	0.4704412989175687	0.06586611703557667
SERBP1	23.041935	1.0043344	1.7719641988275186e-117	1.0465968359680335e-115	0.9184013322231473	0.7053499417510529
BOLA3	22.998236	1.4764016	4.854709475308555e-117	2.8586542318935803e-115	0.7027477102414654	0.30979478447889597
C12orf75	22.979221	1.1783669	7.522286997290489e-117	4.415971157011201e-115	0.9184013322231473	0.5933327359082355
HDAC1	22.957983	1.2947172	1.2263472988965608e-116	7.177476282087327e-115	0.7893422148209825	0.4360605789049198
GPN3	22.937386	1.6385543	1.969102757081065e-116	1.148980382183193e-114	0.6419650291423813	0.23469844968187115
GTF3A	22.916147	1.1988153	3.2073532145722496e-116	1.8658680718749524e-114	0.8426311407160699	0.5075723631149744
IGFBP4	22.835535	1.1704674	2.0348731400913093e-115	1.1802264212529594e-113	0.8992506244796004	0.6272067389551035
RPL22L1	22.799364	1.1862726	4.652282917655216e-115	2.6902452775926e-113	0.9117402164862615	0.7750694506676226
MTCH2	22.790554	1.1798466	5.689035729898183e-115	3.279941375738911e-113	0.8451290591174022	0.5012993995877767
SET	22.773668	0.6902973	8.364303310280717e-115	4.8079807778202905e-113	0.9850124895920067	0.914956537324133
MCM7	22.70757	2.3580325	3.7714168911318864e-114	2.161458333392322e-112	0.5137385512073273	0.11389909490097679
HSD17B10	22.69741	1.4334952	4.75171270395138e-114	2.715224235624762e-112	0.7094088259783514	0.3204588224751322
LYAR	22.696836	2.4904687	4.814198805343429e-114	2.74281521316823e-112	0.5054121565362198	0.1121068196074917
FAM111A	22.68039	1.804963	6.996864387239777e-114	3.9746305522102667e-112	0.6228143213988343	0.24401828120799354
DCK	22.64732	1.8353595	1.4826203559827115e-113	8.397457347639322e-112	0.5836802664446294	0.17653911640828032
PSMB2	22.582079	0.81179506	6.501863308071688e-113	3.6718417524004845e-111	0.9750208159866778	0.8625324849896944
ASRGL1	22.554043	2.7141643	1.2256124203029052e-112	6.901305622661898e-111	0.48209825145711904	0.09024106102697374
PPP1R14B	22.472334	0.83254594	7.741545717335734e-112	4.321393467763652e-110	0.9633638634471274	0.8425486154673358
PSMD1	22.471474	1.2591642	7.892844031505593e-112	4.3931524387463696e-110	0.7901748542880933	0.4415270185500493
MND1	22.41326	3.8521407	2.9225023139406683e-111	1.6219887842370708e-109	0.42631140716069943	0.03324670669414822
NHP2	22.357435	1.3103316	1.0222112046583416e-110	5.657016391624988e-109	0.7585345545378851	0.3817546375123219
PGD	22.338818	1.3747524	1.5509540430269327e-110	8.53422404188666e-109	0.7127393838467944	0.32753830988439825
UBE2M	22.259108	0.9584492	9.206152900731503e-110	5.0370435446098656e-108	0.9184013322231473	0.7034680526928936
RUVBL1	22.255993	2.086033	9.868463324151134e-110	5.384166684820763e-108	0.5403830141548709	0.15207455865220898
ENY2	22.253508	0.8373071	1.043080064509177e-109	5.674943201670492e-108	0.9492089925062448	0.7936194999551931
VRK1	22.244852	3.6565316	1.2650946526841052e-109	6.863493854477754e-108	0.4279766860949209	0.03889237386862622
MCUB	22.181921	2.5808842	5.133878758718675e-109	2.7774715503051115e-107	0.47710241465445463	0.08352002867640469
COX20	22.173231	1.1090374	6.227459623240829e-109	3.359697071599815e-107	0.8834304746044963	0.5610717806255041
IPO5	22.135286	1.4279113	1.445939868405047e-108	7.779075938266038e-107	0.6827643630308077	0.2982346088359172
CDCA5	22.120243	5.195422	2.018406090401467e-108	1.0828748675003871e-106	0.3996669442131557	0.011560175642978761
VDAC3	22.036959	1.0335428	1.2741493837371164e-107	6.816875677977469e-106	0.8767693588676103	0.5910027780267049
TIMM13	21.990221	1.3340998	3.5725002298594686e-107	1.900806320647542e-105	0.7377185678601166	0.3812169549242764
MAP3K20	21.945972	1.3587267	9.462428427400308e-107	5.020806116670592e-105	0.6994171523730225	0.3140962451832601
ACYP1	21.919157	1.2579628	1.7058405330989906e-106	9.026466864732577e-105	0.7626977518734388	0.4084595393852496
NUP107	21.89523	2.0236857	2.8845092492225737e-106	1.522169716925814e-104	0.5270607826810991	0.1321803028945246
CRNDE	21.893536	1.2932403	2.993711779656666e-106	1.5754918068743553e-104	0.7593671940049959	0.39761627385966486
DNAJC9	21.831596	2.0988364	1.1628671103759995e-105	6.103156350489689e-104	0.5220649458784347	0.1376467425396541
SIVA1	21.821201	1.44206	1.4597625266384724e-105	7.64061068821015e-104	0.675270607826811	0.29850345012993995
COA1	21.780258	1.1368881	3.5705197207296006e-105	1.853790803391707e-103	0.8193172356369692	0.47280222242136394
CCT3	21.75479	0.9150168	6.223147936511994e-105	3.2137400867859003e-103	0.9267277268942548	0.7224661708038355
PHB2	21.713413	1.0575353	1.5324377403981702e-104	7.892667338146737e-103	0.880932556203164	0.5530961555694954
PLGRKT	21.676897	1.0740905	3.38977696154183e-104	1.7412274530643323e-102	0.8534554537885096	0.5594587328613675
FOPNL	21.643627	1.2681713	6.97908745008228e-104	3.57544018596523e-102	0.7510407993338885	0.39214983421453536
AMD1	21.62638	1.2040454	1.0143791505418466e-103	5.182994421578102e-102	0.7860116569525396	0.45245989784030827
PGP	21.617273	1.5688131	1.2356544383512252e-103	6.296947182669014e-102	0.6203164029975021	0.243122143561251
PARK7	21.476633	0.7839729	2.575059263711066e-102	1.3088077531398823e-100	0.9542048293089093	0.8098395913612331
RCN2	21.458803	1.0014453	3.779077256128098e-102	1.9157243602324953e-100	0.8900915903413822	0.6198584102518147
NOP56	21.442602	1.7943889	5.353482545222756e-102	2.6996648010034544e-100	0.5736885928393006	0.21283269110135317
PSMA4	21.430496	0.982043	6.943730682055307e-102	3.4924795414900053e-100	0.9075770191507078	0.666547181647101
BRCA1	21.42863	3.4537277	7.227321289567506e-102	3.6256748931612164e-100	0.42131557035803496	0.047136840218657584
SLIRP	21.332096	1.0718304	5.718747566556234e-101	2.8540540180999255e-99	0.861781848459617	0.5884935926158258
PLK1	21.287516	4.7117696	1.4817886995641785e-100	7.357138031717878e-99	0.3913405495420483	0.019266959404964604
PRPS2	21.27157	1.556275	2.0819505388286609e-100	1.0310459668445322e-98	0.6103247293921732	0.226185142037817
PSMA7	21.246744	0.74188596	3.533394764534268e-100	1.7453704982663644e-98	0.9683597002497918	0.8627117125190429
EEPD1	21.238508	1.2496449	4.210430031340251e-100	2.074496061870041e-98	0.7560366361365529	0.3879379872748454
MAGOH	21.17795	1.1745809	1.5252993939384967e-99	7.496089693264154e-98	0.7743547044129891	0.44815843713594405
SUMO2	21.173834	0.50071216	1.6644991148172085e-99	8.159425356238469e-98	0.984179850124896	0.9553723451922215
SRSF2	21.16251	1.0560862	2.1164968351308065e-99	1.0348865790814278e-97	0.8667776852622814	0.6367954117752487
HDGF	21.131836	1.0450313	4.0546560234018406e-99	1.9775663241409885e-97	0.8609492089925063	0.542342503808585
THOC7	21.10955	1.0398251	6.4987657196531605e-99	3.1616413377677867e-97	0.8567860116569526	0.5470920333363205
PFN1	21.101164	0.5951991	7.76037484221386e-99	3.7659266256914193e-97	0.9866777685262281	0.9563580966036384
MT-CYB	21.067736	0.9637785	1.5727273613313716e-98	7.593914064188528e-97	0.9900083263946711	0.966842907070526
XRCC6	21.019148	0.9561713	4.382388483973173e-98	2.1107593810338618e-96	0.8784346378018318	0.6200376377811632
CENPM	21.01376	3.2701397	4.9090194366763074e-98	2.3585273980091093e-96	0.417985012489592	0.0496460256295367
ACADVL	20.902296	1.0771787	5.103113382918173e-97	2.4276239378739308e-95	0.839300582847627	0.49162111300295724
MIS18BP1	20.896236	1.8074342	5.793781767053696e-97	2.746343164650561e-95	0.5412156536219817	0.1673985124115064
MDC1	20.896172	2.5424368	5.801532624921968e-97	2.746343164650561e-95	0.4504579517069109	0.08092122950085133
WBP11	20.818974	1.162044	2.9136375811815874e-96	1.3691969888793472e-94	0.7593671940049959	0.3791558383367685
PIMREG	20.815168	5.482704	3.154345102652408e-96	1.4787141095298206e-94	0.37468776019983346	0.010036741643516443
DHX9	20.799572	1.4228919	4.366870329965732e-96	2.0421727252532237e-94	0.6402997502081599	0.28685366072228696
TROAP	20.796602	4.5776477	4.645811145040958e-96	2.1673718950560644e-94	0.38301415487094087	0.019266959404964604
NUP93	20.795313	2.3817534	4.772366474021421e-96	2.2210478573313188e-94	0.4621149042464613	0.09472174926068644
SNX5	20.782112	1.1876984	6.28330718589175e-96	2.9172066102959917e-94	0.7502081598667777	0.3894614212743077
RCN1	20.683916	1.2054875	4.835156804688776e-95	2.2234813934704532e-93	0.7851790174854288	0.4462765480777848
HAUS6	20.680933	1.5073062	5.14360837694185e-95	2.3597067029039168e-93	0.6103247293921732	0.25127699614660814
CYC1	20.680338	0.9808016	5.207523480694539e-95	2.383367500145363e-93	0.8884263114071607	0.5975445828479254
GMDS	20.678925	1.2176243	5.3622789713022215e-95	2.448393760088206e-93	0.7368859283930058	0.3744063088090331
NAE1	20.634613	1.1172134	1.3421741309196858e-94	6.099470862254779e-93	0.787676935886761	0.46930728559906804
PRDX2	20.62939	0.88729596	1.4952186124466566e-94	6.779026356994066e-93	0.9442131557035803	0.7475580249126266
GADD45GIP1	20.619305	1.1996887	1.8418422786030187e-94	8.330993388510235e-93	0.7410491257285595	0.39214983421453536
NUTF2	20.606325	0.92103523	2.408325971547063e-94	1.0867852293098123e-92	0.8892589508742714	0.6385876870687338
PDIA6	20.602173	0.7371539	2.624024945272692e-94	1.181361720116475e-92	0.9750208159866778	0.8770499148669235
FKBP3	20.601713	1.2558546	2.6490473674183877e-94	1.1898535082399707e-92	0.7135720233139051	0.35003136481763597
ASCL2	20.581827	1.6486323	3.993417542253065e-94	1.7853904261823078e-92	0.6003330557868443	0.2503808584998656
APEX1	20.581112	1.0825541	4.052751855974401e-94	1.807733241253801e-92	0.8268109908409659	0.5218209516981809
NDC80	20.58023	5.3748593	4.127071030810115e-94	1.8366417025130545e-92	0.37052456286427976	0.009767900349493682
DEPDC1B	20.564264	5.4005084	5.736271103871149e-94	2.5469043701187902e-92	0.36969192339716905	0.009140603996773904
EBNA1BP2	20.556805	1.4597414	6.689569554878699e-94	2.9633565684157612e-92	0.6319733555370525	0.2852406129581504
IMMT	20.555315	1.0499299	6.898046762619266e-94	3.0487156790212473e-92	0.8309741881765196	0.5044358813513756
HADH	20.527122	1.8208166	1.2326054927978346e-93	5.435283673035931e-92	0.5362198168193172	0.17922752934850794
CDC25B	20.525051	1.6395879	1.2862994659660653e-93	5.6591316368265574e-92	0.575353871773522	0.2112196433372166
RFC4	20.524523	2.544303	1.3003397693932702e-93	5.707900524104914e-92	0.44712739383846795	0.08665651044000358
CDT1	20.50117	3.3600116	2.1018512841056917e-93	9.205250725899622e-92	0.4071606994171524	0.049735639394210954
G3BP1	20.462517	0.85724694	4.647706014608994e-93	2.030900315976428e-91	0.9358867610324729	0.7283806792723362
TMEM237	20.45772	3.149792	5.12808620953378e-93	2.2357529808337568e-91	0.4071606994171524	0.04731606774800609
NAA38	20.451622	1.2419753	5.8110673439277445e-93	2.5278142946085687e-91	0.7144046627810158	0.36472802222421363
PARPBP	20.400995	3.6957338	1.6384988128121858e-92	7.111453049585294e-91	0.3913405495420483	0.03432207187023927
CMSS1	20.39836	2.3798475	1.7291756066119747e-92	7.488183333207104e-91	0.4579517069109076	0.10189085043462676
SKP2	20.361704	2.591763	3.6564824955603386e-92	1.576368368733312e-90	0.440466278101582	0.08513307644054127
PAFAH1B3	20.323685	1.3293002	7.938794795882006e-92	3.4149194362508924e-90	0.6611157368859284	0.305582937539206
HAT1	20.313688	1.3465728	9.731418752435031e-92	4.176724928545115e-90	0.6511240632805995	0.28819786719240076
HNRNPH1	20.3027	0.81311184	1.2170780708616561e-91	5.2121165988075444e-90	0.9450457951706911	0.7419123577381486
MED30	20.298832	1.395084	1.3167556381609796e-91	5.626508494566628e-90	0.6344712739383847	0.26678017743525406
ACTL6A	20.284058	1.1922376	1.778380164069616e-91	7.5822592690597265e-90	0.7277268942547876	0.36311497446007707
REX1BD	20.257866	1.4617443	3.028104831856153e-91	1.2882118220808313e-89	0.611157368859284	0.26095528273142754
BRIX1	20.245703	1.4575117	3.8761435397454085e-91	1.645359040145996e-89	0.5986677768526228	0.23245810556501478
TCOF1	20.212046	2.3142061	7.670127358605712e-91	3.24870262728313e-89	0.4571190674437968	0.10314544314006631
GSPT1	20.206902	1.0167117	8.512724631445677e-91	3.5976972326420524e-89	0.829308909242298	0.525405502285151
PPP1CA	20.20282	0.8351385	9.246262563129529e-91	3.899177186556413e-89	0.9242298084929226	0.7214804193924187
HSPA8	20.18678	0.95640904	1.2793191338967258e-90	5.383174237926223e-89	0.9117402164862615	0.734295187740837
PSMA3	20.16324	0.83376163	2.0594454079683766e-90	8.646984480326354e-89	0.9375520399666945	0.7605520207903934
RFC3	20.127792	3.6400537	4.21357250144857e-90	1.7614921924886943e-88	0.38800999167360534	0.034232458105565015
LSM8	20.097288	0.9967576	7.793734475819711e-90	3.251148761684274e-88	0.8368026644462948	0.5353526301639931
LRPPRC	19.99131	1.0628512	6.555248514118199e-89	2.711093571770426e-87	0.8084929225645295	0.48947038265077514
KIF18A	19.973356	5.2809153	9.392591229454325e-89	3.876250149694035e-87	0.36219816819317235	0.013083609642441079
HAUS1	19.972769	1.5974674	9.503686767973942e-89	3.9137357406534906e-87	0.5545378850957535	0.19419302804910835
STIP1	19.970917	1.0467618	9.862529547349249e-89	4.052870120797944e-87	0.8209825145711906	0.5131284165247783
MRPL47	19.960194	1.0692945	1.2223795570611519e-88	5.012534769655858e-87	0.7960033305578684	0.4899184514741464
H2AFY	19.960062	0.7717908	1.2256105605126031e-88	5.015136094436528e-87	0.9433805162364696	0.79818980195358
SMARCB1	19.95407	1.052852	1.3817008719542192e-88	5.64189654142152e-87	0.7951706910907577	0.46231741195447623
SYPL1	19.940592	0.77617055	1.8090837800955254e-88	7.371443909022147e-87	0.951706910907577	0.7810735729007976
ILF3	19.881523	0.9231779	5.882183327835142e-88	2.3867329578531077e-86	0.880932556203164	0.6122412402545031
SHCBP1	19.879608	4.9032536	6.111025227736624e-88	2.4743887054193954e-86	0.3613655287260616	0.012814768348418317
C19orf48	19.850956	1.8394103	1.0812621335819312e-87	4.368932394979376e-86	0.5070774354704413	0.15521104041580785
WDR34	19.83975	1.7539612	1.3512798115917293e-87	5.4485633154661086e-86	0.5262281432139884	0.17877946052513666
SAC3D1	19.823277	2.2019022	1.8749149019956595e-87	7.544188836905036e-86	0.46711074104912575	0.12402545030916749
CHCHD3	19.815163	1.4337516	2.2029734879842357e-87	8.845785851752086e-86	0.5978351373855121	0.2384622277981898
AURKAIP1	19.774956	0.90488005	4.892515889545302e-87	1.9604575081053518e-85	0.8717735220649458	0.6362577291872031
TMA16	19.77002	1.6835858	5.3954681775845495e-87	2.15751702653971e-85	0.5328892589508742	0.18397705887624338
LRR1	19.746048	2.9460974	8.674519134095365e-87	3.4615632759487166e-85	0.4038301415487094	0.056367057980105745
EEF1AKMT2	19.699497	1.4759752	2.177689123439381e-86	8.672141800022311e-85	0.5795170691090757	0.22000179227529348
ADI1	19.688093	1.22079	2.7276558531082443e-86	1.0839906408833875e-84	0.6769358867610324	0.3295994264719061
RNASEH2C	19.687748	1.3701254	2.7462773965601405e-86	1.0891499309478963e-84	0.6203164029975021	0.270633569316247
MRPL20	19.683578	1.0242199	2.9818795123595225e-86	1.1801643627399962e-84	0.8209825145711906	0.581862174029931
TPM3	19.679611	0.6340041	3.224615824740909e-86	1.2736243361768081e-84	0.9783513738551207	0.9068912985034502
PSMB1	19.672905	0.591997	3.680743565024624e-86	1.4508139023446038e-84	0.9758534554537885	0.9155838336768528
FANCD2	19.64976	3.8195264	5.8087165263538104e-86	2.284919572097709e-84	0.373022481265612	0.027690653284344474
ECHS1	19.638649	1.0756013	7.229651445281448e-86	2.838079024678168e-84	0.7810158201498751	0.44045165337395825
MRPL19	19.619932	1.0856054	1.0449084055149987e-85	4.093582341605818e-84	0.7593671940049959	0.41078949726678016
CD9	19.601988	0.6217035	1.4870082913570216e-85	5.813780999852129e-84	0.9966694421315571	0.9784030827135048
CYBA	19.592196	0.8713618	1.802466131938152e-85	7.032895125707772e-84	0.929225645295587	0.7201362129223049
NRARP	19.58028	1.3530583	2.2776367528117944e-85	8.869007307219152e-84	0.5945045795170691	0.23442960838784838
HINT2	19.578314	1.2081105	2.3672570231784446e-85	9.199437051442349e-84	0.6844296419650291	0.3320189981181109
UBE2N	19.576658	0.9700583	2.4454381963855025e-85	9.465169003003926e-84	0.8451290591174022	0.559637960390716
PHB	19.542543	1.0687057	4.774361290117829e-85	1.8405591608250648e-83	0.7835137385512073	0.4830181915942289
ANAPC15	19.527618	1.6933315	6.395290710668706e-85	2.460530772626601e-83	0.5220649458784347	0.17546375123218927
SRPK1	19.515596	1.001032	8.091860237313527e-85	3.1070812847609037e-83	0.8259783513738551	0.548705081100457
AHCY	19.499132	1.2689937	1.11660417706788e-84	4.270513480374066e-83	0.6519567027477102	0.2900797562505601
PSAT1	19.478344	1.0258688	1.676128302504173e-84	6.3977751056453756e-83	0.8343047460449625	0.4823908952415091
TEX30	19.469305	2.6576974	1.999636913747187e-84	7.617551745978928e-83	0.41298917568692756	0.06882337126982704
PSMG3	19.467403	1.1126741	2.075279017968704e-84	7.890145463198337e-83	0.746044962531224	0.4165247782059324
PTGES2	19.45019	1.167299	2.903534691149319e-84	1.1017459533370913e-82	0.7152373022481265	0.38085849986557935
PSMD11	19.446066	0.8703278	3.146640923538322e-84	1.191651427396454e-82	0.890924229808493	0.6725513038802761
TOMM22	19.430883	0.9964119	4.230238644445806e-84	1.5988811972373055e-82	0.8184845961698585	0.526122412402545
RAD23A	19.429853	0.92510784	4.315965636912113e-84	1.6280968810804792e-82	0.8509575353871773	0.5894793440272426
UCK2	19.407337	1.6170802	6.690574713960792e-84	2.518942690554361e-82	0.5362198168193172	0.19051886369746393
RSRC1	19.391285	1.3543276	9.14232781107368e-84	3.4286392105451855e-82	0.6069941715237303	0.2520835200286764
RPA1	19.382978	1.1484884	1.074440014184773e-83	4.02165396007068e-82	0.7177352206494588	0.37718433551393493
CKAP2L	19.365335	6.140372	1.5136574661607316e-83	5.654696383255003e-82	0.3447127393838468	0.005376825880455238
POU2F1	19.357534	1.8151163	1.761128750374602e-83	6.566494340682444e-82	0.4945878434637802	0.1501030558293754
GOT1	19.296465	1.1581107	5.751200721191327e-83	2.132028612842405e-81	0.720233139050791	0.3852495743346178
SMC3	19.294226	0.9891284	6.005733048078265e-83	2.222121227788958e-81	0.8101582014987511	0.5069450667622547
ARHGEF39	19.289766	2.4317758	6.5468370258815814e-83	2.4176980940320625e-81	0.4221482098251457	0.08271350479433641
APRT	19.289145	0.9503945	6.625982390968302e-83	2.4422561812817135e-81	0.8717735220649458	0.5979926516712967
MRPL12	19.27809	1.6178956	8.205167043610453e-83	3.018563738672234e-81	0.5403830141548709	0.20154135675239718
DNPH1	19.222542	1.3155943	2.397304500201249e-82	8.785870800168295e-81	0.6278101582014988	0.2887355497804463
PIN1	19.204287	1.3139243	3.407746614305499e-82	1.2441818167995541e-80	0.6203164029975021	0.27072318308092125
RPA2	19.16914	1.4158299	6.70069591235909e-82	2.4418347330434616e-80	0.5886761032472939	0.24554171520745585
ESCO2	19.14451	5.433617	1.075464551297362e-81	3.911774452684982e-80	0.3447127393838468	0.009230217761448159
HIRIP3	19.137411	2.3682406	1.232429136925529e-81	4.4742737501089595e-80	0.4238134887593672	0.08531230396988977
HAUS4	19.130602	1.2394902	1.404414390604472e-81	5.079561711635725e-80	0.6511240632805995	0.30002688412940226
MYT1	19.08954	1.5251513	3.084657387976027e-81	1.1094426963010985e-79	0.5611990008326395	0.22260059145084685
PCBP1	19.071924	0.631752	4.321135285018691e-81	1.5512715036217655e-79	0.9691923397169026	0.8852047674522807
C20orf27	19.06763	1.6897178	4.690896573235476e-81	1.6808901004725413e-79	0.5170691090757702	0.1821847835827583
PSMC5	19.062809	1.0843835	5.143828568348828e-81	1.8397760179460975e-79	0.7352206494587843	0.4150013442064701
TMEM14B	19.060314	0.830268	5.394942433072141e-81	1.926024365108232e-79	0.9034138218151541	0.683842638229232
FANCA	19.050749	3.5188937	6.47697118791962e-81	2.3080483675918736e-79	0.36969192339716905	0.03575589210502733
NIT2	19.050386	1.1197407	6.521880697790032e-81	2.3197717089708412e-79	0.7135720233139051	0.3728828748095708
NEURL1B	19.03411	3.3305173	8.89926263686951e-81	3.153768047128399e-79	0.37968359700249793	0.04686799892463482
ACAT1	19.018572	1.4437048	1.1969825956881677e-80	4.2264208140989526e-79	0.5645295587010825	0.2170445380410431
SEC11A	19.011993	0.6835896	1.3569632844158497e-80	4.782552714453963e-79	0.9633638634471274	0.8261492965319474
TFAM	19.01093	1.5413346	1.3847654211996171e-80	4.87165015392521e-79	0.5345545378850958	0.18989156734474416
TESC	18.990732	1.2004564	2.0346815446117906e-80	7.145061700478569e-79	0.678601165695254	0.33408011470561877
ETFB	18.99001	0.96224713	2.0629055997241346e-80	7.231026996927756e-79	0.8309741881765196	0.5382202706335694
ACADM	18.943123	1.5104445	5.032210753265569e-80	1.757542829811414e-78	0.5462114904246461	0.2077247065149207
CCT7	18.899164	0.9763154	1.158751963438798e-79	4.032456832767017e-78	0.8059950041631974	0.508826955820414
ATP5IF1	18.879988	0.7599622	1.666232757103124e-79	5.78806105587945e-78	0.9475437135720233	0.7784747737252442
DIAPH3	18.879604	4.225561	1.678358563626901e-79	5.819715852403943e-78	0.350541215653622	0.018818890581593334
RHEB	18.871912	0.7040894	1.9414795638752973e-79	6.720024425929658e-78	0.9708576186511241	0.8591271619320727
UCHL5	18.867958	1.1371462	2.092287923113549e-79	7.229060634528637e-78	0.6852622814321399	0.344027242584461
HNRNPUL1	18.849869	0.92573786	2.9457738745042494e-79	1.0159763680745548e-77	0.832639467110741	0.5383994981629179
XRCC5	18.845778	0.73832786	3.1824966828430917e-79	1.0956638312376377e-77	0.9442131557035803	0.7865400125459271
NDUFB2	18.844809	0.9757717	3.241388835687821e-79	1.113953451467519e-77	0.813488759367194	0.5293485079308182
PSMD14	18.83877	0.86175025	3.6331408650226994e-79	1.2463673653116948e-77	0.8692756036636137	0.6149296531947307
STRBP	18.82764	1.5198481	4.482868279820635e-79	1.5351439353981514e-77	0.5378850957535387	0.19535800698987366
WASHC3	18.816858	0.9303457	5.494793007746515e-79	1.8750253030320885e-77	0.8684429641965029	0.5682408817994444
HNRNPH3	18.782324	0.8087687	1.0536439724155551e-78	3.582760507611625e-77	0.9184013322231473	0.6967470203423246
PSMC3	18.770218	1.491239	1.3234179005464264e-78	4.492178089833687e-77	0.5520399666944213	0.21462496639483825
HPF1	18.770073	1.2869179	1.3270270828237635e-78	4.49652650485231e-77	0.6144879267277269	0.27636885025539926
FUS	18.738846	0.83616966	2.3874801988797256e-78	8.075620413513664e-77	0.890924229808493	0.6693252083520028
KLK6	18.707127	0.82628584	4.331112088330645e-78	1.4624317984968197e-76	0.9558701082431307	0.8686262209875437
UBE2E3	18.703615	1.4165889	4.625948429467841e-78	1.5592594758593696e-76	0.5636969192339717	0.2238551841562864
NSMCE4A	18.687597	2.0086536	6.246325455118386e-78	2.1017688125462806e-76	0.45129059117402165	0.1200824446635003
DDX39B	18.669138	0.8383486	8.826731119780072e-78	2.964860606042301e-76	0.8984179850124896	0.6382292320100368
SNF8	18.659817	1.1024232	1.0508929327614139e-77	3.523775365165616e-76	0.7194004995836802	0.38515996056994356
MT-ND2	18.657158	0.79250574	1.1045164035016718e-77	3.697162879936099e-76	0.984179850124896	0.9368222959046509
NDUFB8	18.650408	0.8871472	1.2531565873923504e-77	4.1874509219543e-76	0.8776019983347211	0.599874540729456
PHGDH	18.600414	1.281339	3.188288451413412e-77	1.0598726876178768e-75	0.6128226477935054	0.27421811990321715
MRPS23	18.581215	1.1390091	4.5606685250568636e-77	1.5134837095008293e-75	0.6852622814321399	0.3555874182274397
R3HDM1	18.574572	1.6921773	5.161536828940659e-77	1.7099472095053153e-75	0.4870940882597835	0.15234339994623175
EXOSC6	18.572342	1.6829768	5.3804406223044844e-77	1.7794149003285755e-75	0.4987510407993339	0.1705349941751053
IMMP1L	18.547873	1.366287	8.48440457758201e-77	2.796378669136842e-75	0.5695253955037469	0.231113899094901
PNN	18.519783	0.85460377	1.430145200204675e-76	4.705591890417903e-75	0.8759367194004996	0.6261313737790124
CAMTA1	18.513876	0.8140471	1.595943394289601e-76	5.242185496141047e-75	0.9159034138218152	0.6667264091764495
GPSM2	18.50884	1.258295	1.752294639267024e-76	5.745979399457266e-75	0.6452955870108243	0.31992113988708665
MRPL24	18.478836	1.35606	3.0570656799094016e-76	1.000748585453732e-74	0.5795170691090757	0.2446455775607133
MDH1	18.47286	0.9420372	3.414956878671727e-76	1.1160148418725165e-74	0.8251457119067444	0.5189533112286047
LAP3	18.438643	1.2807018	6.433602083194705e-76	2.098962679642273e-74	0.601165695253955	0.26704901872927683
MGMT	18.431335	1.0456984	7.364176007987524e-76	2.3985108839506078e-74	0.7243963363863447	0.4025450309167488
ACOT7	18.4284	1.1239027	7.774902960726161e-76	2.5280214778361126e-74	0.6669442131557036	0.3299578815306031
CDC45	18.410336	3.9702418	1.085486944588158e-75	3.523545352567342e-74	0.347210657785179	0.024912626579442602
MSH2	18.388603	1.7135122	1.6210511764895398e-75	5.2531849702548615e-74	0.48792672772689427	0.1602294112375661
MZT2B	18.37198	0.75627065	2.202273248294678e-75	7.12474129272419e-74	0.9442131557035803	0.7595662693789766
ARMC1	18.362001	1.0873094	2.646708497147852e-75	8.54824881503572e-74	0.6885928393005828	0.3597992651671297
STIL	18.35258	4.8553276	3.1480497227803065e-75	1.0150489540196801e-73	0.3347210657785179	0.01335245093646384
NCAPH	18.323689	5.4080434	5.355626690085303e-75	1.7239762315384592e-73	0.32972522897585343	0.008423693879379872
COMMD4	18.31914	1.8158457	5.822564938192466e-75	1.8711650451954957e-73	0.4646128226477935	0.13719867371628283
CTNNAL1	18.31739	1.6688937	6.0127040056199e-75	1.9290592220023713e-73	0.492089925062448	0.1597813424141948
SNRPC	18.306664	0.95370483	7.322194650411755e-75	2.345288017878153e-73	0.7901748542880933	0.47961286853660723
MPHOSPH9	18.298756	1.9353524	8.465961805734853e-75	2.7071454688073338e-73	0.4496253122398002	0.12492158795591003
CENPV	18.237787	0.91557664	2.587194056592586e-74	8.259349753558546e-73	0.8434637801831807	0.5706604534456493
MDH2	18.230558	0.70289725	2.9529438560211073e-74	9.411412151021727e-73	0.9492089925062448	0.7935298861905189
DHRS4	18.19554	1.7163182	5.598542807787004e-74	1.7726271440917735e-72	0.48126561199000834	0.1597813424141948
FAM120A	18.195332	0.8908409	5.619888578266525e-74	1.7764734533656244e-72	0.8376353039134055	0.5618783045075724
CDC6	18.179016	2.9834898	7.568064573168623e-74	2.3883921432382154e-72	0.3713572023313905	0.052782507393135586
NDUFV1	18.169386	1.1132473	9.020365327413793e-74	2.842077258298042e-72	0.671940049958368	0.3359620037637781
CHPT1	18.166414	1.482936	9.522068081857743e-74	2.995264217149844e-72	0.5187343880099917	0.18935388475669862
BUD23	18.161879	1.0158504	1.0342476015854391e-73	3.2480419800034424e-72	0.7327227310574521	0.40881799444394656
KPNB1	18.152674	0.73838186	1.2230027096653553e-73	3.834589989363096e-72	0.9317235636969192	0.7537413746751501
TOMM40	18.144142	1.8331547	1.4284976850651347e-73	4.4716376481925467e-72	0.4562864279766861	0.13253875795322162
MRPL18	18.135975	0.81334233	1.6573297697262376e-73	5.179557794901708e-72	0.88759367194005	0.6535531857693342
NAA10	18.101046	1.197979	3.126726819866253e-73	9.755993828577839e-72	0.6336386344712739	0.3148131553006542
RPSA	18.100319	0.54857206	3.1683100557564144e-73	9.869796841432159e-72	0.9891756869275604	0.9490993816650237
CDC25C	18.094088	5.719583	3.547654939375003e-73	1.1033721014346023e-71	0.32389675270607826	0.006721032350569048
ACAA2	18.09268	1.0081435	3.639513211462805e-73	1.1283075147061414e-71	0.7926727726894255	0.5064969979388834
HES6	18.078892	1.5311457	4.6737920266099103e-73	1.4466285128516635e-71	0.5287260616153205	0.20853123039698898
RNPS1	18.072134	0.6969669	5.2829866882084515e-73	1.6325696783369284e-71	0.948376353039134	0.7799085939600323
MMS22L	18.054981	2.796845	7.208750825817803e-73	2.2241184257163745e-71	0.373022481265612	0.05475401021596917
ATP1B3	18.053997	0.9404242	7.338230183547653e-73	2.260455785726306e-71	0.7960033305578684	0.5047047226453983
NFYB	18.051435	1.2838447	7.68665949910445e-73	2.3640149930844483e-71	0.578684429641965	0.24007527556232638
IMPDH2	18.043125	0.8337348	8.93462783825199e-73	2.743456312686788e-71	0.9092422980849292	0.6374227081279684
MTHFD2	18.041525	0.87246764	9.197130455410534e-73	2.819577422473001e-71	0.9159034138218152	0.6695940496460256
ATP5F1B	18.001833	0.68542135	1.8847464689827766e-72	5.759809066761605e-71	0.9592006661115737	0.8119007079487409
SHMT1	17.949108	2.9073648	4.876730067059606e-72	1.4856335097033e-70	0.3671940049958368	0.05125907339367327
RFC5	17.944197	2.2983613	5.327488726000435e-72	1.620395547306652e-70	0.40049958368026645	0.07993547808943453
SIGMAR1	17.93534	1.8248285	6.247862357293776e-72	1.8973461252951573e-70	0.4571190674437968	0.1391701765391164
NDUFAF4	17.935236	1.9897066	6.259832103952053e-72	1.897996817201412e-70	0.4338051623646961	0.11748364548794694
SAMD1	17.9301	1.5631626	6.865761694688092e-72	2.0784533130283043e-70	0.4987510407993339	0.17358186217402993
AGPAT5	17.925844	1.256269	7.411814032987683e-72	2.240246889407263e-70	0.5770191507077436	0.24769244555963796
NOLC1	17.912855	1.4435726	9.360771833665304e-72	2.8249054249283078e-70	0.5503746877601998	0.24070257191504615
FOXM1	17.905056	4.350723	1.0768832928284833e-71	3.2447619216364003e-70	0.3305578684429642	0.016578546464736985
HDGFL2	17.872574	1.2265064	1.9288867343994697e-71	5.793859780434115e-70	0.6036636136552873	0.2738596648445201
DCTPP1	17.870106	1.7655938	2.016150578637e-71	6.046573334750779e-70	0.47377185678601164	0.16193207276637692
MRPL3	17.85432	0.92398	2.6751314889656526e-71	8.010463500446917e-70	0.7968359700249792	0.5127699614660812
ODF2	17.85024	1.889984	2.877958424259584e-71	8.604471982376101e-70	0.440466278101582	0.11864862442871225
ADRM1	17.843466	0.8406615	3.249061673231495e-71	9.684008820492763e-70	0.855120732722731	0.604086387669146
NUDT5	17.837742	0.9776227	3.599511660188836e-71	1.0712013590891707e-69	0.7560366361365529	0.45703019983869525
RAD51C	17.825253	2.4373055	4.500584593155234e-71	1.3372967820338492e-69	0.3896752706078268	0.0743794246796308
LSM7	17.824818	0.6642207	4.535651049661483e-71	1.3456461501253746e-69	0.951706910907577	0.8283896406488036
FAR1	17.814571	1.0931904	5.447422114370636e-71	1.6136734772539028e-69	0.6411323896752706	0.299937270364728
TIMELESS	17.78039	2.8938963	1.002789586223481e-70	2.95692794936188e-69	0.3646960865945046	0.05251366609911282
FIBP	17.779366	1.2385172	1.0213012950797725e-70	3.006922745910172e-69	0.5961698584512906	0.2795949457836724
APIP	17.772709	1.2204231	1.1499973685087207e-70	3.3806771956434447e-69	0.5970024979184013	0.2726050721390806
NDUFAF3	17.768581	1.3198241	1.2378111614993766e-70	3.633295558236924e-69	0.5587010824313072	0.22896316874271888
CA8	17.759943	2.1166515	1.443812341925466e-70	4.231531346274424e-69	0.4121565362198168	0.09803745855363384
SSNA1	17.759684	0.94417167	1.4505050126382748e-70	4.2447051233478246e-69	0.7793505412156536	0.4748633390088718
PNPT1	17.681965	1.6654168	5.774765171548108e-70	1.6848008236145038e-68	0.47377185678601164	0.15987095617886907
MRTO4	17.67905	1.9912598	6.081189432132467e-70	1.7715247766546977e-68	0.43130724396336384	0.12097858231024285
SRM	17.657671	1.7710646	8.883050096159462e-70	2.583843818632889e-68	0.466278101582015	0.15798906712070973
THYN1	17.652117	0.98888665	9.801177312384056e-70	2.8466156182163255e-68	0.7277268942547876	0.39465901962541444
HDHD5	17.646322	1.0907896	1.0860402069810556e-69	3.1495166002450613e-68	0.6611157368859284	0.33936732682139975
TAF9	17.636503	0.9381698	1.2921200791310776e-69	3.7359292228050355e-68	0.7843463780183181	0.475311407832243
PIH1D1	17.625082	1.1621163	1.5813870893504527e-69	4.565457435532832e-68	0.6194837635303914	0.2987722914239627
ODC1	17.617764	0.78037256	1.7998334464899182e-69	5.188355699329296e-68	0.922564529558701	0.7408369925620575
MCM2	17.59971	3.1476827	2.475845755620776e-69	7.1264508083546446e-68	0.3547044129891757	0.047136840218657584
TUFM	17.578545	0.88923436	3.596940303408978e-69	1.0337991818458482e-67	0.8126561199000832	0.5253158885204767
PYURF	17.564272	1.1716611	4.625969237765519e-69	1.3275775610431386e-67	0.6261448792672772	0.3042387310690922
BCL7C	17.558739	1.0114436	5.099546401604035e-69	1.4613151216703313e-67	0.7027477102414654	0.3700152343399946
HNRNPF	17.545786	0.72459185	6.406107847715624e-69	1.833000992159697e-67	0.9308909242298085	0.7757863607850166
UBE2I	17.531963	0.6246062	8.169880974954731e-69	2.3342171767792258e-67	0.9400499583680266	0.8296442333542432
PPIF	17.529648	1.6316313	8.509380450727681e-69	2.4276244316891352e-67	0.47210657785179017	0.15754099829733847
CLEC11A	17.52916	1.4218154	8.582930813311367e-69	2.444995954694628e-67	0.5295587010824313	0.2127430773366789
CCT6A	17.518648	0.74505776	1.032498063859731e-68	2.9369171731055738e-67	0.906744379683597	0.7100098575141142
VBP1	17.508482	0.993662	1.2344274746749011e-68	3.506137094981036e-67	0.7260616153205662	0.4051438300923022
PLIN2	17.456215	1.0603582	3.087337539465659e-68	8.756070078889829e-67	0.6594504579517069	0.32269916659198855
MRPL50	17.455982	1.1517899	3.1000183727943163e-68	8.779142940197863e-67	0.6236469608659451	0.3080025091854109
SMARCD2	17.455025	1.1306088	3.1524373880457138e-68	8.914520602154453e-67	0.6253122398001665	0.3011918630701676
MRPS26	17.446394	0.879322	3.6666163683969695e-68	1.0353366745499864e-66	0.8276436303080766	0.5787256922663321
BRI3BP	17.430424	0.9929313	4.8485783147912144e-68	1.3670867382755843e-66	0.7152373022481265	0.38067927233623083
PABPN1	17.430164	0.75905037	4.870638168273503e-68	1.3713047460937965e-66	0.8825978351373855	0.6524778205932431
SPAG5	17.365152	4.8388186	1.5149673591795625e-67	4.2467459470528406e-66	0.3147377185678601	0.009767900349493682
TMA7	17.357948	0.662494	1.7175317820922755e-67	4.8075954839609e-66	0.951706910907577	0.8184425127699615
EXOSC3	17.31839	1.2154299	3.417934144073017e-67	9.539592494021134e-66	0.5778517901748543	0.25504077426292676
MAGOHB	17.313883	1.7686344	3.696295689595631e-67	1.0301624090743148e-65	0.4487926727726894	0.14060399677390448
MRPS16	17.309929	0.8261638	3.9590260866807476e-67	1.1017958189935441e-65	0.8434637801831807	0.5840129043821131
SNHG3	17.29595	1.1675152	5.046441982900833e-67	1.4024025965143409e-65	0.6761032472939217	0.40263464468142307
AP2S1	17.291014	0.6972878	5.4977230916101197e-67	1.5256181579218083e-65	0.9175686927560366	0.7693341697284702
TRIM28	17.284025	0.90686387	6.2060981542414e-67	1.7197213737592308e-65	0.7776852622814321	0.4608835917196881
UHRF1	17.271826	2.9739335	7.66782550085705e-67	2.1217246665265483e-65	0.3530391340549542	0.04919795680616543
BCCIP	17.26586	1.0456787	8.502885854902678e-67	2.3494239971615214e-65	0.6702747710241466	0.35496012187472
MED21	17.242178	1.148127	1.2811912855684153e-66	3.5299470027772285e-65	0.5953372189841799	0.26839322519939063
POLD2	17.240309	1.111738	1.3232719042273276e-66	3.640694239066468e-65	0.6228143213988343	0.31078053589031274
RIF1	17.231806	1.1375674	1.5328772106192268e-66	4.211378441806507e-65	0.6094920899250624	0.2899005287212116
DCXR	17.214972	0.8900165	2.0504687668987513e-66	5.625391159642398e-65	0.8068276436303081	0.5180571735818622
MRPS7	17.177656	1.1627953	3.9037146168434026e-66	1.0679368854067065e-64	0.601165695253955	0.2817456761358545
PSMB6	17.158289	0.8973054	5.449570304342182e-66	1.4887270276954018e-64	0.8243130724396336	0.5542611345102608
MRPL37	17.156713	1.1120483	5.599307606741769e-66	1.5274721344154027e-64	0.6253122398001665	0.31051169459628997
TMEM160	17.150986	1.6510668	6.179454591981607e-66	1.6833566430117457e-64	0.4604496253122398	0.1508199659467694
SLC52A2	17.119125	0.95603347	1.0686856285697192e-65	2.9071259479148672e-64	0.7318900915903414	0.4443050452549512
CIP2A	17.116245	5.1245584	1.122897250745357e-65	3.0503006330373876e-64	0.3097418817651957	0.00949905905547092
PSMG1	17.094873	1.3615944	1.6204718097801895e-65	4.39575737838407e-64	0.5328892589508742	0.22878394121337037
TRAP1	17.074997	1.2802414	2.2784081439400765e-65	6.163189760792527e-64	0.5403830141548709	0.2238551841562864
EIF3A	17.070784	0.6188767	2.4489248891794004e-65	6.61517976358195e-64	0.9683597002497918	0.8550049287570571
AC004148.1	17.060328	1.4926215	2.929086755265153e-65	7.901170613294855e-64	0.4929225645295587	0.18352899005287213
POLE3	17.037777	1.3601676	4.307931729638061e-65	1.1588216354628067e-63	0.5154038301415487	0.20118290169370015
MAD2L2	17.010513	1.6723295	6.863453471870184e-65	1.841121393829177e-63	0.4546211490424646	0.14768348418317054
C1orf174	16.995146	1.2953725	8.920782464723193e-65	2.389680894919053e-63	0.5295587010824313	0.2102338919257998
DCUN1D5	16.991219	0.899282	9.538720538320748e-65	2.551104306095194e-63	0.7785179017485429	0.4882157899453356
RANGAP1	16.99115	1.7080346	9.549800213869862e-65	2.551104306095194e-63	0.43713572023313907	0.12778922842548615
PSRC1	16.989553	4.7900224	9.813184891205127e-65	2.61784327332508e-63	0.3105745212323064	0.012456313289721301
CTPS1	16.983908	2.3214452	1.0804705597547528e-64	2.878373571186661e-63	0.38218151540383016	0.08307195985303342
PAGR1	16.970724	1.194858	1.3525457008492491e-64	3.598218686804738e-63	0.578684429641965	0.2710816381396182
ACTB	16.966864	0.5941664	1.4444222261320278e-64	3.837355003509489e-63	0.9941715237302248	0.9778654001254593
SDHAF3	16.96183	1.2040601	1.573664253957117e-64	4.1692388752987323e-63	0.5828476269775187	0.2786988081369298
HDAC2	16.949715	0.84415305	1.933906665911534e-64	5.116640184303475e-63	0.8276436303080766	0.5396540908683574
SF3A3	16.944664	1.2277116	2.107374681274656e-64	5.567966428746744e-63	0.5628642797668609	0.2510081548525854
SMCO4	16.940226	1.0943971	2.272548243677896e-64	5.996174423277989e-63	0.6311407160699417	0.3149923828300027
EMD	16.917803	0.8156725	3.3261071764643634e-64	8.752102725644784e-63	0.8259783513738551	0.5383994981629179
EWSR1	16.915096	0.7538856	3.4824836670460734e-64	9.15111422385413e-63	0.8634471273938384	0.6059682767273054
USP1	16.906849	1.0563036	4.0056154929513045e-64	1.0511475221584442e-62	0.6469608659450458	0.33372165964692174
LARS	16.872648	0.8302572	7.151778010965657e-64	1.8742122185046229e-62	0.8501248959200666	0.5655524688592167
MAPRE1	16.851723	0.9725411	1.0190153312740426e-63	2.6668376840415797e-62	0.6935886761032473	0.3824715476297159
FKBP4	16.850367	1.0142114	1.0426777059091811e-63	2.7250713412625066e-62	0.678601165695254	0.38605609821668607
AK3	16.847063	0.9503783	1.1025499279490693e-63	2.877655311947071e-62	0.7110741049125728	0.3916121516264898
NONO	16.842867	0.6594088	1.18359096479732e-63	3.085003494479816e-62	0.9508742714404663	0.7770409534904561
ANAPC11	16.839603	0.68123317	1.2507140390247598e-63	3.2555648180221305e-62	0.9467110741049126	0.7711264450219554
TSEN15	16.832186	0.9206447	1.417690821622437e-63	3.6852329110115407e-62	0.7452123230641132	0.42951877408369926
UBALD2	16.813007	1.5552061	1.9597374520468779e-63	5.087415208176532e-62	0.5412156536219817	0.2688412940227619
HSD17B11	16.810755	1.0655042	2.0355979919779637e-63	5.277253639874147e-62	0.6278101582014988	0.3084505780087822
NOC2L	16.79858	1.1043082	2.499536330506447e-63	6.471319663190552e-62	0.5986677768526228	0.2907966663679541
GOT2	16.793674	1.2554171	2.7150405807850447e-63	7.019851911282778e-62	0.5420482930890924	0.2349672909758939
PHGR1	16.773077	0.9595718	3.84089582238875e-63	9.91752164620539e-62	0.7751873438800999	0.4788063446545389
RBMX	16.755558	0.8908362	5.157499291494522e-63	1.3299324608267718e-61	0.771856786011657	0.46688771395286316
NDUFB10	16.755068	0.8265594	5.200114119442269e-63	1.3391333880387732e-61	0.8334721065778518	0.5867013173223408
ABCE1	16.744928	0.97247726	6.166557383032011e-63	1.585897327508392e-61	0.6677768526228143	0.3511963437584013
NDUFAB1	16.734535	0.65516347	7.342761001695976e-63	1.8858788030153733e-61	0.9492089925062448	0.7975625056008603
SCCPDH	16.726105	1.6654487	8.459194998693317e-63	2.1697329642066762e-61	0.44296419650291424	0.14051438300923022
EBPL	16.722378	0.8359536	9.005361708780161e-63	2.3067580377106104e-61	0.8318068276436303	0.5447620754547898
YWHAH	16.709246	0.752926	1.1224733938586196e-62	2.871450480660315e-61	0.8959200666111574	0.6208441616632314
TXNL4A	16.706636	0.8921419	1.1726595292970511e-62	2.9919083419872186e-61	0.7735220649458784	0.48982883770947216
FBXL6	16.703522	1.3161415	1.2355251170404504e-62	3.1481440779049155e-61	0.5328892589508742	0.23899991038623533
CLSPN	16.682598	4.401954	1.754230759562103e-62	4.458054327655587e-61	0.3089092422980849	0.016937001523434
USP14	16.65591	0.78486776	2.7413728650289833e-62	6.957539489509827e-61	0.8467943380516236	0.6007706783761986
HNRNPK	16.653528	0.5551763	2.8527697365076175e-62	7.221283707851654e-61	0.974188176519567	0.8908504346267587
GLRX3	16.62708	0.8754053	4.436958784020302e-62	1.1187391900074167e-60	0.761865112406328	0.474594497714849
IARS	16.622097	0.8267827	4.821620705806983e-62	1.214143185292778e-60	0.8018318068276437	0.5029124473519132
PRMT5	16.597849	0.986612	7.223319859775127e-62	1.814189853988255e-60	0.6619483763530392	0.3359620037637781
MME	16.595623	0.9999932	7.49612232692569e-62	1.880261124964192e-60	0.6402997502081599	0.31624697553544223
PDCL3	16.591688	1.4412113	8.003984505422475e-62	2.0050448344712024e-60	0.48542880932556204	0.18550049287570572
TMEM97	16.554379	1.2241548	1.4886866857548021e-61	3.7244164052679073e-60	0.5270607826810991	0.21892642709920243
OGFOD3	16.529943	1.2236041	2.2334982085692464e-61	5.580567192795139e-60	0.5378850957535387	0.22761896227260509
TRA2B	16.526085	0.78617525	2.3811762461797123e-61	5.941865377094956e-60	0.787676935886761	0.5044358813513756
RHNO1	16.480726	2.4591534	5.0475642428799354e-61	1.2579181391868783e-59	0.35803497085761865	0.06586611703557667
C17orf49	16.467167	0.84215456	6.315939467100773e-61	1.5719852431389732e-59	0.794338051623647	0.4967290975893897
PAXX	16.463673	1.2281481	6.691334691037885e-61	1.6632746232008455e-59	0.5387177352206495	0.23433999462317412
ZWILCH	16.453047	2.7112482	7.975227745295585e-61	1.979865664172737e-59	0.34388009991673607	0.05349941751052962
CENPS	16.413288	1.7771207	1.536526203789827e-60	3.8046752692303487e-59	0.4138218151540383	0.11963437584012904
PTS	16.410578	0.9850365	1.6066909180084377e-60	3.973319896339945e-59	0.6569525395503747	0.34913522717089346
WDR54	16.407242	1.3439095	1.6974441869478067e-60	4.192383251497434e-59	0.5029142381348876	0.20414015592795054
NME4	16.386484	1.3753484	2.3887045566321854e-60	5.8921379063593904e-59	0.4904246461282265	0.19141500134420647
NDUFB6	16.380257	0.9825633	2.646208163911439e-60	6.510683372966309e-59	0.6702747710241466	0.36974639304597184
KHDRBS1	16.373453	0.6708283	2.9593717340809075e-60	7.271921841226291e-59	0.929225645295587	0.750873734205574
RDX	16.357847	1.3465451	3.824040638155296e-60	9.384691345023049e-59	0.492089925062448	0.18944349852137288
NEDD1	16.356747	2.0379586	3.893868227468365e-60	9.54393032301066e-59	0.38051623646960864	0.08602921408728381
NOP58	16.33421	1.1164795	5.635867415374663e-60	1.3778625729183071e-58	0.5770191507077436	0.276279236490725
SORD	16.316263	1.0921444	7.562525531730758e-60	1.8465564869765848e-58	0.5811823480432973	0.2739492786091944
ELAVL1	16.305727	0.81544787	8.986368123445082e-60	2.1914484082855846e-58	0.8143213988343048	0.5289900528721212
CSTF3	16.30517	1.0141578	9.068732427536937e-60	2.2087452472313797e-58	0.6194837635303914	0.3104220808316157
KIF20A	16.303122	6.409714	9.377656854246977e-60	2.281109124470102e-58	0.28975853455453787	0.004032619410341429
RNASEH2B	16.286747	1.8686539	1.225775857649109e-59	2.974200366160162e-58	0.4029975020815987	0.11291334348956
SNRPD3	16.284117	0.6931437	1.2796201049478033e-59	3.1009514061432713e-58	0.9050791007493755	0.7036472802222421
CLDN3	16.268333	0.98688364	1.6560305240240873e-59	4.008091922431231e-58	0.7027477102414654	0.41975087373420555
NOC3L	16.26024	1.5412422	1.8899675740247046e-59	4.56856492174132e-58	0.4462947543713572	0.15252262747558024
MRPL13	16.237825	0.7717773	2.724075996432641e-59	6.576600474387503e-58	0.8676103247293921	0.6025629536696837
TMEM107	16.235588	1.3143842	2.825287628160992e-59	6.812435112397178e-58	0.5020815986677769	0.20315440451653374
CUEDC2	16.232674	1.2653232	2.9627297972878124e-59	7.134933080401097e-58	0.517901748542881	0.21695492427636884
STXBP6	16.230497	0.914014	3.069579357113272e-59	7.383045542127737e-58	0.7285595337218984	0.4447531140783224
MRPL22	16.215034	0.84446204	3.948607191404315e-59	9.473714198109681e-58	0.7701915070774354	0.4800609373599785
UPF3B	16.206345	1.3230366	4.548334766571888e-59	1.0899074154040875e-57	0.4962531223980017	0.19706066851868448
SKA1	16.1795	5.6400533	7.036306902520542e-59	1.6840053471534295e-57	0.28975853455453787	0.0060041222331750155
CALM1	16.17536	0.6447731	7.52568340448191e-59	1.7988991246802426e-57	0.9567027477102414	0.8109149565373241
TRIM59	16.175274	2.101115	7.536090339852646e-59	1.7991600596281088e-57	0.38634471273938387	0.10108432655255847
ARL6IP4	16.166784	0.74659383	8.649589353836294e-59	2.0599034374845153e-57	0.8534554537885096	0.6161842459001703
FUBP1	16.165134	0.8698907	8.884474582696468e-59	2.1132357400270884e-57	0.7194004995836802	0.4020073483287033
DYNLL1	16.159756	0.61337435	9.694633243841558e-59	2.303101432614463e-57	0.9758534554537885	0.9085043462675867
ATP5F1C	16.147018	0.6086227	1.1918545154130841e-58	2.8279457138437724e-57	0.9417152373022482	0.8173671475938704
RPIA	16.143755	1.2065015	1.2565992576105801e-58	2.9779089646000913e-57	0.5312239800166528	0.2331750156824088
BRD7	16.142532	0.82911503	1.2817165014384842e-58	3.033709866272412e-57	0.8093255620316403	0.5134868715834752
SLC1A5	16.142448	0.7977792	1.2834853581170667e-58	3.0341782382708723e-57	0.9408825978351374	0.7618962272605072
TUBG1	16.142141	1.7396905	1.2898734019440112e-58	3.0455519419494664e-57	0.4154870940882598	0.1251904292499328
ANP32A	16.140528	0.707684	1.3240251984573011e-58	3.122371511966339e-57	0.8992506244796004	0.6800788601129133
GLOD4	16.12743	0.80573654	1.6369120317411766e-58	3.8508305701643223e-57	0.8093255620316403	0.538130656868895
BZW2	16.112059	0.9708364	2.0991485589256192e-58	4.9322330008624584e-57	0.6486261448792673	0.3355139349404068
RBM8A	16.084679	0.6076392	3.267386167082505e-58	7.667836747391434e-57	0.958368026644463	0.8294650058248947
FAM83D	16.081266	5.677073	3.452472235428476e-58	8.09236028580893e-57	0.28892589508742716	0.007437942467963079
SLC12A2	16.07616	0.82995737	3.7490899774494324e-58	8.766334603445319e-57	0.8334721065778518	0.5861636347342952
EPHB2	16.075335	1.3702023	3.799371586681824e-58	8.873163582245798e-57	0.49375520399666945	0.20620127251545836
VSNL1	16.064083	1.1789024	4.555517575874311e-58	1.062623991068073e-56	0.5270607826810991	0.2215252262747558
HAUS2	16.054674	1.356032	5.3016681343176674e-58	1.235179955925349e-56	0.47960033305578686	0.18236401111210682
G2E3	16.047415	1.472806	5.959572943215252e-58	1.3867854436778238e-56	0.4612822647793505	0.1687427188816202
PHTF2	16.039967	2.0210552	6.71899494408104e-58	1.5616205577615068e-56	0.37468776019983346	0.08477462138184425
MGST2	16.037941	0.85400176	6.941741208863375e-58	1.6114517993748464e-56	0.7610324729392173	0.46231741195447623
ZNF326	16.035652	0.9124758	7.202367723713655e-58	1.6699463411261168e-56	0.6586178184845962	0.3468948830540371
CDK2AP1	16.017822	0.9142988	9.5953511084288e-58	2.222117641585058e-56	0.6952539550374688	0.3945694058607402
GAS2L3	15.999936	4.630317	1.2790714475677915e-57	2.958561190218482e-56	0.29308909242298087	0.012097858231024286
PRIM2	15.996718	2.2835271	1.3468963859388582e-57	3.1117173203376923e-56	0.3563696919233972	0.07169101173940318
SMARCC1	15.991936	0.8371027	1.454414405217744e-57	3.3561003372013745e-56	0.7693588676103247	0.47997132359530426
POLE4	15.980024	1.0155406	1.7607742754435015e-57	4.0581854839994975e-56	0.6294754371357202	0.3396361681154225
EI24	15.979837	0.7432267	1.7660711262145207e-57	4.0655420419198158e-56	0.8642797668609492	0.6214714580159513
THOC6	15.965071	1.2835088	2.237888680825106e-57	5.145545473982869e-56	0.4929225645295587	0.2012725154583744
WDR43	15.927771	1.0875089	4.065942041611953e-57	9.315492834127314e-56	0.5678601165695254	0.2708127968455955
CENPX	15.922592	0.89927834	4.416924288735214e-57	1.010763930244454e-55	0.7435470441298918	0.4720853123039699
DMAC1	15.912336	0.8942803	5.203482852362178e-57	1.1893499149174332e-55	0.7243963363863447	0.4392866744331929
HSPH1	15.908319	1.092783	5.548310241304628e-57	1.2666674231744397e-55	0.5703580349708576	0.29196164530871943
CDCA7L	15.905191	1.9999886	5.832475089489289e-57	1.3299695853411584e-55	0.38218151540383016	0.1006362577291872
ITPR2	15.89983	1.0754617	6.353742323831179e-57	1.4471247552178703e-55	0.5661948376353039	0.26749708755264806
WEE1	15.886204	1.5307177	7.896773337832657e-57	1.7964461748751466e-55	0.4379683597002498	0.14920691818263285
MCRIP2	15.882033	0.95908	8.439791256221254e-57	1.917719156737145e-55	0.6669442131557036	0.37073214445738867
BAZ1B	15.860701	0.96906185	1.1856444205661502e-56	2.690897337111002e-55	0.6477935054121565	0.35729007975625054
DEF8	15.857576	1.0673878	1.2460996113371499e-56	2.82478496401006e-55	0.585345545378851	0.28604713684021865
MRPS12	15.856994	1.0569333	1.2577188884760845e-56	2.8477822522892258e-55	0.604496253122398	0.321803028945246
LMNA	15.856181	0.6011222	1.2740983459108267e-56	2.8814912708339234e-55	0.974188176519567	0.8977506945066762
GINS1	15.844415	4.357532	1.5364533848211965e-56	3.47076733034346e-55	0.29308909242298087	0.015503181288645937
PRR11	15.836525	4.415037	1.7418489863713862e-56	3.930148519015999e-55	0.29308909242298087	0.015413567523971682
BLOC1S1	15.832725	0.780651	1.8503213054399674e-56	4.1700240015481366e-55	0.8384679433805162	0.5628640559189891
EMC9	15.823545	1.6651711	2.1408921375359215e-56	4.80804543539172e-55	0.417985012489592	0.13459987454072947
DANCR	15.819264	0.92448086	2.2915373128541186e-56	5.140389275315267e-55	0.7069109075770191	0.42718881620216864
ATP5PB	15.813354	0.7302459	2.517035845545014e-56	5.639678691514663e-55	0.8892589508742714	0.6451294918899543
CHD4	15.811141	0.8056789	2.607028380808036e-56	5.834547641590545e-55	0.8018318068276437	0.543417868984676
TMX2	15.808711	0.96556014	2.709542542117634e-56	6.056956557692127e-55	0.6328059950041632	0.3208172775338292
PIGX	15.779753	1.1102499	4.288675721256257e-56	9.564836360316783e-55	0.5611990008326395	0.2700062729635272
CALM2	15.77879	0.55395114	4.354518480616444e-56	9.700480961317878e-55	0.9850124895920067	0.9508020431938345
PHF19	15.766518	2.1429014	5.288640472278401e-56	1.1767834341196433e-54	0.3588676103247294	0.07760552020790393
POLR2F	15.7534275	0.8549428	6.50571845321321e-56	1.4459314868280778e-54	0.7493755203996669	0.4709203333632046
PON2	15.745053	0.86614805	7.42688071378178e-56	1.648767518459555e-54	0.791007493755204	0.5160856707590286
PSMB7	15.7365465	0.84474576	8.495569357800155e-56	1.8838510513955477e-54	0.7585345545378851	0.48373510171162293
NOL11	15.72621	1.2848195	1.0002203387723481e-55	2.2153962870469186e-54	0.492089925062448	0.20503629357469308
RBM14	15.720176	1.023481	1.1001860468958e-55	2.431234932465158e-54	0.5620316402997502	0.25880455237924543
TERF1	15.714788	1.1757455	1.197811952966624e-55	2.643947435382557e-54	0.5187343880099917	0.22690205215521103
CETN3	15.706239	1.1085963	1.370738950791717e-55	3.022197727807217e-54	0.5570358034970858	0.26023837261403354
TAGLN2	15.690851	0.60649395	1.74698129932909e-55	3.847342852365114e-54	0.9750208159866778	0.8758849359261582
PABPC4	15.678178	0.73527867	2.132848495473395e-55	4.691780847559585e-54	0.8792672772689425	0.6354512053051349
XRN2	15.669076	0.833874	2.461334397141746e-55	5.402069607544964e-54	0.7418817651956703	0.445649251725065
TECR	15.638611	0.7666434	3.973031938352094e-55	8.69027620128339e-54	0.8284762697751873	0.5467335782776235
RRS1	15.583855	2.1882524	9.372764511670567e-55	2.0454867093605121e-53	0.3572023313905079	0.08289273232368492
MGST1	15.574931	0.64416176	1.0776879993073662e-54	2.349262530318563e-53	0.9500416319733556	0.825701227708576
POLD3	15.573987	1.9259859	1.093727580502021e-54	2.3815394013321346e-53	0.37968359700249793	0.10135316784658123
MRPL42	15.573561	0.73493284	1.1010300712857367e-54	2.3947404050464773e-53	0.8526228143213989	0.6043552289631687
EIF4G2	15.567454	0.56044394	1.2113294987328105e-54	2.631678058326828e-53	0.9641965029142381	0.8721211578098396
NDUFS5	15.541164	0.6835554	1.8263591266527544e-54	3.9634045137271123e-53	0.9275603663613655	0.7316067748006094
ESD	15.531849	0.75528884	2.1120222310147223e-54	4.577907623237096e-53	0.832639467110741	0.5745138453266422
RUVBL2	15.53178	1.5650115	2.1142661281596195e-54	4.577907623237096e-53	0.43047460449625313	0.15234339994623175
DSCC1	15.523644	4.257537	2.4002399747416312e-54	5.191291699010063e-53	0.2880932556203164	0.01604086387669146
MAT2A	15.517466	1.0715902	2.6428679879085015e-54	5.709659096025145e-53	0.5645295587010825	0.28999014248588584
LIG1	15.511507	2.7595832	2.8998993478993354e-54	6.257950391656733e-53	0.3205661948376353	0.046688771395286315
HIST1H1B	15.510487	6.036518	2.94639678544839e-54	6.351195035061407e-53	0.2781015820149875	0.006900259879917555
GART	15.508235	1.008316	3.0515233705989247e-54	6.570470722379892e-53	0.5861781848459617	0.28999014248588584
SF3B3	15.503009	0.9970476	3.3101834258887133e-54	7.111555360135107e-53	0.6069941715237303	0.3183080921229501
DCAKD	15.501481	1.2261233	3.3898458846061015e-54	7.2746092683646945e-53	0.4970857618651124	0.2102338919257998
CBX1	15.481996	0.96078825	4.5901026219500503e-54	9.839427529449863e-53	0.6144879267277269	0.3169638856528363
SUGP2	15.463471	0.85470945	6.120899555555447e-54	1.3106325278935466e-52	0.7027477102414654	0.4171520745586522
DTD1	15.455224	0.79411376	6.956897427276171e-54	1.4879902204918267e-52	0.7868442964196503	0.5037189712339816
EIF1AX	15.444679	0.6206763	8.193424363807332e-54	1.750528740736447e-52	0.9417152373022482	0.7852854198404875
GSS	15.4415045	1.0847533	8.606875728291193e-54	1.8368309150963103e-52	0.5503746877601998	0.25548884308629805
OARD1	15.432572	0.82023406	9.885046295087729e-54	2.107282385687907e-52	0.7493755203996669	0.4670669414822117
CISD1	15.428509	1.2131499	1.0527532506937538e-53	2.2417724679050894e-52	0.5104079933388843	0.22779818980195357
CNIH4	15.4245205	0.6882509	1.1198299391937692e-53	2.3819818772674514e-52	0.8900915903413822	0.6800788601129133
ATXN10	15.410401	1.0091826	1.3934397560705655e-53	2.9607145708192412e-52	0.604496253122398	0.31463392777130567
CCDC58	15.409636	0.934289	1.4100547409949336e-53	2.9927249744589173e-52	0.6402997502081599	0.3420557397616274
COPS6	15.393996	0.8713029	1.795894900249842e-53	3.807454896095e-52	0.7002497918401333	0.41294022761896226
PXMP2	15.391273	2.1592183	1.8731115574419474e-53	3.9668066469773874e-52	0.34970857618651124	0.07670938256116139
GCA	15.376694	0.8536651	2.3462744451092707e-53	4.9634112412749675e-52	0.6994171523730225	0.39958777668249845
EIF3K	15.371808	0.72145313	2.530082062269764e-53	5.34639003836742e-52	0.8709408825978351	0.6472802222421364
HAGH	15.363012	0.8901716	2.8979183037574662e-53	6.116982963800186e-52	0.6744379683597003	0.3766466529258894
F12	15.360786	1.1097901	2.9991415804905846e-53	6.323735860872833e-52	0.5287260616153205	0.2351465185052424
FH	15.346607	1.240673	3.7320084938538284e-53	7.860415708865086e-52	0.4945878434637802	0.21193655345461063
RHOBTB3	15.338802	0.7596397	4.208870122465674e-53	8.855132630207193e-52	0.832639467110741	0.5671655166233533
HMGN5	15.332169	2.1925335	4.661622733590537e-53	9.78636755180083e-52	0.347210657785179	0.0759028586790931
RPL26L1	15.31958	0.79874134	5.6581459331416315e-53	1.186551906109636e-51	0.7701915070774354	0.49144188547360873
XPO1	15.29995	0.7207425	7.651543188421689e-53	1.6028406197524567e-51	0.8576186511240633	0.605161752845237
MICU2	15.298788	0.86224574	7.789344251919353e-53	1.629939272823081e-51	0.671940049958368	0.36571377363563046
AASDHPPT	15.294958	0.9839531	8.26137545093795e-53	1.7249751941558438e-51	0.6053288925895087	0.31794963706425305
MYEF2	15.285919	0.9615927	9.491364617231794e-53	1.9796567626049122e-51	0.5928393005828476	0.3034322071870239
APPL1	15.282583	0.7489027	9.990071758902768e-53	2.0814266014179942e-51	0.8068276436303081	0.5335603548705081
ISOC1	15.275349	1.1016911	1.1162885077452454e-52	2.323275456744792e-51	0.533721898417985	0.24088179944439467
TWISTNB	15.26671	1.6954392	1.2744201870931715e-52	2.646682956292206e-51	0.398834304746045	0.12662424948472084
KRR1	15.264889	0.68079835	1.3105068795337603e-52	2.718703530753496e-51	0.8792672772689425	0.6731786002329958
POMP	15.261097	0.50542605	1.3889278790942158e-52	2.8782996842087644e-51	0.9675270607826811	0.8935388475669863
IQGAP3	15.256757	4.76719	1.4844541396640587e-52	3.06967315347662e-51	0.2781015820149875	0.010484810466887713
FGD5-AS1	15.249484	0.8912398	1.6593903409930887e-52	3.427750272293103e-51	0.6736053288925895	0.38300923021776145
BAX	15.235458	0.75508994	2.056807684817085e-52	4.244143549632177e-51	0.8534554537885096	0.625952146249664
COMT	15.221959	0.82419646	2.5284272766626426e-52	5.2117443352681193e-51	0.746044962531224	0.4888430862980554
CHID1	15.221798	0.9308095	2.5346853902667483e-52	5.219073947506607e-51	0.6228143213988343	0.3188457747109956
ACIN1	15.216947	0.8261084	2.7297737015121016e-52	5.61478692981946e-51	0.7060782681099084	0.4027242584460973
MT1E	15.204823	1.0405473	3.285188966512113e-52	6.742841625846435e-51	0.5761865112406328	0.30352182095169816
AIMP2	15.200495	1.914253	3.509596341450681e-52	7.195790205815123e-51	0.37052456286427976	0.10009857514114168
MRPS2	15.197776	1.0142006	3.658337476510584e-52	7.49280275941945e-51	0.5653621981681932	0.2676763150819966
DHCR24	15.189226	0.803746	4.168099767108623e-52	8.527826154866095e-51	0.761865112406328	0.49395107088448786
PRPF4	15.184528	1.1516778	4.4777283701839e-52	9.151623888013952e-51	0.5195670274771024	0.23649072497535623
SNX7	15.182831	1.5053133	4.595179067656688e-52	9.381742971746434e-51	0.4196502914238135	0.1428443408907608
TAF15	15.18052	0.92297226	4.759960711028428e-52	9.696880140359851e-51	0.6436303080766028	0.36060578904919793
MRPS10	15.180456	0.7694831	4.7645952434511225e-52	9.696880140359851e-51	0.794338051623647	0.5330226722824626
ENOPH1	15.171779	0.9221904	5.438274557553351e-52	1.1056298400482675e-50	0.6436303080766028	0.3486871583475222
DTL	15.169468	4.307125	5.63314608701492e-52	1.1440439907950176e-50	0.28143213988343047	0.01559279505332019
NAA15	15.157421	1.06706	6.767517413695953e-52	1.3729814215139039e-50	0.5387177352206495	0.2552200017922753
ALDH1B1	15.148233	1.8998394	7.783091832199608e-52	1.5773623887419016e-50	0.373022481265612	0.10484810466887715
GNPNAT1	15.141825	0.7303483	8.580002580384382e-52	1.737045805424989e-50	0.829308909242298	0.5627744421543149
NUP155	15.130527	1.6780351	1.0187767799845399e-51	2.0560767741506167e-50	0.38800999167360534	0.1140783224303253
RBBP4	15.129386	0.7124724	1.0365860726550127e-51	2.0898354287326634e-50	0.8734388009991674	0.6262209875436867
THOC3	15.114993	1.1954502	1.2898370401872605e-51	2.5976968294240614e-50	0.48126561199000834	0.19517877946052514
RPS19BP1	15.114023	0.700377	1.3089750281812082e-51	2.6334941348220686e-50	0.8642797668609492	0.6746124204677838
TM7SF3	15.111313	0.91160023	1.363955416348249e-51	2.741252332086377e-50	0.6319733555370525	0.34698449681871135
PSMC3IP	15.107355	3.3576732	1.4483795189402874e-51	2.9079004187955e-50	0.29558701082431305	0.030020611165875077
SMARCA4	15.105555	0.804324	1.4884811128450848e-51	2.9853088487528523e-50	0.7418817651956703	0.451294918899543
TXNDC12	15.098227	0.74876016	1.6634658180475398e-51	3.3327986317188985e-50	0.8334721065778518	0.5657316963885652
MPC2	15.079699	0.65245336	2.2027247429710832e-51	4.404081333927898e-50	0.8950874271440467	0.7006004122233175
QSER1	15.07543	1.0893159	2.3498011098069062e-51	4.688435809381259e-50	0.5245628642797668	0.24070257191504615
DLEU2	15.071954	2.4021723	2.476798014788735e-51	4.9367261978977945e-50	0.32722731057452126	0.0587866296263106
HOOK1	15.061123	1.0112562	2.917868044796578e-51	5.809866331670218e-50	0.5711906744379683	0.28541984048749885
ID2	15.048974	0.94648844	3.5063074403071245e-51	6.974337991976499e-50	0.5970024979184013	0.3103324670669415
KIAA0586	15.02696	1.4835222	4.889330082447626e-51	9.695330719958258e-50	0.42298084929225643	0.15288108253427726
REPIN1	15.017007	1.0167645	5.681611285365556e-51	1.1254834909287214e-49	0.5761865112406328	0.29061743883860564
ALDH2	15.001146	0.924003	7.216207808374463e-51	1.428010631259676e-49	0.6136552872606161	0.3141858589479344
ATAD5	14.991972	3.0322082	8.285666243103156e-51	1.6379668149364825e-49	0.2980849292256453	0.033874003046868
PSMA5	14.981354	0.66906345	9.721593025534324e-51	1.9198655183555206e-49	0.8850957535387177	0.6888610090509902
MRPS34	14.972358	0.8066674	1.1130380366839137e-50	2.1958341818705936e-49	0.7435470441298918	0.4941302984138364
NDUFA9	14.972103	0.98767096	1.1173200470710812e-50	2.2020325907276392e-49	0.5828476269775187	0.2997580428353795
MRPS15	14.969618	0.8470887	1.1598645595812965e-50	2.2835498576710664e-49	0.697751873438801	0.4141052065597276
MRPS35	14.959677	0.8475675	1.3467882600126267e-50	2.64886644133237e-49	0.6777685262281432	0.3882068285688682
POLR2L	14.958524	0.7998346	1.3703285295270052e-50	2.692423725257841e-49	0.7743547044129891	0.5291692804014697
MRPL34	14.954008	0.855061	1.4664997447141914e-50	2.878452852582306e-49	0.694421315570358	0.4216327627923649
PAM16	14.948872	0.8191684	1.5840980780472687e-50	3.1061188100918726e-49	0.7277268942547876	0.45075723631149744
FERMT1	14.948412	0.77367526	1.5950673751630094e-50	3.1244555054663655e-49	0.7243963363863447	0.4209158526749709
BTG3	14.946174	0.8771907	1.6495825624707158e-50	3.2279673365308412e-49	0.6569525395503747	0.37171789586880544
AP3M2	14.926288	1.1877892	2.22301084889823e-50	4.341277202792762e-49	0.4829308909242298	0.20467783851599605
WDHD1	14.915943	3.146998	2.595839978354494e-50	5.06424781231704e-49	0.29725228975853457	0.035128595752307555
EMG1	14.899678	1.3512156	3.3116926926714205e-50	6.4542918936685995e-49	0.43713572023313907	0.16211130029572543
ATIC	14.891584	0.90855247	3.7380438472100956e-50	7.277880933973366e-49	0.6436303080766028	0.35496012187472
PBRM1	14.888133	0.85786736	3.9360595372968205e-50	7.655695257135024e-49	0.6569525395503747	0.3693879379872749
UCHL3	14.8714905	0.8438879	5.0477207014703255e-50	9.798158555597775e-49	0.6844296419650291	0.4099829733847119
ARPC4	14.8681965	0.87426263	5.302263941145609e-50	1.0281920256956455e-48	0.6619483763530392	0.37969352092481407
ITPA	14.865358	1.0530198	5.531843746383887e-50	1.0716352067969749e-48	0.5495420482930891	0.2703647280222242
WDR76	14.85443	3.2438755	6.511959985021973e-50	1.2602404323718876e-48	0.29308909242298087	0.03217134151805717
SDF2L1	14.84854	0.9221165	7.110004195159118e-50	1.3746008110640963e-48	0.6236469608659451	0.34581951787794607
OIP5	14.840633	4.6849904	7.99968741899311e-50	1.5450596281043292e-48	0.2714404662781016	0.011380948113630253
SEPTIN11	14.836497	0.8296945	8.50841827966575e-50	1.6416742323023408e-48	0.6927560366361366	0.40326194103414287
NFIA	14.831608	1.4109436	9.151471849806273e-50	1.7639872984746344e-48	0.417985012489592	0.14669773277175374
PRPF40A	14.829944	0.64083385	9.38115417593443e-50	1.8064567472980816e-48	0.9159034138218152	0.7140424769244555
IFRD2	14.825803	1.2571149	9.97793093325739e-50	1.9194597414833984e-48	0.47210657785179017	0.20414015592795054
SLC25A39	14.818343	0.9450626	1.1150065665397406e-49	2.1428096344426417e-48	0.5986677768526228	0.3169638856528363
NDUFA11	14.803338	0.7026744	1.393890803266251e-49	2.673446571428438e-48	0.8684429641965029	0.6382292320100368
HIST1H1E	14.797308	1.8413502	1.524626054734e-49	2.9212924227313964e-48	0.38467943380516234	0.12913343489559997
TMEM126A	14.788342	1.1508894	1.7419184762454016e-49	3.334332353835846e-48	0.5029142381348876	0.2266332108611883
HNRNPU	14.749617	0.5593289	3.09415203259785e-49	5.899353638459515e-48	0.9658617818484596	0.856707590285868
GMPS	14.742928	0.8287753	3.4164793540413145e-49	6.507483456011237e-48	0.6794338051623647	0.3907160139797473
PTBP1	14.724514	0.73022205	4.486839687242507e-49	8.537814947724313e-48	0.7610324729392173	0.4790751859485617
ME2	14.723731	1.0927682	4.539107639318399e-49	8.628772140334208e-48	0.514571190674438	0.23523613226991666
PPP1CC	14.72308	0.6553896	4.58303079094782e-49	8.703702723339842e-48	0.9017485428809325	0.6717447799982077
PRDX4	14.714011	0.69173986	5.240649825940958e-49	9.942820308273443e-48	0.8734388009991674	0.6336589300116497
ZNF22	14.70856	1.2824527	5.680323036903844e-49	1.0766414046590858e-47	0.4562864279766861	0.18747199569853928
UFD1	14.691854	0.80047435	7.269820068947389e-49	1.375213563287462e-47	0.7002497918401333	0.41535979926516714
PLPP2	14.688627	0.8153075	7.624257063941913e-49	1.4408503026709796e-47	0.7119067443796836	0.43399946231741193
TOR3A	14.6811075	1.94925	8.518706100538411e-49	1.6083117265473985e-47	0.347210657785179	0.08352002867640469
SNRPA1	14.669299	0.6852836	1.0138713786045233e-48	1.9104304201334403e-47	0.8459616985845129	0.594228873554978
MBD2	14.63643	0.94561154	1.644818230278342e-48	3.096298177348528e-47	0.585345545378851	0.30477641365713776
METRN	14.633616	0.8252513	1.714269230629867e-48	3.2238944421017773e-47	0.6985845129059117	0.4116856349135227
NABP2	14.628203	1.5052785	1.8562352315522457e-48	3.4874831967120695e-47	0.4021648626144879	0.13701944618693432
SAAL1	14.61994	1.8268418	2.0958643159669935e-48	3.930050815396749e-47	0.35803497085761865	0.09516981808405771
NSFL1C	14.61588	0.7971913	2.2246199736687132e-48	4.167440365803834e-47	0.697751873438801	0.4073841742091585
AHCTF1	14.615382	1.028342	2.2409432455460055e-48	4.193951341518949e-47	0.5412156536219817	0.2622098754368671
MZT2A	14.614513	0.65951616	2.2696899946369804e-48	4.2436391632544667e-47	0.8709408825978351	0.6613495832959942
CASP6	14.600372	1.1446706	2.793139588472836e-48	5.217282206166766e-47	0.48126561199000834	0.2042297696926248
PRPSAP1	14.588258	1.1783961	3.336106828034732e-48	6.225465437358726e-47	0.4612822647793505	0.1856797204050542
SLC25A11	14.582053	1.1674355	3.653624463988643e-48	6.811399893578827e-47	0.492089925062448	0.21982256474594497
MT-ND5	14.579742	0.57680964	3.779415014836671e-48	7.039114908057422e-47	0.9750208159866778	0.9140603996773905
DDAH1	14.572287	1.2062562	4.215420133062113e-48	7.836056251199389e-47	0.4646128226477935	0.1901604086387669
ADGRE5	14.564018	1.4340643	4.757713485468666e-48	8.835622909455945e-47	0.42464612822647796	0.1639035755892105
MPHOSPH6	14.546818	0.95160234	6.118404309563052e-48	1.1351667707483267e-46	0.5770191507077436	0.29957881530603103
BAG2	14.482844	1.4518585	1.555251251624871e-47	2.8689706469802058e-46	0.40882597835137385	0.14598082265435972
REXO2	14.478636	0.7422012	1.6534596531693942e-47	3.0472251661558853e-46	0.7701915070774354	0.497535621471458
COX5A	14.473269	0.5374285	1.7876780098771197e-47	3.2851772676276586e-46	0.9525395503746877	0.8371717895868805
ALDH7A1	14.473117	1.7756178	1.7916649413027756e-47	3.2893742087758373e-46	0.36219816819317235	0.10377273949278609
SPDL1	14.460592	4.2747793	2.1493909544068938e-47	3.934913449612772e-46	0.2681099084096586	0.014427816112554889
TPR	14.450077	0.69475937	2.504045461077653e-47	4.579842238186912e-46	0.8351373855120733	0.5953042387310691
FIGNL1	14.447273	2.0235744	2.608092978634853e-47	4.765629876003174e-46	0.3347210657785179	0.07599247244376736
ARL4A	14.431323	0.7250978	3.2871281726360984e-47	5.9950513244847595e-46	0.7527060782681099	0.45658213101532397
SMIM19	14.430595	0.8057563	3.321994947644434e-47	6.052925511207981e-46	0.7027477102414654	0.41706246079397796
TKFC	14.421898	1.1332186	3.7683811081514464e-47	6.859803272651936e-46	0.47710241465445463	0.20431938345729905
WDR12	14.420766	1.4564428	3.830700287224602e-47	6.966680352867793e-46	0.4079933388842631	0.14607043641903397
EIF2S1	14.420523	0.7361406	3.844187265383622e-47	6.984631499870111e-46	0.7643630308076603	0.4956537324132987
PRIM1	14.406786	2.4077194	4.690328822495737e-47	8.514004781737091e-46	0.3130724396336386	0.057711264450219554
FAM136A	14.3856535	0.82725817	6.367384423894449e-47	1.154738617493872e-45	0.6727726894254787	0.4084595393852496
DNAJC19	14.382266	0.8068717	6.686869693190786e-47	1.2115403494773624e-45	0.6860949208992506	0.41123756609015144
NEDD8	14.371398	0.6341133	7.823637743790708e-47	1.4161737524233714e-45	0.890924229808493	0.6973743166950443
RRP1B	14.36238	0.8994451	8.91132658954942e-47	1.6100408021567586e-45	0.6094920899250624	0.3306747916479971
SUZ12	14.3579035	0.72554606	9.505960872072368e-47	1.7142682379384287e-45	0.7893422148209825	0.5260327986378708
DCAF13	14.355218	0.8338543	9.88140568462628e-47	1.780312214485746e-45	0.6594504579517069	0.38085849986557935
FARSB	14.351763	1.4727348	1.0386336342120257e-46	1.8695405415816462e-45	0.398834304746045	0.13791558383367686
USP39	14.346716	1.079151	1.1170320522929557e-46	2.0087855733692873e-45	0.49791840133222315	0.22412402545030916
PYCR2	14.339243	1.0821427	1.2440487968501218e-46	2.23512171742914e-45	0.492089925062448	0.22089792992203602
HTATSF1	14.336256	0.9226036	1.298759449222356e-46	2.3312490708439206e-45	0.5978351373855121	0.32296800788601127
SH3GLB2	14.333285	1.0128213	1.3555317595917995e-46	2.4308951165047368e-45	0.5195670274771024	0.2456313289721301
MTFR2	14.331834	4.866801	1.384158540676502e-46	2.4799293186109426e-45	0.2597835137385512	0.008244466350031366
KHSRP	14.32637	0.74228305	1.4974520641009873e-46	2.6804253165937413e-45	0.7293921731890092	0.44941302984138365
SEH1L	14.317084	1.2458235	1.7115362365739408e-46	3.0607973030730644e-45	0.4338051623646961	0.16704005735280938
RCC2	14.307416	0.92965794	1.9668594738836272e-46	3.5141465197584066e-45	0.5678601165695254	0.2907966663679541
CIRBP	14.302101	0.59211683	2.123015435592708e-46	3.7896414161772236e-45	0.9475437135720233	0.8050004480688234
UQCC3	14.28853	0.8777091	2.579965457971611e-46	4.6010575120280424e-45	0.6203164029975021	0.3478806344654539
INCENP	14.286705	3.133331	2.6484806053969172e-46	4.7188887834535105e-45	0.28226477935054123	0.02957254234250381
NENF	14.272657	0.9608306	3.239932445835625e-46	5.76206770339496e-45	0.5645295587010825	0.2920512590733937
PPID	14.260474	0.7713855	3.858253276630037e-46	6.85540973181532e-45	0.7327227310574521	0.4606147504256654
VCP	14.2532015	0.6998258	4.281932996337395e-46	7.601218188534967e-45	0.835970024979184	0.5888520476745228
POC1A	14.251708	3.6838012	4.374520461093397e-46	7.758447032649942e-45	0.2706078268109908	0.019983869522358633
CHCHD10	14.242001	0.70164305	5.0266948891381986e-46	8.906934411817905e-45	0.8401332223147377	0.6432476028317949
KMT5A	14.238217	1.460111	5.306317036491877e-46	9.386326746704203e-45	0.4029975020815987	0.1432924097141321
HELLPAR	14.238209	3.1936142	5.3069632429330996e-46	9.386326746704203e-45	0.28309741881765194	0.03306747916479971
POLR2G	14.228706	0.7773382	6.079573587669239e-46	1.0742990326829249e-44	0.7252289758534555	0.4517429877229142
PSMG4	14.228618	1.0603273	6.087346842936929e-46	1.0746893685967444e-44	0.5220649458784347	0.2605968276727305
SNHG4	14.217422	2.0280833	7.143734258176641e-46	1.2600372918942798e-44	0.3447127393838468	0.09749977596558831
VMA21	14.212489	0.7067908	7.665188007714413e-46	1.350779572819308e-44	0.7960033305578684	0.5343668787525764
NUDT21	14.209727	0.67566085	7.973550975816481e-46	1.4038392301451187e-44	0.8268109908409659	0.5746034590913164
LASP1	14.207889	0.6616105	8.185621541158763e-46	1.439603317022075e-44	0.9025811823480433	0.6948651312841653
IDH3A	14.207838	1.2747433	8.191591826691832e-46	1.439603317022075e-44	0.4379683597002498	0.17564297876153778
MISP3	14.205859	1.2318747	8.426308183286258e-46	1.4795065113817345e-44	0.4496253122398002	0.18550049287570572
TMEM245	14.182999	0.8829327	1.1674948224056957e-45	2.0480467756533704e-44	0.5811823480432973	0.2993995877766825
RBM17	14.17719	0.66602105	1.2682455574316638e-45	2.2227672138144423e-44	0.8634471273938384	0.6176180661349583
HSDL2	14.176509	0.9676916	1.2806077480690953e-45	2.2423987349235275e-44	0.5428809325562032	0.271708934492338
PTGR1	14.156704	0.7139784	1.6977258220142313e-45	2.970097511447723e-44	0.7726894254787677	0.510260776055202
MCM6	14.153503	1.9487814	1.776795816659404e-45	3.105613973118527e-44	0.3513738551207327	0.10448964961018012
SLBP	14.138244	0.8622222	2.2072527033657848e-45	3.8545098293677006e-44	0.6619483763530392	0.41294022761896226
MCRS1	14.132115	1.1129228	2.4080010792209035e-45	4.2012766796813484e-44	0.47127393838467946	0.20189981181109418
C19orf57	14.120975	2.4419765	2.8206292335413595e-45	4.916753882366229e-44	0.3097418817651957	0.0632673178600233
TXLNA	14.118498	0.86299026	2.921519838983335e-45	5.088028329136532e-44	0.5945045795170691	0.31705349941751054
COX8A	14.117379	0.5194629	2.968281560125102e-45	5.164809914617677e-44	0.9658617818484596	0.8591271619320727
FAM98B	14.108434	1.1095937	3.3697930660034173e-45	5.858162311142215e-44	0.4704412989175687	0.203244018281208
RCC1	14.10717	1.7692839	3.430721631039509e-45	5.958719207005133e-44	0.35387177352206495	0.10027780267049019
SNAPIN	14.10371	0.8827099	3.6031709887442093e-45	6.252618551357203e-44	0.5903413821815154	0.3122143561251008
MRPL38	14.103366	1.1017823	3.620817772315908e-45	6.277600938465838e-44	0.4870940882597835	0.22394479792096067
PSPC1	14.092322	1.0747441	4.2340458643878764e-45	7.327630987884179e-44	0.4829308909242298	0.21498342145353527
PDS5B	14.087939	1.0454135	4.505168376708218e-45	7.789867683772831e-44	0.47626977518734387	0.20136212922304866
PRKRA	14.086731	0.8323208	4.582916540916274e-45	7.917213780971101e-44	0.649458784346378	0.3702840756340174
FRG1	14.074411	0.8903508	5.4557471742647954e-45	9.408241153906272e-44	0.5761865112406328	0.2925889416614392
SRRT	14.073964	1.316534	5.4903375410079905e-45	9.459445072883884e-44	0.41298917568692756	0.1537772201810198
PPAT	14.052206	1.1598102	7.467130979517236e-45	1.2853847392013896e-43	0.4604496253122398	0.20055560534098038
CCAR1	14.031886	0.87525886	9.947065312142814e-45	1.7107535123662184e-43	0.6028309741881765	0.3322878394121337
SSX2IP	14.031439	1.7356704	1.0009942131995603e-44	1.7200357859196003e-43	0.3572023313905079	0.10646115243301371
DPEP1	14.011936	0.9691151	1.3176299338588406e-44	2.2600980943649774e-43	0.5270607826810991	0.2536069540281387
MORC4	13.999532	0.8629605	1.5690168577508696e-44	2.686524077180877e-43	0.5978351373855121	0.31920422976969265
SCO1	13.997766	1.0927862	1.608490457783677e-44	2.751672692793086e-43	0.47710241465445463	0.21328075992472445
CHEK2	13.996072	2.3972707	1.6472748423644108e-44	2.8155279916306398e-43	0.3039134054954205	0.05609821668608298
LUC7L2	13.990331	0.70002013	1.785785986074306e-44	3.0495729916038148e-43	0.7776852622814321	0.5142037817008692
SRSF10	13.990182	0.62426454	1.789529839932019e-44	3.053266725127828e-43	0.8884263114071607	0.6594676942378349
MACROD1	13.986407	1.2007058	1.8870609818586009e-44	3.216831050628157e-43	0.4504579517069109	0.19374495922573706
UQCRC1	13.973301	0.73623216	2.2686422061246123e-44	3.863893789161443e-43	0.7485428809325562	0.47127878842190163
YBX3	13.967185	0.59192353	2.4720428110394535e-44	4.202907997571831e-43	0.9267277268942548	0.7648534814947576
GSTCD	13.966913	1.9264421	2.481512139997121e-44	4.215296875277431e-43	0.32972522897585343	0.07841204408997222
DNAJC8	13.965237	0.6795342	2.540607861024436e-44	4.311889299457465e-43	0.8159866777685262	0.5637601935657317
METAP1	13.958977	0.93417686	2.773881497693123e-44	4.7036652542971885e-43	0.5487094088259784	0.27296352719777756
MGME1	13.940895	1.6174178	3.574294053801349e-44	6.05560661009818e-43	0.3671940049958368	0.11578098395913612
DCAF15	13.937546	1.737008	3.7460014290450265e-44	6.3409528133720985e-43	0.34970857618651124	0.09839591361233085
CENPQ	13.925988	2.280707	4.404084557786e-44	7.441862567723431e-43	0.3047460449625312	0.05582937539206022
PCCA	13.919886	0.74584377	4.796705250872005e-44	8.098213742599817e-43	0.93255620316403	0.7039161215162649
UTP18	13.919481	1.0984868	4.823912691258257e-44	8.13703490995301e-43	0.4870940882597835	0.2260059145084685
EIF2AK2	13.91406	0.9931545	5.203964371926552e-44	8.770450949335902e-43	0.5287260616153205	0.26946859037548165
TFRC	13.912685	1.3225346	5.304962853407777e-44	8.932872933802774e-43	0.40466278101582015	0.15135764853481495
PSME2	13.90206	0.6971121	6.154467972874996e-44	1.0354302650532028e-42	0.7626977518734388	0.4666188726588404
CCDC25	13.899965	0.8438578	6.337168025904587e-44	1.0652398890541444e-42	0.6253122398001665	0.3490456134062192
ITGB1BP1	13.899761	0.765628	6.355278756833005e-44	1.0673552513867187e-42	0.6636136552872606	0.37888699704274575
CLPTM1L	13.897842	0.7895218	6.527979047406734e-44	1.0954073616126295e-42	0.6761032472939217	0.43131104937718434
SEPHS1	13.889868	1.184731	7.297020888501593e-44	1.2233911583378453e-42	0.43463780183180684	0.17062460793977954
PINX1	13.889089	1.9297743	7.376786920780706e-44	1.2356917830698922e-42	0.33222314737718567	0.08495384891119276
HRAS	13.885352	1.166875	7.771720822932747e-44	1.3007193758589522e-42	0.4504579517069109	0.19159422887355498
PHF5A	13.883952	0.8490822	7.92506659943794e-44	1.3252358121345833e-42	0.6144879267277269	0.3425038085849987
PLRG1	13.877697	0.7614835	8.647837767471042e-44	1.4448472200772985e-42	0.6910907577019151	0.4041580786808854
COX6C	13.868565	0.5644201	9.822289960379957e-44	1.6382358229255483e-42	0.9616985845129059	0.8298234608835917
SEPTIN7	13.859109	0.5306516	1.120569023362703e-43	1.8673572146011428e-42	0.9542048293089093	0.8264181378259701
QDPR	13.858296	0.9065582	1.1333286413698445e-43	1.8869921878807912e-42	0.5770191507077436	0.3078232816560624
RNF126	13.857296	0.8045646	1.149226135844867e-43	1.9118134011806856e-42	0.6103247293921732	0.32323684918003404
ATP1A1	13.850139	0.5985763	1.269675626606025e-43	2.1103713470110817e-42	0.9600333055786844	0.806971950891657
MAZ	13.848926	1.1435251	1.2912943088949593e-43	2.1444590096300297e-42	0.45129059117402165	0.18818890581593334
FKBP5	13.8482485	2.05903	1.3035139953899363e-43	2.1628925521444357e-42	0.31973355537052456	0.07366251456223676
PCM1	13.844299	0.6923226	1.377163931616944e-43	2.2831368390772237e-42	0.8193172356369692	0.5698539295635809
UBL7-AS1	13.828924	1.836716	1.7055118666518397e-43	2.8250648535603455e-42	0.33388842631140714	0.08441616632314723
NDC1	13.8189535	2.178869	1.958957342190619e-43	3.2420995807257596e-42	0.3105745212323064	0.06362577291872032
KNTC1	13.816048	2.9007187	2.0396559382841167e-43	3.3727666773989235e-42	0.27726894254787676	0.03279863787077695
ADK	13.80846	1.5030025	2.266248659052112e-43	3.744253772534858e-42	0.37468776019983346	0.12375660901514472
CTSC	13.780382	1.1478572	3.344965937535829e-43	5.517051419091973e-42	0.4604496253122398	0.20333363204588226
SCLT1	13.780088	3.1576166	3.358598838974517e-43	5.5348104075045926e-42	0.2739383846794338	0.03145443140066314
COX11	13.777254	0.9148077	3.493060804823e-43	5.751489887838997e-42	0.559533721898418	0.2976969262478717
TIMM10	13.766561	2.1075525	4.050435302277798e-43	6.6635525918393e-42	0.31973355537052456	0.07653015503181289
CEP57L1	13.75159	2.200666	4.9822710629398365e-43	8.189581558265532e-42	0.3080766028309742	0.06281924903665204
PPA1	13.737606	0.58380616	6.044150194959018e-43	9.926591570190346e-42	0.9425478767693589	0.7894076530155032
NDUFA7	13.732414	0.6511831	6.493313915449692e-43	1.0646168502800964e-41	0.8609492089925063	0.6210233891925799
PNO1	13.700962	1.6773897	1.0018808019067067e-42	1.6398581193242486e-41	0.3547044129891757	0.11138990949009768
IPO9	13.695583	1.2702321	1.0789084392905214e-42	1.7644401013088172e-41	0.4221482098251457	0.16883233264629446
PUM3	13.692255	1.1465025	1.1294839588827973e-42	1.845588255656713e-41	0.4412989175686928	0.1833497625235236
ATP5F1A	13.682481	0.6665713	1.2920882697293615e-42	2.1095006628531606e-41	0.8334721065778518	0.5895689577919169
SEC22C	13.680655	1.3283806	1.3249423072870786e-42	2.161312138762047e-41	0.395503746877602	0.14221704453804104
SUCLG2	13.669267	0.79355353	1.549479784344021e-42	2.5254559117991916e-41	0.6561199000832639	0.37404785375033606
C21orf58	13.664786	3.5094786	1.6478741899973904e-42	2.6813009356031674e-41	0.2614487926727727	0.021148848463123936
UQCRQ	13.645015	0.5361644	2.161689427116586e-42	3.5143829625698437e-41	0.9525395503746877	0.8350210592346985
ARIH2	13.635044	0.8819272	2.478399224208624e-42	4.025887520299863e-41	0.5570358034970858	0.28954207366251455
KPNA3	13.633436	1.0889084	2.5336509556097462e-42	4.1121793745081207e-41	0.47710241465445463	0.22098754368671028
SYNCRIP	13.627985	0.67115957	2.7301646916306635e-42	4.427405613279147e-41	0.768526228143214	0.5067658392329062
PNPO	13.627398	1.65651	2.7522191288674995e-42	4.4585465598853057e-41	0.3555370524562864	0.11219643337216596
EXOSC9	13.627351	1.5642399	2.7539846981169976e-42	4.4585465598853057e-41	0.3572023313905079	0.10852226902052155
PPIL1	13.626074	1.9380461	2.8025733641236418e-42	4.5296152263333904e-41	0.3263946711074105	0.0836992562057532
SLC7A5	13.616278	0.86452985	3.204912013598601e-42	5.175557745037072e-41	0.5886761032472939	0.3204588224751322
MTA2	13.61409	1.0574434	3.3023171839545216e-42	5.323952762178433e-41	0.47210657785179017	0.21390805627744422
U2SURP	13.6100645	0.6537077	3.489348700603704e-42	5.616106733621661e-41	0.7843463780183181	0.5387579532216148
NAP1L4	13.590562	0.69976556	4.5557025794210814e-42	7.320202963306054e-41	0.7535387177352206	0.5015682408817994
SLFN13	13.59014	1.5876886	4.5820017366476824e-42	7.356340942777501e-41	0.3597002497918401	0.11246527466618873
PMAIP1	13.560595	0.9326656	6.857791815182869e-42	1.099181669032713e-40	0.5087427144046628	0.2441078949726678
ALDH1A1	13.5602665	0.7316043	6.888496108021899e-42	1.1031875110309697e-40	0.7385512073272273	0.46670848642351465
ATP5MF	13.553811	0.67217875	7.522078321172838e-42	1.2036571722877564e-40	0.829308909242298	0.5933327359082355
TMEM147	13.546284	0.66605467	8.334440693402768e-42	1.3325445989435519e-40	0.8201498751040799	0.582220629088628
PSMD12	13.544718	0.6571944	8.514097587460295e-42	1.3601429346915478e-40	0.8159866777685262	0.5840129043821131
DDX21	13.537066	0.70640343	9.44880989006427e-42	1.5082174728653001e-40	0.7535387177352206	0.5165337395823999
GAR1	13.5313	0.94721425	1.0220044999649065e-41	1.6286299432609079e-40	0.5120732722731057	0.24751321803028944
C2orf69	13.523721	1.165841	1.1329735091569782e-41	1.8039777704746808e-40	0.43547044129891754	0.17976521193655345
LRRCC1	13.521771	2.1344097	1.1633970633859307e-41	1.8508938123752772e-40	0.3047460449625312	0.0632673178600233
GTF3C5	13.492269	1.1712844	1.7367353906476735e-41	2.7607660357999315e-40	0.4238134887593672	0.17277533829196165
SLC29A1	13.491465	1.8978914	1.7557874703726116e-41	2.7887565133862355e-40	0.3222314737718568	0.08029393314813155
POP5	13.483238	1.1189555	1.9629843510189921e-41	3.1152900374347428e-40	0.4537885095753539	0.20270633569316246
PSMC2	13.478434	0.9411124	2.095069046542181e-41	3.3221809166597444e-40	0.5362198168193172	0.2820145174298772
MRPL15	13.476276	1.2697272	2.1572251255587216e-41	3.4151349241837004e-40	0.42048293089092426	0.17313379335065865
GTPBP4	13.467344	0.6935736	2.4346732922384163e-41	3.841771239076207e-40	0.7443796835970025	0.491531499238283
GOLIM4	13.4646845	1.0793961	2.52394531960413e-41	3.979386114517075e-40	0.4704412989175687	0.21829913074648266
SEPTIN2	13.463786	0.6477233	2.55481267863849e-41	4.0247677059725764e-40	0.8043297252289758	0.5498700600412223
FABP1	13.454135	1.1521062	2.9112625019339993e-41	4.58256919008584e-40	0.48126561199000834	0.23837261403351553
HAUS8	13.449309	3.217619	3.107616574175568e-41	4.887663396875156e-40	0.2639467110741049	0.026525674343579175
MYB	13.445309	1.8473483	3.2803224772978004e-41	5.155097504192816e-40	0.33222314737718567	0.09508020431938345
CSTF1	13.438981	1.163401	3.5732236378138575e-41	5.610832629328199e-40	0.4338051623646961	0.1793171431131822
DARS2	13.423053	2.120863	4.4307754467726666e-41	6.951746302109446e-40	0.30308076602830974	0.0634465453893718
PPP1R35	13.412389	0.7266392	5.11639904019639e-41	8.007952274096684e-40	0.7127393838467944	0.46948651312841655
CCDC137	13.407167	1.3463356	5.489598012377938e-41	8.578163107691544e-40	0.395503746877602	0.15037189712339816
GET1	13.407069	0.85997343	5.496846099806855e-41	8.582545317030687e-40	0.5620316402997502	0.3016399318935388
MTFP1	13.40686	1.1665823	5.512319429756246e-41	8.599752622480787e-40	0.43547044129891754	0.18541087911103146
MRPL40	13.405721	0.84795743	5.597718622321284e-41	8.725935227725043e-40	0.6003330557868443	0.3379335065866117
SFT2D2	13.40101	0.81799054	5.964634253185781e-41	9.290398868228238e-40	0.5778517901748543	0.304507572363115
PDHA1	13.396741	0.9026486	6.317684017962941e-41	9.832373015546835e-40	0.5353871773522065	0.27690653284344474
RNASEH1	13.394252	0.96693736	6.533116566090758e-41	1.0159469674515047e-39	0.4945878434637802	0.23675956626937897
MRPL28	13.381094	1.0373188	7.799120534648928e-41	1.2108698875097217e-39	0.47210657785179017	0.2147145801595125
C3orf14	13.3766165	1.4724036	8.283255761450374e-41	1.2850024239088555e-39	0.3713572023313905	0.12931266242494846
LRRC59	13.37606	0.79086864	8.345598045991954e-41	1.2936346762462969e-39	0.6228143213988343	0.3658033874003047
AIFM1	13.373115	1.2472229	8.682742928188284e-41	1.3448155325984645e-39	0.4121565362198168	0.1648893270006273
SUCLG1	13.371348	0.74615157	8.891394152641537e-41	1.3760287392958224e-39	0.6810990840965861	0.41356752397168206
TMEM70	13.363463	0.8865309	9.885559046426377e-41	1.5286604277236112e-39	0.5537052456286428	0.29653194730710636
MLEC	13.358272	0.5878616	1.0599692080102098e-40	1.6377796226807354e-39	0.951706910907577	0.814768348418317
LAGE3	13.355999	0.81425595	1.0928197868730642e-40	1.687187958726328e-39	0.6228143213988343	0.3687606416345551
AP2B1	13.341381	0.70132774	1.3297226523369571e-40	2.0512989862009576e-39	0.7385512073272273	0.475311407832243
PARP2	13.3412285	1.2998546	1.3324583276389304e-40	2.0538787023159058e-39	0.3896752706078268	0.14006631418585894
NXT1	13.333709	1.0361952	1.4738436013064952e-40	2.2700012213423964e-39	0.47377185678601164	0.2246617080383547
SFN	13.325428	0.699435	1.64686383268505e-40	2.5344643876078928e-39	0.8143213988343048	0.5976341966125996
TST	13.31861	1.1094902	1.8043475319637355e-40	2.774615305123216e-39	0.4562864279766861	0.2090689129850345
DHRS4L2	13.312504	0.8843384	1.9580827377508635e-40	3.008624502539394e-39	0.5437135720233139	0.28192490366520295
TRMT10C	13.304742	1.003814	2.17242566783499e-40	3.330018202267063e-39	0.4845961698584513	0.231113899094901
CPOX	13.298912	0.8731243	2.348619672964912e-40	3.5943930557562844e-39	0.5587010824313072	0.29868267765928846
UBE2D2	13.297473	0.5325097	2.394231466981704e-40	3.661297430980572e-39	0.9375520399666945	0.7671834393762882
NDUFS8	13.294516	0.65005994	2.4908052857171574e-40	3.804039500512726e-39	0.8076602830974188	0.581862174029931
NEMP1	13.293741	2.6470578	2.51672883684625e-40	3.839502429292928e-39	0.27726894254787676	0.04193924186755085
YEATS4	13.281736	1.0394322	2.9546178559295815e-40	4.5004329076832754e-39	0.46794338051623646	0.21444573886548973
CDKN2AIPNL	13.271728	1.2620195	3.3770432609840077e-40	5.1398119418948085e-39	0.4054954204829309	0.16112554888430863
SLC25A33	13.258872	1.4218582	4.008814334561442e-40	6.09175767566638e-39	0.36969192339716905	0.12895420736625146
NDUFB11	13.258042	0.6290764	4.053414281772309e-40	6.154688949540123e-39	0.8442964196502915	0.6234429608387848
TOPBP1	13.257502	1.3059978	4.0827263964558994e-40	6.194326600247387e-39	0.3980016652789342	0.15547988170983063
SLFN11	13.255791	1.5681016	4.176906326119964e-40	6.332242447620172e-39	0.3522064945878435	0.11219643337216596
RPL7L1	13.249961	0.73648345	4.514391750407146e-40	6.827796575361286e-39	0.6952539550374688	0.4307733667891388
LACTB2	13.24825	1.0333786	4.618470043438968e-40	6.979744164239454e-39	0.46378018318068276	0.21139887086656511
RFC2	13.240476	2.2740915	5.1223639485777685e-40	7.735210109681863e-39	0.29475437135720234	0.06084774621381844
HSD17B4	13.23816	0.7541042	5.282702521471004e-40	7.971102851538359e-39	0.671940049958368	0.39116408280311854
EMC8	13.237246	0.94941807	5.347438896355194e-40	8.062485155675583e-39	0.5054121565362198	0.25280043014607045
MLF2	13.236309	0.53224325	5.414497373924786e-40	8.157223266769368e-39	0.9467110741049126	0.7863607850165786
UBTF	13.221091	1.1686453	6.629485274443936e-40	9.979881417818407e-39	0.42964196502914237	0.18621740299309975
RAD1	13.215815	1.2773911	7.111215408571874e-40	1.0696730093548065e-38	0.3896752706078268	0.14391970606685187
TCAF1	13.212534	0.82652336	7.428130326742593e-40	1.1164740010171707e-38	0.5661948376353039	0.29787615377722015
MRPL54	13.208908	0.8141021	7.794695239122135e-40	1.1706589723826198e-38	0.5936719400499584	0.3295994264719061
NT5DC2	13.20181	1.1962137	8.565210166083358e-40	1.2853804906583836e-38	0.42631140716069943	0.18128864593601576
FAM241B	13.193827	1.1109883	9.52260998165214e-40	1.426840102293479e-38	0.42714404662781014	0.1761806613495833
KDM1A	13.193431	0.9147684	9.572746448230228e-40	1.4332405031094466e-38	0.492089925062448	0.2304866027421812
MRPL1	13.183809	0.9453068	1.0875776996674833e-39	1.6270701542507957e-38	0.5020815986677769	0.24518326014875885
ATP5PO	13.178277	0.6069315	1.1703317899778183e-39	1.748166140110718e-38	0.9167360532889259	0.7086656510440004
SLC25A6	13.176839	0.55407196	1.192854576500396e-39	1.78043224810886e-38	0.9317235636969192	0.7758759745496908
TIPRL	13.175532	0.72112995	1.2136849182136812e-39	1.8101243637358333e-38	0.6711074104912573	0.39349404068464916
STAG1	13.17103	0.99709576	1.2882816208836515e-39	1.919897471122442e-38	0.4704412989175687	0.2162380141589748
RALY	13.163894	0.65664595	1.4159691316532765e-39	2.108560355339351e-38	0.787676935886761	0.5286315978134242
ATP5PF	13.156757	0.5449627	1.556233521088728e-39	2.3156467046462017e-38	0.9192339716902581	0.774890223138274
ELP5	13.143892	0.7593595	1.8448650290208032e-39	2.740901782346754e-38	0.6402997502081599	0.37691549421991216
DDX39A	13.142646	1.7386404	1.8755233127622585e-39	2.784308782681803e-38	0.32139883430474603	0.08405771126445022
RAB8A	13.137846	0.71499586	1.998355593084349e-39	2.9643809466076126e-38	0.7002497918401333	0.44609732054843626
NQO1	13.137466	0.6383115	2.0083809129274186e-39	2.9769661513645555e-38	0.9408825978351374	0.7686172596110763
MTHFD1	13.132671	1.7459433	2.139741169383195e-39	3.169245471278146e-38	0.32972522897585343	0.09552827314275472
GPR180	13.127105	0.84162766	2.302941854782902e-39	3.4083539450786945e-38	0.5512073272273106	0.2922304866027422
CCT4	13.121071	0.51227176	2.493871873439937e-39	3.688104239174498e-38	0.9475437135720233	0.8066134958329599
UQCRFS1	13.118658	0.6279129	2.5745499546672367e-39	3.804503276544989e-38	0.813488759367194	0.587507841204409
MRPL41	13.116695	0.6620038	2.642053935414045e-39	3.901271384448537e-38	0.787676935886761	0.570570839680975
CDX1	13.1081295	1.1173196	2.958041626676163e-39	4.3645237568849055e-38	0.4829308909242298	0.25136660991128235
NUP205	13.106687	1.3829446	3.014835142078188e-39	4.4449256438242844e-38	0.37218984179850123	0.13074648265973654
NIP7	13.105831	1.2720898	3.049019797552995e-39	4.491896900834367e-38	0.3996669442131557	0.15834752217940676
TIPIN	13.1017	1.6739719	3.2196664181445446e-39	4.739682713417968e-38	0.33305578684429643	0.09660363831884577
PGRMC1	13.087933	0.63832927	3.8596908831731815e-39	5.677537678416362e-38	0.8226477935054122	0.5826686979119993
ECHDC1	13.086848	0.857786	3.915217397730431e-39	5.75483324351336e-38	0.5453788509575354	0.2844340890760821
MRPL57	13.086699	0.67392063	3.9229004146617094e-39	5.761741339070437e-38	0.7577019150707743	0.5108880724079219
MRPL16	13.084737	1.1442497	4.025506797916334e-39	5.907951238218547e-38	0.4338051623646961	0.19249036652029752
PRPS1	13.080656	1.7197063	4.247582108681337e-39	6.229142053688029e-38	0.3263946711074105	0.09050990232099651
GRK6	13.07623	1.5568732	4.502198634366095e-39	6.597531443410225e-38	0.350541215653622	0.11542252890043911
CDC123	13.071073	0.8908923	4.818127031601632e-39	7.055140673870655e-38	0.5453788509575354	0.2917824177793709
GAS6	13.070022	0.7853921	4.8851661983854035e-39	7.147886360273916e-38	0.5961698584512906	0.33847118917465724
HCFC1	13.064851	1.10126	5.2286788217498266e-39	7.644716333329004e-38	0.43047460449625313	0.18424590017026615
NAA50	13.061008	0.7211117	5.49944115668874e-39	8.034508812427104e-38	0.6969192339716903	0.4479792096065956
EIF3J	13.049778	1.0233399	6.373266171093436e-39	9.302268609527332e-38	0.4612822647793505	0.21166771216058786
ELP6	13.049736	1.2532153	6.376826985095883e-39	9.302268609527332e-38	0.38884263114071604	0.14544314006631417
FDX1	13.038067	1.0405986	7.431728554586374e-39	1.0824766614123773e-37	0.4604496253122398	0.21596917286495207
ACSL3	13.02965	0.69100195	8.298772326013495e-39	1.2078559811953628e-37	0.723563696919234	0.4551483107805359
TP53	13.018331	0.97863835	9.625282260646542e-39	1.3998697408292718e-37	0.47210657785179017	0.22179406756877856
HDDC2	12.987593	0.91054034	1.4388183736634995e-38	2.090996092470792e-37	0.5220649458784347	0.27377005107984587
MASTL	12.976115	1.8321686	1.6714468114572888e-38	2.425418761569202e-37	0.3139050791007494	0.08047316067748006
PTK7	12.970728	0.6637959	1.793185708670724e-38	2.60011927757255e-37	0.7676935886761033	0.5127699614660812
CHAC2	12.967945	3.4467812	1.859487144315106e-38	2.692213995899697e-37	0.25228975853455454	0.025002240344116855
CAT	12.967732	1.1324717	1.8646552159725647e-38	2.6976742203216567e-37	0.43547044129891754	0.19517877946052514
POP7	12.967413	0.8949432	1.8724341096829623e-38	2.706900628324606e-37	0.5187343880099917	0.2680347701406936
FAM49B	12.964988	0.61910343	1.9326176164647698e-38	2.7897291961435403e-37	0.8068276436303081	0.5513038802760104
FMC1	12.963596	1.0071434	1.96800799429495e-38	2.8365751046128854e-37	0.4579517069109076	0.20987543686710278
SMAGP	12.961613	0.82952225	2.019558013177719e-38	2.9087057022009293e-37	0.5628642797668609	0.310870149654987
NT5C	12.959004	0.70722777	2.0894191315985144e-38	3.007082049753629e-37	0.678601165695254	0.40639842279774174
PUS7L	12.951455	1.0164655	2.3054231181185262e-38	3.3130165255462213e-37	0.45545378850957535	0.209248140514383
DFFA	12.940982	1.099876	2.642291355130485e-38	3.791472156982926e-37	0.43547044129891754	0.19302804910834304
RBM47	12.93548	0.7479354	2.8384482054896155e-38	4.069917493751035e-37	0.6452955870108243	0.38220270633569314
HNRNPL	12.934348	0.65501136	2.880563127696247e-38	4.124180596614182e-37	0.7585345545378851	0.5149206918182633
WDR61	12.932573	0.99963814	2.9478389947789707e-38	4.2173749885304475e-37	0.47210657785179017	0.22403441168563493
CEP152	12.927791	2.2138734	3.137057521953136e-38	4.484761582457651e-37	0.2839300582847627	0.05340980374585536
PSME3	12.917977	1.2266936	3.563881115095307e-38	5.087420536359997e-37	0.39633638634471274	0.15834752217940676
HMG20B	12.916334	0.90274066	3.640764946690133e-38	5.193333395891671e-37	0.5237302248126561	0.2771753741374675
EXOC6	12.9016485	0.96598023	4.4056850170114014e-38	6.279808148971085e-37	0.47127393838467946	0.22412402545030916
SNHG15	12.895742	0.91958	4.756613889337906e-38	6.775017747689698e-37	0.48542880932556204	0.23882068285688682
RWDD4	12.888363	0.7674664	5.234296555260514e-38	7.449904470766513e-37	0.6228143213988343	0.3681333452818353
FANCG	12.874712	2.6347163	6.247201674003864e-38	8.885011276267353e-37	0.2697751873438801	0.04238731069092212
VANGL1	12.870758	1.7813479	6.575348523260737e-38	9.34483306683281e-37	0.3180682764363031	0.08674612420467784
TMEM18	12.859528	0.8578848	7.603958121252882e-38	1.079873876131457e-36	0.5395503746877602	0.2836275651940138
GLRX2	12.845284	0.9798878	9.141482507438356e-38	1.2963185987420293e-36	0.47210657785179017	0.2246617080383547
CS	12.839097	0.7098221	9.902225797831746e-38	1.4031664641182857e-36	0.6627810158201499	0.4014696657406578
ZNF738	12.829961	2.0332997	1.1142049777604e-37	1.5776946437290587e-36	0.29558701082431305	0.06649341338829644
EIF3B	12.824169	0.7190849	1.2006680765079068e-37	1.6988793574852534e-36	0.6236469608659451	0.36553454610628194
ZNF511	12.823675	0.57009935	1.208338811487013e-37	1.708481391292838e-36	0.9025811823480433	0.7140424769244555
ABCF1	12.810538	0.76312625	1.4313726173425e-37	2.022350455841481e-36	0.5920066611157369	0.3324670669414822
HIKESHI	12.809731	0.7334178	1.4463653802064278e-37	2.0420395433703907e-36	0.6219816819317235	0.36060578904919793
GCLM	12.794181	0.75181663	1.7670629875752264e-37	2.492991566254779e-36	0.5620316402997502	0.30002688412940226
TLNRD1	12.783215	0.7688288	2.0348297302713093e-37	2.868664336529932e-36	0.5770191507077436	0.3195626848283896
PSMD7	12.7792015	0.61968154	2.1425837312627028e-37	3.018370691875116e-36	0.8118234804329725	0.557487230038534
SNHG1	12.771554	0.7351551	2.3638667419215895e-37	3.325252895373167e-36	0.5953372189841799	0.33981539564477103
TPP2	12.762179	1.0734309	2.666353245670836e-37	3.74530520631902e-36	0.43047460449625313	0.18953311228604713
AHSA1	12.761856	0.70611787	2.67744829144857e-37	3.7581567079242506e-36	0.6844296419650291	0.4204677838515996
ADSL	12.736676	1.3511196	3.6981727013619697e-37	5.1795872047936975e-36	0.3755203996669442	0.14302356842010933
PSMD3	12.734808	0.6374611	3.787765152025765e-37	5.301224358422147e-36	0.7660283097418817	0.5337395823998566
FBXO45	12.733783	1.2130504	3.8378630013975425e-37	5.367450109268077e-36	0.39217318900915904	0.15583833676852765
MFSD14B	12.728799	1.062485	4.090817144341896e-37	5.7170797630838905e-36	0.4321398834304746	0.19275920781432027
EFCAB11	12.723961	3.1000998	4.352267108076243e-37	6.078068468935976e-36	0.25228975853455454	0.028407563401738507
MRPL21	12.715416	0.7098093	4.855201902791348e-37	6.770640400758995e-36	0.6777685262281432	0.41858589479344027
CDC27	12.702347	0.8522168	5.738248881024159e-37	7.996287077063535e-36	0.537052456286428	0.29778654001254595
GOLM1	12.6997385	0.915656	5.932757715540823e-37	8.261375812397653e-36	0.4995836802664446	0.24894703826507752
SUMO3	12.69653	0.6315743	6.18101525677499e-37	8.600873823440356e-36	0.7768526228143214	0.531051169459629
ELOC	12.690317	0.51822704	6.6914498230390145e-37	9.297745459149319e-36	0.9408825978351374	0.7807151178421006
SMC6	12.669984	0.9918581	8.673191907971793e-37	1.2027372076721483e-35	0.4479600333055787	0.20315440451653374
TP53I13	12.669971	1.133604	8.674603553315225e-37	1.2027372076721483e-35	0.4063280599500416	0.1683842638229232
HSPB1	12.669524	0.67434317	8.724155265366863e-37	1.2087398478859082e-35	0.6627810158201499	0.4137467515010306
MRPS9	12.668648	0.7958933	8.822189831297746e-37	1.2214464114816106e-35	0.5761865112406328	0.32520835200286763
MAPK9	12.638212	0.85238445	1.2997497811696918e-36	1.798235478045231e-35	0.5070774354704413	0.25351734026346445
DYNLL2	12.612667	0.76079255	1.7980385140936442e-36	2.485849381618085e-35	0.6178184845961698	0.36338381575409984
MRPS11	12.606008	1.0877843	1.9565726430457423e-36	2.703093278096242e-35	0.42631140716069943	0.18953311228604713
PHF6	12.600735	0.7215326	2.0918722383274834e-36	2.887949993642389e-35	0.6136552872606161	0.35074827493503
POLR2D	12.5895	1.2270591	2.411961551485948e-36	3.3203581899785886e-35	0.38218151540383016	0.1487588493592616
UROS	12.589134	1.2554797	2.4231694975085047e-36	3.333411372854648e-35	0.38384679433805163	0.15108880724079218
CRTAP	12.561699	0.7431618	3.4289007684519945e-36	4.7102268450840555e-35	0.6028309741881765	0.3433999462317412
ILKAP	12.560618	0.7990777	3.4760688587009727e-36	4.771627145483339e-35	0.5320566194837635	0.27663769154942197
CCDC14	12.560371	0.88253707	3.4869296340486105e-36	4.783136289205601e-35	0.5104079933388843	0.26928936284613314
CDCA4	12.555154	2.6161354	3.724559905044435e-36	5.105475514977161e-35	0.2614487926727727	0.038802760103951964
CEP70	12.540238	1.664041	4.496403592785656e-36	6.154751168749976e-35	0.32722731057452126	0.10305582937539207
NFIC	12.527791	0.7734987	5.260749383497685e-36	7.195900396095912e-35	0.5886761032472939	0.3445649251725065
CFAP298	12.520838	0.67088014	5.7425840614477676e-36	7.849417449596758e-35	0.6969192339716903	0.46419930101263557
MAGEF1	12.514787	1.0013485	6.197437296900812e-36	8.459173424193802e-35	0.45961698584512906	0.2221525226274756
LAMTOR4	12.495955	0.59870046	7.854652135444404e-36	1.069850150521673e-34	0.8601165695253955	0.6271171251904293
FAF1	12.494811	1.1777575	7.968531826814961e-36	1.0845963615440744e-34	0.4021648626144879	0.17161035935119634
CDK5RAP2	12.48699	1.5134946	8.791781797547141e-36	1.1949646279931422e-34	0.32972522897585343	0.1006362577291872
DLD	12.485164	0.8209961	8.995787785489974e-36	1.2218329485861697e-34	0.537052456286428	0.29348507930818174
STUB1	12.481313	0.67285186	9.441707155709588e-36	1.281497765322382e-34	0.7119067443796836	0.4581055650147863
LFNG	12.4752655	2.5678058	1.0186591046551428e-35	1.3806583822673283e-34	0.2681099084096586	0.049377184335513934
ALDH9A1	12.466167	0.83585453	1.1418722085980346e-35	1.5454884258488045e-34	0.5195670274771024	0.27090241061026976
FAM169A	12.463844	1.1028321	1.1756435464732799e-35	1.588969870999645e-34	0.4196502914238135	0.18648624428712252
MRPS18B	12.462478	0.83501893	1.1959594713711868e-35	1.6152979881163007e-34	0.5154038301415487	0.2686620664934134
LARP1	12.457052	0.6471744	1.2801565512960197e-35	1.7253973225213766e-34	0.7577019150707743	0.5119634375840129
C8orf33	12.449311	1.0268892	1.4105687814012774e-35	1.8998413838203817e-34	0.4421315570358035	0.20620127251545836
OAT	12.441753	0.8040232	1.5506170223519737e-35	2.0870116494568656e-34	0.5353871773522065	0.29106550766197686
PHIP	12.439009	0.6650631	1.6048287588628597e-35	2.1584723292950746e-34	0.6536219816819318	0.3964512949188995
C12orf45	12.436834	1.2157494	1.649111498220324e-35	2.2164884813241014e-34	0.3971690258118235	0.1707142217044538
DUSP12	12.43117	0.917889	1.7702369245589144e-35	2.3776325424847617e-34	0.4621149042464613	0.21856797204050543
PNP	12.424923	0.69352	1.9141018568133574e-35	2.5672891154509157e-34	0.6361365528726062	0.38283000268841294
NUP188	12.422404	1.0017297	1.975352895433981e-35	2.6476034574886823e-34	0.44712739383846795	0.2131911461600502
PMVK	12.421328	1.1868299	2.0021197930434333e-35	2.6816187020000603e-34	0.4013322231473772	0.17196881440989337
LYRM2	12.420012	0.9140608	2.0353007010870933e-35	2.7241717076088784e-34	0.48626144879267275	0.2466170803835469
LYRM4	12.413936	1.4003876	2.1958798253809002e-35	2.937065301066946e-34	0.3488759367194005	0.12223317501568241
GPATCH4	12.406288	1.9356388	2.415950587432938e-35	3.2291812903584607e-34	0.29725228975853457	0.07778474773725244
POLR2K	12.390237	0.56309867	2.9517095852146644e-35	3.939828536892607e-34	0.8634471273938384	0.6479075185948562
CDK6	12.378015	0.73328394	3.437398326050134e-35	4.581774414722725e-34	0.6636136552872606	0.4193924186755086
UTP11	12.375793	0.915821	3.533842230211251e-35	4.7070778506413866e-34	0.4604496253122398	0.220539474863339
CPSF6	12.353619	0.6747622	4.656892094890325e-35	6.1987053012206575e-34	0.6386344712739384	0.37601935657316965
PUF60	12.347537	0.7219608	5.022558523362758e-35	6.680833011035008e-34	0.6561199000832639	0.4115064073841742
CEP192	12.339051	1.5110583	5.580936417888098e-35	7.418458773234048e-34	0.32805995004163196	0.10251814678734654
PRR7	12.332537	1.0843383	6.051145774937314e-35	8.032428144133284e-34	0.4113238967527061	0.17644950264360607
NELFCD	12.32986	0.7063137	6.25554897785537e-35	8.298054461421609e-34	0.6086594504579517	0.34564029034859756
GTF2A2	12.3264	0.51417947	6.52994010820452e-35	8.65609219285258e-34	0.9167360532889259	0.755444036203961
NOP14	12.318855	1.1693115	7.170506512148783e-35	9.498708009303265e-34	0.395503746877602	0.16937001523434
SCOC	12.3168	0.5762838	7.355579333509238e-35	9.737193916888104e-34	0.8309741881765196	0.598440720494668
MDK	12.312944	1.1077894	7.71562793259844e-35	1.0206824513027827e-33	0.40466278101582015	0.1736714759387042
BCAT2	12.312013	1.046614	7.805255146248767e-35	1.031832292228944e-33	0.4021648626144879	0.1652477820593243
EIF4A3	12.307744	0.6067461	8.229138041543881e-35	1.086381217596572e-33	0.7843463780183181	0.5345461062819249
DNAJC21	12.305608	0.63817406	8.449800714536096e-35	1.1147503483644135e-33	0.7310574521232306	0.49117304417958596
NUDT8	12.299837	1.3370558	9.075677989296791e-35	1.1965026940974622e-33	0.3638634471273938	0.1403351554798817
METTL26	12.296845	0.66230655	9.418068911996879e-35	1.2399494408064602e-33	0.6810990840965861	0.42665113361412316
ANTKMT	12.29005	1.0009838	1.0244308742836472e-34	1.3478104840541118e-33	0.443796835970025	0.21265346357200465
SYK	12.285867	1.2049935	1.0788283782234245e-34	1.41841329455461e-33	0.38051623646960864	0.15458374406308809
E2F7	12.27593	2.1814206	1.219821284195263e-34	1.6026958015610415e-33	0.2706078268109908	0.05090061833497625
WDR5	12.25864	1.3120896	1.5101330509098175e-34	1.9814340859559928e-33	0.3522064945878435	0.1251904292499328
SRSF6	12.257154	0.81578124	1.5380607589482875e-34	2.0167077731383044e-33	0.511240632805995	0.26946859037548165
EIF2AK4	12.252436	0.8998243	1.6302559882182513e-34	2.1361441083071443e-33	0.47793505412156534	0.23738686262209877
SLC25A24	12.2417755	0.9598828	1.8592076995671126e-34	2.4344906786060483e-33	0.4562864279766861	0.22376557039161216
NIFK	12.24115	0.72039294	1.8735941753537113e-34	2.451666524578698e-33	0.6344712739383847	0.3993189353884757
SRSF1	12.233464	0.5749927	2.059631992084092e-34	2.691880005824538e-33	0.7577019150707743	0.500672103235057
TARDBP	12.230953	0.62068856	2.1242988937112833e-34	2.774084437670029e-33	0.675270607826811	0.4251276996146608
C12orf29	12.22251	1.015381	2.356912279774524e-34	3.0757705251057543e-33	0.4071606994171524	0.1716999731158706
NDUFB3	12.220379	0.56613135	2.4195479500800357e-34	3.155378062649954e-33	0.8784346378018318	0.6843803208172775
HMCES	12.220158	0.9014379	2.4261430328654237e-34	3.1618438958679344e-33	0.47960033305578686	0.24168832332646295
FAM122B	12.213787	1.0637091	2.6238568188372323e-34	3.4172063788956375e-33	0.398834304746045	0.16677121605878664
UBP1	12.211217	1.026315	2.7080884951607973e-34	3.524529730157388e-33	0.4054954204829309	0.17438838605609822
SDCCAG8	12.208246	0.8049525	2.808779691603507e-34	3.653115889806743e-33	0.5004163197335554	0.25351734026346445
PRRG4	12.198982	1.6183885	3.1473352910815993e-34	4.090688681827053e-33	0.3122398001665279	0.09203333632045882
NUP54	12.198773	0.68565786	3.155404588411167e-34	4.098418575694235e-33	0.6169858451290591	0.3606954028138722
THRAP3	12.186122	0.570269	3.6854570058682324e-34	4.783663750762032e-33	0.8101582014987511	0.5782776234429609
ARL2	12.171884	0.85334885	4.388395556688307e-34	5.692241221079782e-33	0.4970857618651124	0.2536069540281387
DENR	12.17113	0.6492746	4.429083175027008e-34	5.7411619088907136e-33	0.6835970024979184	0.4263822923201004
STK25	12.16579	0.89839303	4.728524160167323e-34	6.121093540849308e-33	0.4529558701082431	0.2131911461600502
LYRM1	12.159967	0.7348362	5.077869808376428e-34	6.568920125852801e-33	0.5920066611157369	0.34528183528990053
CEP97	12.157993	1.6881365	5.202090695169234e-34	6.725112428815166e-33	0.30308076602830974	0.08298234608835917
CLPP	12.157031	0.6627268	5.263683412476061e-34	6.800186048733287e-33	0.6711074104912573	0.4132986826776593
DECR1	12.155648	0.7873714	5.353528999135326e-34	6.911634965862279e-33	0.5462114904246461	0.3023568420109329
STK26	12.151137	1.1252917	5.657284676694058e-34	7.298917584881032e-33	0.38051623646960864	0.15234339994623175
PRKAR2A	12.150223	0.68299204	5.720952877123538e-34	7.376133769610416e-33	0.6761032472939217	0.43785285419840486
C16orf91	12.147878	1.0446995	5.887389230497816e-34	7.58565947950866e-33	0.414654454621149	0.186307016757774
HSPA4	12.138329	0.67624253	6.616371609484673e-34	8.519240084372466e-33	0.6927560366361366	0.46787346536427993
TCERG1	12.130281	0.7610784	7.299807324392743e-34	9.39296993093414e-33	0.5537052456286428	0.3134689488305404
HSPA14-1	12.129324	1.304124	7.385657636534668e-34	9.497109959522675e-33	0.34970857618651124	0.12545927054395556
PDSS1	12.128064	2.4062147	7.50012781013334e-34	9.637888790746196e-33	0.2597835137385512	0.04552379245452101
SRFBP1	12.125166	1.2777195	7.770221704655413e-34	9.978328590672515e-33	0.3563696919233972	0.13325566807061565
SARNP	12.124528	0.53361046	7.831000089015055e-34	1.0049696725530682e-32	0.8859283930058285	0.6945962899901424
RFWD3	12.123536	1.316087	7.926346948426216e-34	1.0165303118320314e-32	0.34970857618651124	0.12617618066134959
DDX54	12.121737	1.0888901	8.102400920596567e-34	1.038419186333126e-32	0.4013322231473772	0.17259611076261314
PAK1IP1	12.113945	1.5451107	8.910361355154776e-34	1.1412116658717462e-32	0.32306411323896755	0.1039519670221346
BOD1	12.112596	0.6620823	9.058154313937365e-34	1.1593717191476889e-32	0.6369691923397169	0.37906622457209427
TRNT1	12.111693	1.2281008	9.158349941315931e-34	1.1714196739508338e-32	0.35803497085761865	0.13442064701138096
RPN2	12.105808	0.58467656	9.83954841044788e-34	1.2577169953632717e-32	0.8884263114071607	0.6477282910655077
CCDC47	12.103634	0.64123535	1.0103778696274517e-33	1.290637445369352e-32	0.7102414654454621	0.46124204677838515
WDR3	12.099621	1.5722529	1.0610028751569199e-33	1.3544090899392434e-32	0.3172356369691923	0.09875436867102787
MCCC2	12.09651	1.05397	1.1019733474283122e-33	1.4048523585630643e-32	0.414654454621149	0.18792006452191057
MANEA	12.093501	1.3568206	1.1430926128937058e-33	1.4563120531285643e-32	0.33555370524562866	0.11228604713684022
ADH5	12.082343	0.5935591	1.3093411157577574e-33	1.6659166211953445e-32	0.7860116569525396	0.5258535711085223
XPO6	12.081693	0.88694996	1.3197518191625442e-33	1.6780570530154957e-32	0.47626977518734387	0.24150909579711444
NCBP2AS2	12.076318	0.88332313	1.4088920464850827e-33	1.7902198016982164e-32	0.48209825145711904	0.2476028317949637
CCDC74A	12.070364	2.5849004	1.5146251575553209e-33	1.923305081724094e-32	0.253955037468776	0.0406846491621113
SSBP4	12.069445	1.0557989	1.5316377988016779e-33	1.9436302526974775e-32	0.417985012489592	0.19302804910834304
GTF2H3	12.067956	0.847602	1.5596084224288656e-33	1.9778251523828698e-32	0.5062447960033306	0.2732323684918003
SPATA13	12.0623	0.8068125	1.6705154058440983e-33	2.1156940687523222e-32	0.514571190674438	0.2791468769603011
COMMD10	12.060653	0.88471836	1.704259446557865e-33	2.1570161828845743e-32	0.47210657785179017	0.23425038085849986
DDX46	12.0553	0.6058802	1.818696442099679e-33	2.3003472876694955e-32	0.7327227310574521	0.49843175911820053
C1GALT1C1	12.047721	0.74146706	1.9938735740446053e-33	2.520266636721041e-32	0.5653621981681932	0.31624697553544223
TTC32	12.034754	0.91313905	2.3332781722847933e-33	2.9454205633665685e-32	0.4571190674437968	0.22806703109597634
LTV1	12.029162	1.4723684	2.4968052981560344e-33	3.149790824858631e-32	0.32722731057452126	0.10950802043193834
PDCD11	12.022337	1.1991737	2.7119216939871195e-33	3.4189331330069993e-32	0.37968359700249793	0.15798906712070973
UPF3A	12.020835	0.7388245	2.761680763794161e-33	3.4793934945805886e-32	0.5528726061615321	0.31024285330226725
OCIAD1	12.018272	0.548619	2.8486394941005334e-33	3.586611681164127e-32	0.8709408825978351	0.6730889864683215
NDUFA13	12.014975	0.5329459	2.9646031518986945e-33	3.7301853599851066e-32	0.9042464612822648	0.7211219643337217
KRTCAP3	12.014243	0.57637763	2.9909686871184228e-33	3.760909454622736e-32	0.832639467110741	0.5991576306120621
ACBD6	12.009264	1.056346	3.176601364411062e-33	3.991392359734943e-32	0.4013322231473772	0.17143113182184783
FANCL	12.009145	0.9414762	3.181181289414929e-33	3.99228950121897e-32	0.4462947543713572	0.21596917286495207
RBM28	11.999195	0.9992834	3.587673163090505e-33	4.499501264411041e-32	0.4154870940882598	0.18756160946321354
ZMPSTE24	11.995506	1.0934333	3.7511842779817976e-33	4.698467778530509e-32	0.395503746877602	0.16910117394031723
NR2C2AP	11.994834	1.8884039	3.781769647060258e-33	4.7337069969748426e-32	0.28726061615320564	0.07321444573886549
METTL5	11.991203	0.5756859	3.951220529108331e-33	4.942608374300408e-32	0.8401332223147377	0.6065955730800251
MTLN	11.989046	0.76276755	4.0554885022907764e-33	5.069754364611266e-32	0.5761865112406328	0.3304955641186486
MCUR1	11.986182	0.71075404	4.1981280192015435e-33	5.244672998891243e-32	0.5770191507077436	0.32574603459091317
SNRNP70	11.968211	0.5691035	5.214068154826121e-33	6.509664663368565e-32	0.7918401332223147	0.5392060220449861
CTCF	11.962007	0.79875326	5.618751704729524e-33	7.010372766482301e-32	0.5187343880099917	0.28434447531140783
PGAP2	11.955679	1.2977446	6.0636143653541404e-33	7.560532463037434e-32	0.3488759367194005	0.12859575230755443
PRPF31	11.954146	0.8682139	6.1764712517255e-33	7.696281661666213e-32	0.488759367194005	0.2573707321444574
SF3B4	11.95081	0.74497986	6.429518040275812e-33	8.00642884783282e-32	0.5245628642797668	0.27842996684290705
DOK7	11.941197	1.4295635	7.217669911305813e-33	8.976308864582129e-32	0.33139050791007496	0.11542252890043911
CDC37	11.941091	0.6697479	7.226908476788668e-33	8.982014821151631e-32	0.6128226477935054	0.3606954028138722
NSL1	11.934244	0.8778272	7.846874982423636e-33	9.746272888136984e-32	0.4612822647793505	0.22726050721390806
CNPY2	11.929742	0.60641634	8.283032064170879e-33	1.0268195204582566e-31	0.7810158201498751	0.5300654180482122
ZDHHC20	11.92463	0.67662835	8.807377917105124e-33	1.0911205714622732e-31	0.6219816819317235	0.37449592257370734
FGF19	11.920817	1.2928709	9.219913142594446e-33	1.1414961694619816e-31	0.36219816819317235	0.1456223675956627
SMPD4	11.920397	1.1409451	9.266655745389059e-33	1.1465482963897776e-31	0.3646960865945046	0.13943901783313917
TNPO2	11.914673	1.1611512	9.925507023000735e-33	1.2264954743585169e-31	0.3813488759367194	0.1617528452370284
IPO7	11.914375	0.5579827	9.961042377756184e-33	1.2300995683119114e-31	0.8559533721898418	0.6341069988350211
DCAF7	11.913239	0.6595858	1.0097748241948491e-32	1.2461847255271127e-31	0.678601165695254	0.43677748902231384
REEP4	11.911685	1.6241947	1.0287650010432781e-32	1.2688101679533763e-31	0.3039134054954205	0.08898646832153419
MRPS21	11.909984	0.62070584	1.0499836564031643e-32	1.2941534358500774e-31	0.7552039966694422	0.5146518505242406
PRADC1	11.907685	2.0894895	1.0793197894262643e-32	1.32946316409304e-31	0.2714404662781016	0.05932431221435613
FN1	11.898311	0.67173076	1.2076745588800648e-32	1.486617363302076e-31	0.6819317235636969	0.45335603548705083
LINC01315	11.888523	1.5197779	1.3578692094866192e-32	1.668313353182224e-31	0.32306411323896755	0.10852226902052155
WDR36	11.888034	0.9682579	1.3658476412425423e-32	1.6770490364245683e-31	0.4163197335553705	0.18935388475669862
MTRES1	11.885076	1.1117721	1.4150656195391972e-32	1.736377215742062e-31	0.3930058284762698	0.17143113182184783
NBN	11.882391	1.4424678	1.4612747134181004e-32	1.7919403057115676e-31	0.32389675270607826	0.10672999372703647
RMI1	11.879952	1.5994432	1.5045330340588593e-32	1.843816689074417e-31	0.3089092422980849	0.09310870149654987
TMEM230	11.87868	0.5715012	1.5276083787653084e-32	1.8709085749824457e-31	0.8676103247293921	0.6293574693072856
UTP14A	11.877433	1.2624799	1.5505615491769636e-32	1.8978165881371277e-31	0.3671940049958368	0.15064073841742093
POLR2I	11.87645	0.66044885	1.568898907554312e-32	1.9190445535468008e-31	0.6885928393005828	0.44197508737342056
AGPS	11.876344	1.0599378	1.5708963392774785e-32	1.9202716390383051e-31	0.4013322231473772	0.17788332287839412
RAB3IP	11.865718	0.77661854	1.7836651583919117e-32	2.1789822181645405e-31	0.5029142381348876	0.2636436956716552
MRM2	11.862343	1.4799784	1.8570464004870587e-32	2.26719305809147e-31	0.3263946711074105	0.11228604713684022
NTAN1	11.861871	1.1825258	1.8675543147216975e-32	2.2785814298505915e-31	0.3630308076602831	0.14069361053857873
FAM104B	11.854185	1.4482472	2.047056324489583e-32	2.496012995656048e-31	0.32306411323896755	0.10699883502105924
ZCRB1	11.851955	0.5505437	2.1022732380674368e-32	2.5617227331252033e-31	0.8384679433805162	0.62523523613227
TNFRSF1B	11.836333	1.2395781	2.532857654599748e-32	3.082521281722718e-31	0.3771856786011657	0.16417241688323325
LAS1L	11.8252735	1.4323707	2.8896028068247384e-32	3.5144703155549747e-31	0.3222314737718568	0.10681960749171072
PSMB4	11.822865	0.541495	2.9736777640668376e-32	3.612176876426849e-31	0.8942547876769359	0.6859037548167398
AK2	11.819427	0.5835859	3.097925218552861e-32	3.7607371257781244e-31	0.7577019150707743	0.508826955820414
TSN	11.8151455	0.58855474	3.2598459632399124e-32	3.954815636558773e-31	0.7177352206494588	0.46715655524688593
NDUFA10	11.8081875	0.53724664	3.541120504622119e-32	4.293358532722637e-31	0.8717735220649458	0.6641276100008962
MAPK13	11.8034935	0.9026195	3.744355889686708e-32	4.536919049774723e-31	0.4487926727726894	0.2203602473339905
CERS2	11.802171	0.6506872	3.8037245632487444e-32	4.605964652952116e-31	0.6627810158201499	0.40729456044448425
PSMD4	11.801077	0.59957975	3.853489485859429e-32	4.663301749993046e-31	0.7568692756036636	0.5047047226453983
MTHFD1L	11.797107	1.1213658	4.0396486608298435e-32	4.885521242033037e-31	0.37801831806827646	0.1542252890043911
TTC19	11.792315	0.5896484	4.276243134239635e-32	5.1619599934190195e-31	0.742714404662781	0.486244287122502
PRRC2A	11.792187	0.90861464	4.282731393314932e-32	5.16656303126075e-31	0.43297252289758537	0.20288556322251097
PPP1R1B	11.792043	0.8403546	4.2900965713739216e-32	5.17221755178002e-31	0.48542880932556204	0.2532484989694417
M6PR	11.782055	0.5844831	4.830111587329342e-32	5.819636631171485e-31	0.791007493755204	0.5531857693341697
NUP98	11.778063	0.9322444	5.064348902485585e-32	6.094257613869568e-31	0.42880932556203166	0.20315440451653374
HDDC3	11.776526	0.8199007	5.15747369330064e-32	6.202456221196049e-31	0.4945878434637802	0.26113451026077605
TUBGCP3	11.7724285	1.4903734	5.414293042246051e-32	6.507259229492235e-31	0.31140716069941715	0.09669325208352003
DESI2	11.768348	0.62228596	5.682659491538698e-32	6.825552575844428e-31	0.6969192339716903	0.4462765480777848
THOP1	11.763398	1.6707302	6.025888982166125e-32	7.2333138472067455e-31	0.29308909242298087	0.0813692983242226
RPP25	11.756649	1.506747	6.527354763881796e-32	7.830393162087764e-31	0.3189009159034138	0.107267676315082
DNAJB1	11.755632	0.6361256	6.60643255678079e-32	7.92033757924669e-31	0.6727726894254787	0.42629267855542613
KXD1	11.755492	0.63681453	6.617425724440686e-32	7.928595560908649e-31	0.6378018318068276	0.38650416704005736
JAGN1	11.75342	1.0688602	6.781786032904004e-32	8.120484528177802e-31	0.4038301415487094	0.18272246617080384
KIF9	11.743989	1.2941996	7.582357584355326e-32	9.067842376733051e-31	0.3530391340549542	0.14051438300923022
APEH	11.743751	0.8190345	7.603759823062069e-32	9.087810471696832e-31	0.47960033305578686	0.25064969979388835
NUCB2	11.738147	0.6346307	8.124753822602302e-32	9.704483322804012e-31	0.6569525395503747	0.4033515547988171
THAP11	11.738053	1.075153	8.133751232398685e-32	9.70922566764822e-31	0.3813488759367194	0.16049825253158886
RNF5	11.726563	0.83985454	9.316527674179072e-32	1.1114231964119493e-30	0.47127393838467946	0.2381037727394928
TSR1	11.719175	0.90244704	1.016565006723898e-31	1.2119713913497138e-30	0.4479600333055787	0.2221525226274756
API5	11.713805	0.5916219	1.0830745576155605e-31	1.2896733665713278e-30	0.7385512073272273	0.48113630253606954
INTS10	11.707094	0.67094284	1.1722870419135204e-31	1.3950432487688067e-30	0.5911740216486261	0.34232458105565017
C17orf75	11.691506	1.0050358	1.408657689937609e-31	1.6742655152895372e-30	0.4013322231473772	0.17411954476207545
CASC4	11.68591	0.6229174	1.5045877091051666e-31	1.7871837031769486e-30	0.6952539550374688	0.4386593780804732
COPS9	11.668616	0.63178927	1.8439854733334707e-31	2.1889818950192165e-30	0.7094088259783514	0.48740926606326734
OSGEP	11.661033	1.2817047	2.0158235309952117e-31	2.3900316560860356e-30	0.3347210657785179	0.11927592078143202
ERI3	11.65899	1.3211306	2.0647675711219556e-31	2.4465595624938314e-30	0.3388842631140716	0.12644502195537236
ERLIN1	11.654534	1.418979	2.1756580126119545e-31	2.5763739335124028e-30	0.3164029975020816	0.10368312572811184
CFAP20	11.649811	0.840362	2.2996821547968076e-31	2.7199057647119132e-30	0.47127393838467946	0.24186755085581146
MRPS27	11.642002	0.93577635	2.5202869357550053e-31	2.9789976669016016e-30	0.42464612822647796	0.20055560534098038
HEXB	11.640274	0.6004406	2.5718662357734653e-31	3.0381054726439578e-30	0.7169025811823481	0.47083071959853035
KLK7	11.637551	0.8513026	2.6553094697572963e-31	3.1347583801278985e-30	0.4612822647793505	0.2382830002688413
FAM120AOS	11.633934	0.7485778	2.7703012605996114e-31	3.268515488529071e-30	0.5037468776019983	0.26229948920154134
MRPL48	11.633594	0.7250889	2.7813752747951387e-31	3.2795776591815205e-30	0.5378850957535387	0.2933058517788332
HMBS	11.631725	1.7866124	2.8429307938654026e-31	3.350113810415887e-30	0.28726061615320564	0.07894972667801774
ATF7IP	11.62481	0.9680065	3.082784263904963e-31	3.630500243762602e-30	0.4221482098251457	0.2034232458105565
STAT1	11.624759	0.62128896	3.0846281971701513e-31	3.630500243762602e-30	0.6827643630308077	0.44439465901962544
NDUFA2	11.616941	0.6087795	3.3802116325452065e-31	3.9759687862958664e-30	0.7477102414654455	0.5002240344116856
STARD3NL	11.616027	0.68451095	3.4165942868484817e-31	4.016317836651953e-30	0.5678601165695254	0.32225109776861727
DUSP27	11.612686	0.9606825	3.552765098163655e-31	4.173850675543359e-30	0.4363030807660283	0.21982256474594497
THG1L	11.607137	0.85497516	3.790972516458219e-31	4.448289379275458e-30	0.4587843463780183	0.22976969262478716
PIGK	11.603379	1.6168009	3.9612103954937605e-31	4.645222682365907e-30	0.29725228975853457	0.08871762702751143
ICMT	11.601005	1.0840954	4.072681033320752e-31	4.773043778977973e-30	0.38800999167360534	0.17107267676315083
FAM24B	11.595902	1.0363086	4.322847376582654e-31	5.0631579279149415e-30	0.3913405495420483	0.16901156017564298
PDCD2	11.594707	0.6304454	4.38364921389e-31	5.131260661640694e-30	0.7035803497085762	0.46518505242405234
NDUFA6	11.588038	0.6351413	4.7386104418232e-31	5.543399277611949e-30	0.6619483763530392	0.41670400573528094
DPP7	11.58771	0.62086755	4.756769870790802e-31	5.561274411891861e-30	0.6727726894254787	0.41096872479612867
CDK2	11.587544	1.4208249	4.765993843093736e-31	5.568687542983207e-30	0.3205661948376353	0.10852226902052155
KCTD3	11.585919	1.02207	4.8572854482697335e-31	5.6719232858453224e-30	0.4021648626144879	0.18236401111210682
DCTN3	11.5834	0.6504693	5.002204582234471e-31	5.8376180846692796e-30	0.6810990840965861	0.4444842727842997
MRPL52	11.581766	0.5780281	5.098492887277858e-31	5.946394421792545e-30	0.8051623646960866	0.5835648355587418
GRPEL1	11.577489	0.649929	5.359294754917157e-31	6.24679655380024e-30	0.6261448792672772	0.3859664844520118
PELP1	11.569217	1.0340754	5.901930373751124e-31	6.875143741774983e-30	0.38800999167360534	0.16847387758759746
AP002360.1	11.56805	1.5219477	5.9826756185259e-31	6.965002826775722e-30	0.30724396336386345	0.09875436867102787
BMS1	11.564335	0.7325362	6.2473250106111385e-31	7.268725015358045e-30	0.5578684429641965	0.3266421722376557
MGAT2	11.562152	0.96524066	6.408227927511668e-31	7.45144576712585e-30	0.42714404662781014	0.20736625145622367
GRHPR	11.560195	0.67533773	6.556001894172701e-31	7.61868956582741e-30	0.601165695253955	0.36060578904919793
RRP15	11.55813	1.8409985	6.715471423874053e-31	7.799315398719391e-30	0.279766860949209	0.07384174209158527
GPAA1	11.557798	0.9244231	6.741475053198471e-31	7.824810647684811e-30	0.42464612822647796	0.2007348328703289
EIF4E	11.551794	0.50626683	7.229512808583907e-31	8.38120110354079e-30	0.9042464612822648	0.7169101173940318
PSMC1	11.546994	0.66173	7.644761129806707e-31	8.857283530959013e-30	0.6178184845961698	0.3701944618693431
MRPS25	11.544687	0.96371007	7.852623474428213e-31	9.092660059059142e-30	0.42547876769358867	0.20602204498610988
LY6E	11.543802	0.59866935	7.93387477356065e-31	9.181237709799304e-30	0.7743547044129891	0.5249574334617797
C16orf74	11.541045	1.5261259	8.19239177402536e-31	9.474721839732084e-30	0.3105745212323064	0.10359351196343758
NSMCE1	11.540556	0.67259693	8.239136422273679e-31	9.517385218887191e-30	0.6261448792672772	0.38480150551124653
MED24	11.536457	0.96085495	8.641107770442353e-31	9.975753465530401e-30	0.4104912572855953	0.1861277892284255
JPH1	11.534849	1.6240326	8.804158634711409e-31	1.0157916360263808e-29	0.2980849292256453	0.09113719867371628
TACC1	11.521806	0.8953663	1.0244121764535935e-30	1.181223688120878e-29	0.4196502914238135	0.19697105475401022
FBXO21	11.5213375	0.64493215	1.0299932964780176e-30	1.1869505088410759e-29	0.6028309741881765	0.3525405502285151
ZNF593	11.518848	0.9284554	1.0601857068359051e-30	1.2210153095902606e-29	0.440466278101582	0.21982256474594497
CNN3	11.513537	0.53148264	1.1275637720205873e-30	1.297840684910943e-29	0.8734388009991674	0.6429787615377722
HSPA4L	11.505039	0.77031326	1.2443277132477973e-30	1.4313844820528862e-29	0.5037468776019983	0.2758311676673537
CPSF4	11.503541	1.1780407	1.2661190533528759e-30	1.45558472597961e-29	0.3522064945878435	0.1372882874809571
ELAC2	11.500843	1.4637733	1.3063280704337781e-30	1.500917332085544e-29	0.3097418817651957	0.101622009140604
MRPL35	11.494163	1.0667884	1.4114379748797228e-30	1.6207201573618888e-29	0.3913405495420483	0.17250649699793888
C5orf24	11.478923	0.62052953	1.6836410555372094e-30	1.930988322247367e-29	0.6353039134054954	0.39761627385966486
RRP7A	11.4776125	1.2608829	1.7093543503378826e-30	1.959315722399161e-29	0.33971690258118237	0.1278788421901604
ZFP36L2	11.47594	0.58363926	1.7427305533941856e-30	1.99638777629035e-29	0.7751873438800999	0.5327538309884399
PDIA4	11.475506	0.5327216	1.7514982956465254e-30	2.0052423285190866e-29	0.8925895087427144	0.6747020342324581
TSR2	11.468472	0.82879853	1.8998472726550757e-30	2.1737944445533253e-29	0.4562864279766861	0.22636436956716552
ESF1	11.448475	0.87659746	2.3931798802747488e-30	2.7301757948981984e-29	0.43880099916736054	0.21525226274755802
JTB	11.441283	0.5411851	2.600103273289889e-30	2.964486105095686e-29	0.8118234804329725	0.6246975535442244
COMMD8	11.4405985	0.93604994	2.6207190993962406e-30	2.9862282410465484e-29	0.4079933388842631	0.1841562864055919
MRPS18C	11.4297	0.64707714	2.971335694618878e-30	3.383748679591333e-29	0.6394671107410491	0.4029930997401201
NOTCH1	11.429104	1.0201823	2.991791039623526e-30	3.4050354825744716e-29	0.3871773522064946	0.17062460793977954
SMARCE1	11.428938	0.5693007	2.997514162856794e-30	3.4095399612141414e-29	0.7993338884263114	0.5618783045075724
EIF4G1	11.4260235	0.59962684	3.0998257242123313e-30	3.523839554881517e-29	0.7144046627810158	0.490814589120889
ATL3	11.415517	0.7086002	3.498198426768585e-30	3.972028478225071e-29	0.5545378850957535	0.3211757325925262
DNM1L	11.414615	0.8466985	3.534685142435056e-30	4.011099226850216e-29	0.44712739383846795	0.22322788780356662
RBM3	11.413673	0.6054274	3.573122947388208e-30	4.052336852956891e-29	0.6611157368859284	0.4253069271440093
MAN2A1	11.396566	1.0186956	4.3493480041502956e-30	4.929771558225282e-29	0.4021648626144879	0.1872927681691908
MMD	11.379392	1.1831042	5.2967959995789284e-30	6.000135949317737e-29	0.34138218151540384	0.12850613854288018
RALBP1	11.369378	0.55615175	5.940913923282748e-30	6.721898741317105e-29	0.8109908409658618	0.5761268930907787
SAPCD2	11.360484	1.9377993	6.577885350881954e-30	7.438248106963352e-29	0.2672772689425479	0.06479075185948562
ARHGAP19	11.357318	1.6287625	6.820625200064569e-30	7.703716673336087e-29	0.3047460449625312	0.10198046419930101
C17orf58	11.354701	1.0138779	7.027972643804199e-30	7.928636895002003e-29	0.39050791007493757	0.17394031723272696
HARS	11.3542795	0.8678864	7.061930114575404e-30	7.962295285050167e-29	0.44296419650291424	0.22233175015682408
ANAPC10	11.352165	0.69969124	7.234879708426744e-30	8.152535979495574e-29	0.5420482930890924	0.3066583027152971
TMEM243	11.344637	1.1315908	7.885278271483268e-30	8.880248660957892e-29	0.3613655287260616	0.1483107805358903
CHORDC1	11.33879	0.7734009	8.430202816670969e-30	9.488399603798549e-29	0.4562864279766861	0.23209965050631778
MYCBP	11.338671	0.787518	8.441687538873515e-30	9.495792261258188e-29	0.47960033305578686	0.25262120261672194
THOC1	11.337675	1.0421411	8.538276096850799e-30	9.598851253467773e-29	0.37218984179850123	0.15996056994354332
GSTO2	11.333398	0.5995448	8.965736205687066e-30	1.007354444890285e-28	0.6919233971690258	0.4479792096065956
DNAJC2	11.332113	0.73557913	9.098288417612684e-30	1.0210595148040175e-28	0.5120732722731057	0.2839860202527108
DDX18	11.323342	0.5597899	1.005630237401355e-29	1.1279176774198474e-28	0.7435470441298918	0.5003136481763599
GTF2F2	11.322296	0.6805672	1.0177138772011327e-29	1.1408082312398537e-28	0.5686927560366362	0.3364100725871494
ZNF433-AS1	11.305461	0.9001601	1.2330495370669025e-29	1.3797867183609592e-28	0.4279766860949209	0.21113002957254234
MRPS28	11.291712	0.7902741	1.4420111598682287e-29	1.6126811547015035e-28	0.48626144879267275	0.25943184873196523
BOLA2	11.28969	0.75904405	1.4755601098681555e-29	1.6492458311338862e-28	0.5054121565362198	0.27753382919616454
CHCHD6	11.269953	0.88835055	1.846681792297228e-29	2.062857844790553e-28	0.42714404662781014	0.20691818263285242
PDAP1	11.263289	0.5315661	1.9918319619513744e-29	2.223713440065251e-28	0.8409658617818485	0.622098754368671
TMEM138	11.254663	1.5959835	2.1966377083882328e-29	2.4495300634994414e-28	0.28726061615320564	0.08405771126445022
VARS	11.253501	1.2045093	2.225772299491998e-29	2.480586623911624e-28	0.3480432972522898	0.14069361053857873
ZC3H18	11.253302	0.60010445	2.2308266913857381e-29	2.4847858545227303e-28	0.6236469608659451	0.37422708127968457
AKIP1	11.242973	0.88611066	2.5079058638198297e-29	2.7917979166464663e-28	0.4321398834304746	0.21399767004211848
EIF6	11.23713	0.6115734	2.6795081176799394e-29	2.9793908914720983e-28	0.6536219816819318	0.4106998835021059
ETFA	11.236679	0.51982945	2.6932308611238537e-29	2.99292640113614e-28	0.8751040799333888	0.6684290707052604
TRIOBP	11.22699	0.60109836	3.00544240637806e-29	3.337959438573079e-28	0.649458784346378	0.40621919526839323
NUP62	11.213495	0.72748303	3.5008886180631623e-29	3.88598636605011e-28	0.4995836802664446	0.27188816202168653
PIEZO1	11.21041	0.800053	3.625090494463295e-29	4.0215392194178106e-28	0.44712739383846795	0.22331750156824087
NDUFA12	11.209755	0.5214143	3.652030431433489e-29	4.049099641372354e-28	0.8792672772689425	0.6892194641096873
DBN1	11.205299	0.7008919	3.8405280752146747e-29	4.2556488379056935e-28	0.5412156536219817	0.315440451653374
NCEH1	11.188707	0.9007748	4.631364047881716e-29	5.120215524944903e-28	0.43963363863447125	0.2271708934492338
SP5	11.169864	1.0506045	5.726851089397311e-29	6.324093878823308e-28	0.37801831806827646	0.16945962899901426
CISD2	11.169537	0.5253481	5.748015828873817e-29	6.343838726792509e-28	0.8451290591174022	0.6290886280132628
DUSP23	11.16734	0.776426	5.891863488581244e-29	6.498883576154092e-28	0.48792672772689427	0.26812438390536786
FPGS	11.157574	1.0647022	6.57615503503781e-29	7.245399791598418e-28	0.3688592839300583	0.1607670938256116
NAPRT	11.155992	0.6466591	6.694267703654159e-29	7.3713276184935245e-28	0.5761865112406328	0.3397257818800968
STX10	11.155183	0.6669771	6.75540365915264e-29	7.434408334636701e-28	0.5628642797668609	0.3282552200017923
LARP4	11.154867	0.6642651	6.779364108891174e-29	7.456528382638048e-28	0.5412156536219817	0.31006362577291874
ENTR1	11.152361	1.1030122	6.973107154325956e-29	7.665258484840724e-28	0.3572023313905079	0.14857962182991308
SH3BP1	11.151267	0.7068647	7.059355615668096e-29	7.755653831684505e-28	0.5378850957535387	0.3095259431848732
CEP295	11.146663	1.6305158	7.434230898402112e-29	8.162861601576941e-28	0.28143213988343047	0.08065238820682857
EXOSC7	11.144573	0.6564287	7.610796752310146e-29	8.351984572393077e-28	0.5895087427144047	0.3597992651671297
GUSB	11.14202	1.0658166	7.832216652733975e-29	8.590087020494264e-28	0.37468776019983346	0.1662335334707411
PSMC4	11.140237	0.5663585	7.990619785862355e-29	8.758843958237545e-28	0.7327227310574521	0.5043462675867013
SMIM7	11.137603	0.52860624	8.230466670877379e-29	9.016632630818247e-28	0.8176519567027477	0.5734384801505511
RAD50	11.134314	0.583926	8.540035824628034e-29	9.350467795740695e-28	0.6761032472939217	0.4360605789049198
PDCD7	11.132416	0.60117245	8.723875604312215e-29	9.546341836922726e-28	0.6178184845961698	0.3739582399856618
PRPF38A	11.128373	0.6206715	9.128653399158523e-29	9.983624674481749e-28	0.5845129059117402	0.34465453893718073
PSMG2	11.12287	0.54383063	9.709668439247698e-29	1.0613046759232033e-27	0.7968359700249792	0.5638498073304059
HOXB8	11.120917	0.8225308	9.924625514100802e-29	1.0841867487519394e-27	0.4746044962531224	0.2612241240254503
TMEM205	11.120679	0.64900196	9.951172262529762e-29	1.0864722503024296e-27	0.5895087427144047	0.3484183170534994
SMARCD1	11.116287	0.76909256	1.0453197101367547e-28	1.1399946291124382e-27	0.47293921731890093	0.25136660991128235
LAMTOR1	11.114742	0.524334	1.0635689709034348e-28	1.1585883307404929e-27	0.8534554537885096	0.660901514472623
COA3	11.113602	0.7022499	1.0772447462698049e-28	1.1726666722745504e-27	0.5420482930890924	0.317591182005556
DCTD	11.113564	0.69837177	1.077707022515961e-28	1.1726666722745504e-27	0.5403830141548709	0.3028945245989784
RBM42	11.112058	0.85257024	1.0960468451856827e-28	1.19195094413943e-27	0.43713572023313907	0.2176718343937629
CD24	11.1111555	0.6024648	1.1071779030444692e-28	1.2033783916376409e-27	0.6952539550374688	0.48570660453445647
AGPAT1	11.10735	0.7311721	1.1553641863438526e-28	1.2550452134446102e-27	0.5087427144046628	0.2789676494309526
CPSF3	11.106895	1.09908	1.161269093507121e-28	1.2607504930858087e-27	0.36219816819317235	0.15556949547450488
DHRS1	11.106576	0.7463738	1.165425885511845e-28	1.2645525591447064e-27	0.4704412989175687	0.24867819697105475
TNS4	11.099278	0.80395734	1.2646111319811268e-28	1.3698653619227978e-27	0.466278101582015	0.24688592167756968
UBE2G2	11.090065	0.5865166	1.4018584871884473e-28	1.5176846873070446e-27	0.6019983347210658	0.36159154046061476
RXYLT1	11.085086	1.2197472	1.4820778833199756e-28	1.6027352877067192e-27	0.3288925895087427	0.12411506407384174
MSRB2	11.078746	0.57679963	1.5908606884785726e-28	1.719411490614166e-27	0.7127393838467944	0.4681423066583027
SNHG30	11.078482	1.9072796	1.5955549579527628e-28	1.7235206072650816e-27	0.2639467110741049	0.06712070974101622
DPH6	11.07349	1.6019868	1.6870022246439225e-28	1.8212834525865132e-27	0.28309741881765194	0.0836992562057532
SNTB2	11.067932	1.063137	1.7949454554145456e-28	1.9367361187640522e-27	0.36219816819317235	0.15413567523971683
ERI2	11.066579	1.7065856	1.822249470485348e-28	1.9650991777193752e-27	0.2722731057452123	0.07204946679810019
LPXN	11.066481	1.3739867	1.824240191881913e-28	1.966148162165584e-27	0.3130724396336386	0.1115691370194462
PRCC	11.063587	0.97841275	1.8840811437120763e-28	2.027250318086632e-27	0.38467943380516234	0.17080383546912806
PGM2	11.059102	0.83701104	1.9807046723821985e-28	2.1300295123825046e-27	0.4196502914238135	0.19750873734205573
TIMM50	11.057013	1.0731069	2.027379094721885e-28	2.179009451055008e-27	0.3613655287260616	0.15314992382830003
SLC25A1	11.051081	0.6500498	2.165922548878192e-28	2.3266200283110902e-27	0.5720233139050791	0.33667891388117216
MRPL17	11.04588	0.56873316	2.2950716601605082e-28	2.463980769557535e-27	0.7343880099916736	0.4999551931176629
SLC25A4	11.035607	0.54120046	2.5730673130503063e-28	2.760901226902979e-27	0.835970024979184	0.6012187471995698
SOX9	11.03402	0.54785883	2.618903732512538e-28	2.8069648551469012e-27	0.9567027477102414	0.8274038892373868
TCF7	11.024424	0.90434724	2.913776471793025e-28	3.1212800208658064e-27	0.42714404662781014	0.21713415180571735
PPHLN1	11.021186	0.5614914	3.020540259279289e-28	3.2320617489041654e-27	0.6819317235636969	0.4338202347880634
SFXN4	11.01722	1.4790646	3.1565933515216723e-28	3.373903928682323e-27	0.30308076602830974	0.1039519670221346
MESP1	11.01447	1.5534823	3.254446032933193e-28	3.474647356554543e-27	0.29142381348875934	0.09257101890850435
LRP8	11.010491	0.91991794	3.401426959958077e-28	3.6295668676591325e-27	0.38467943380516234	0.17295456582131016
CNTRL	11.005674	1.7957188	3.588211953832418e-28	3.8267656364615855e-27	0.2681099084096586	0.07115332915135765
COPS8	11.001848	0.64474255	3.743769938354409e-28	3.9904620634314045e-27	0.582014987510408	0.34429608387848376
SLC27A2	10.99744	1.7302223	3.9313447875966085e-28	4.18808567168455e-27	0.2722731057452123	0.07518594856169908
WDR18	10.97835	1.0949951	4.857149043438137e-28	5.171498160141355e-27	0.3480432972522898	0.140783224303253
MRPL32	10.975681	0.6257074	5.002709365797971e-28	5.323544280497081e-27	0.5836802664446294	0.3527197777578636
RFK	10.971601	0.62833494	5.233756084904418e-28	5.563278207146062e-27	0.6361365528726062	0.4172416883233265
NUP50	10.970758	0.616758	5.28276138467716e-28	5.6122801641174184e-27	0.5745212323064113	0.3367685276458464
TXN2	10.962269	0.57422614	5.80264116618337e-28	6.161199092010204e-27	0.7194004995836802	0.47217492606864414
EML4	10.958821	0.8568389	6.027926391980664e-28	6.393375636173232e-27	0.4154870940882598	0.20172058428174566
ATG3	10.958166	0.691411	6.071729657050874e-28	6.436300032726706e-27	0.5403830141548709	0.31579890671207095
UGT8	10.958073	0.8438137	6.078012985354652e-28	6.439426374061424e-27	0.42631140716069943	0.21399767004211848
ACO2	10.9555025	0.6085776	6.253060820780361e-28	6.621250915161837e-27	0.5845129059117402	0.34044269199749083
THAP12	10.950008	0.9690782	6.644153590868476e-28	7.031516846796369e-27	0.3871773522064946	0.1763598888789318
ARL17A	10.949042	1.1058874	6.715386058768125e-28	7.103010204767117e-27	0.33555370524562866	0.12931266242494846
TRMT6	10.948349	0.8599468	6.767002098265081e-28	7.153687932451657e-27	0.42547876769358867	0.2100546643964513
IMP4	10.948033	0.8192582	6.790564834742881e-28	7.170747360209076e-27	0.440466278101582	0.22555784568509724
ZFP91	10.945161	0.5841893	7.009286747548376e-28	7.39767017716663e-27	0.6819317235636969	0.4563132897213012
CHMP4A	10.937961	0.78288764	7.58874233826008e-28	8.000489602683143e-27	0.4562864279766861	0.23855184156286405
IKBIP	10.919305	1.7198845	9.32063606801687e-28	9.820990999327758e-27	0.26477935054121565	0.06676225468231921
RBP1	10.9170065	1.2614452	9.559424211580067e-28	1.0067105737320469e-26	0.33971690258118237	0.14320279594945784
IARS2	10.916109	0.57278264	9.654368371926717e-28	1.0161551538713493e-26	0.7185678601165695	0.4672461690115602
TCF3	10.914713	0.6266742	9.80381944646117e-28	1.0313233594169447e-26	0.5528726061615321	0.3173223407115333
NOM1	10.914326	1.4137304	9.84568808623802e-28	1.0351639613369685e-26	0.2980849292256453	0.09893359620037638
WDR1	10.908888	0.5153545	1.0452769229922908e-27	1.0971999179713643e-26	0.7735220649458784	0.5409982973384712
TBCD	10.907087	1.1746087	1.0661770267163309e-27	1.1185303147202182e-26	0.32972522897585343	0.12895420736625146
RNH1	10.900793	0.5608509	1.1425644595027358e-27	1.1980179137261585e-26	0.7293921731890092	0.491531499238283
LSM1	10.893529	0.57151806	1.2374952917141111e-27	1.2961488104211684e-26	0.6919233971690258	0.4563132897213012
TMEM203	10.8908615	0.9073209	1.2742947483898204e-27	1.333969039046124e-26	0.4063280599500416	0.19732950981270722
ANAPC7	10.886971	1.2683389	1.3298909502242949e-27	1.3914146160689075e-26	0.3130724396336386	0.11183797831346895
DDX52	10.88681	0.8505975	1.3322537592638407e-27	1.393132057738052e-26	0.43880099916736054	0.22779818980195357
ERI1	10.885874	0.86461294	1.3460152343981572e-27	1.4067607271193727e-26	0.3971690258118235	0.1818263285240613
CBFB	10.88458	0.63615155	1.36526336740439e-27	1.4261058235829305e-26	0.5553705245628643	0.32296800788601127
PPA2	10.879763	0.6685614	1.4393686992244275e-27	1.5027009219903022e-26	0.5512073272273106	0.3283448337664665
LPGAT1	10.873027	0.67089504	1.5497321798133277e-27	1.616173181474871e-26	0.5295587010824313	0.30513486871583473
NUDCD1	10.870499	1.4791867	1.5932756961747339e-27	1.6606868211505023e-26	0.2939217318900916	0.09624518326014876
CISD3	10.864779	0.75202376	1.6963280761273786e-27	1.7661930168368837e-26	0.48209825145711904	0.2636436956716552
NELFE	10.861094	0.7136407	1.7662035998651688e-27	1.8379556211096913e-26	0.511240632805995	0.2877497983690295
FLYWCH2	10.8570595	0.5905959	1.8459712992959616e-27	1.919929438589241e-26	0.6211490424646128	0.3797831346894883
PLEKHJ1	10.856259	0.7164235	1.8622096326911694e-27	1.935775933573587e-26	0.5029142381348876	0.28102876601846044
GAMT	10.847524	1.9727029	2.0490238358370204e-27	2.1288244413854876e-26	0.2547876769358868	0.06219195268393225
TMEM80	10.845238	0.8970516	2.1008812222846334e-27	2.1815279530755596e-26	0.3930058284762698	0.18397705887624338
FOSL1	10.840493	0.8237326	2.2127483911425253e-27	2.2952213977726496e-26	0.47793505412156534	0.2750246437852854
TGIF1	10.834459	0.5610978	2.3635848936114503e-27	2.447736119850485e-26	0.7368859283930058	0.5242405233443856
RBBP8	10.830255	0.91737264	2.4746651848142696e-27	2.5600258907071666e-26	0.40049958368026645	0.1932968904023658
NDUFAF2	10.827578	0.85294926	2.5480644824337337e-27	2.6345459000923516e-26	0.41881765195670273	0.20682856886817816
KIF1BP	10.824433	1.2272073	2.6370621623351237e-27	2.725105329231706e-26	0.3189009159034138	0.118559010664038
MTAP	10.818459	0.6969846	2.8147221143466172e-27	2.90714133243265e-26	0.5104079933388843	0.2877497983690295
RPP21	10.813003	0.55013376	2.987286102331985e-27	3.082074988271365e-26	0.7252289758534555	0.49377184335513935
DOCK7	10.785563	0.74915016	4.027678975388112e-27	4.1510454498743865e-26	0.4496253122398002	0.23254771932968904
CGGBP1	10.783248	0.57721484	4.1303706667834264e-27	4.2546122164402716e-26	0.6419650291423813	0.40164889327000625
PTPMT1	10.771082	0.55461204	4.714284902280779e-27	4.850916281441181e-26	0.7268942547876769	0.5026436060578905
MRPL58	10.765162	0.9115886	5.027277329858165e-27	5.1702254711864e-26	0.42298084929225643	0.21659646921767184
MED7	10.764907	0.97513723	5.041232054703584e-27	5.181817770332359e-26	0.3630308076602831	0.1569137019446187
C4orf48	10.761873	0.65288985	5.210030126666379e-27	5.352474567363535e-26	0.5587010824313072	0.3294201989425576
MRPL9	10.759405	0.6913852	5.351465531570928e-27	5.49104584240216e-26	0.514571190674438	0.2900797562505601
FTSJ3	10.757005	1.0062561	5.4926486286795806e-27	5.630839469974386e-26	0.3688592839300583	0.16695044358813513
MRPL39	10.755817	1.0335189	5.5638484000224774e-27	5.700804668330723e-26	0.3447127393838468	0.13925979030379065
CEMIP	10.735966	0.5547612	6.899388066793007e-27	7.06547089724497e-26	0.8276436303080766	0.5790841473250291
RHBDL1	10.732234	0.777784	7.183846619181354e-27	7.352878304338561e-26	0.4687760199833472	0.26068644143740477
CIAPIN1	10.73028	0.97449386	7.33732996688744e-27	7.505995284982204e-26	0.38051623646960864	0.17725602652567435
FGFR4	10.729654	1.0334828	7.387168795251696e-27	7.552979254181644e-26	0.350541215653622	0.14768348418317054
RAD18	10.726982	1.5455619	7.603893178859394e-27	7.766345470993671e-26	0.2722731057452123	0.07626131373779012
MRGBP	10.725923	0.7509015	7.691558657427835e-27	7.85173170769351e-26	0.4612822647793505	0.24581055650147862
TMEM60	10.725233	0.750906	7.749131356963222e-27	7.906324512857247e-26	0.47377185678601164	0.2557576843803208
ABRACL	10.724646	0.61828834	7.798511649374408e-27	7.952505490814008e-26	0.5895087427144047	0.3611434716372435
TXNDC17	10.720003	0.502375	8.200045047551798e-27	8.357555147673637e-26	0.9134054954204829	0.7377901245631329
KATNA1	10.710565	0.8168913	9.080633153986913e-27	9.250176621102491e-26	0.43547044129891754	0.2213459987454073
SVIP	10.709825	0.5376021	9.15355494182396e-27	9.319544551733683e-26	0.7160699417152373	0.4774621381844251
TSFM	10.703071	1.0484618	9.846028370300111e-27	1.0014017479935564e-25	0.36636136552872606	0.16704005735280938
C1orf35	10.6964445	0.62698054	1.0575832941003495e-26	1.0744957255262573e-25	0.5495420482930891	0.3243122143561251
CASP2	10.693504	0.7214066	1.0916668814056282e-26	1.108541227521993e-25	0.4562864279766861	0.24043373062102338
EFTUD2	10.693394	0.90637726	1.0929703735147618e-26	1.1092816497143515e-25	0.38384679433805163	0.1771664127610001
PIGU	10.688006	1.4866973	1.1583426283802884e-26	1.175012054860131e-25	0.28226477935054123	0.08800071691011739
MRPL36	10.6804695	0.57700586	1.2563431463335212e-26	1.2730855995952586e-25	0.6411323896752706	0.411775248678197
SDHA	10.677763	0.5792888	1.2935072913238716e-26	1.310057673027229e-25	0.6386344712739384	0.40487498879827943
GPX2	10.666724	0.5566209	1.4567128919228007e-26	1.4730341777275902e-25	0.9109075770191507	0.7329509812707232
MMAB	10.663069	0.85742015	1.5151350980745436e-26	1.5313092247101903e-25	0.3946711074104913	0.18603817546375123
ANAPC5	10.655362	0.5479174	1.6460240816169519e-26	1.6618562003319293e-25	0.6477935054121565	0.41294022761896226
LCORL	10.654537	0.76699674	1.6606934600483534e-26	1.6757906733215203e-25	0.4379683597002498	0.2260059145084685
CERS6	10.6538515	0.52077615	1.6729658909842724e-26	1.6872931184579758e-25	0.86511240632806	0.611524330137109
MRPL27	10.649677	0.64808327	1.749710906007849e-26	1.7628542743158893e-25	0.5420482930890924	0.3184873196522986
MAPK1	10.649204	0.5396439	1.7586114483650565e-26	1.7708978891409126e-25	0.6919233971690258	0.4495026436060579
CRCP	10.634608	0.69986445	2.056911828229086e-26	2.0680476340664533e-25	0.4704412989175687	0.24894703826507752
SMARCA5	10.618263	0.5085095	2.4507902621085457e-26	2.458938344018933e-25	0.8309741881765196	0.6024733399050094
MTG1	10.614591	1.3558685	2.5490972555732063e-26	2.556244257224346e-25	0.29891756869275604	0.10753651760910476
NDUFS7	10.599343	0.56012666	3.000806867140317e-26	3.0060987464703364e-25	0.6794338051623647	0.4485168921946411
TMED8	10.597462	0.89091873	3.0617617180267777e-26	3.065571063865691e-25	0.398834304746045	0.19553723451922214
URI1	10.57204	0.50130063	4.016616719460599e-26	4.0195303274436274e-25	0.79766860949209	0.565642082623891
NFU1	10.556337	0.75382674	4.7483052754841106e-26	4.741921824751816e-25	0.4521232306411324	0.24025450309167487
TNPO3	10.553137	0.76844347	4.9128895555264813e-26	4.903749295888292e-25	0.4338051623646961	0.22009140603996774
DIMT1	10.551766	0.9378963	4.985080642313147e-26	4.973235925910957e-25	0.3871773522064946	0.1851420378170087
VWA2	10.549937	0.8243892	5.0831269929454495e-26	5.068431323786702e-25	0.4096586178184846	0.2042297696926248
CRACR2B	10.548256	0.8185413	5.174876104200764e-26	5.157252687127634e-25	0.42131557035803496	0.21462496639483825
USP48	10.546298	0.5723961	5.283793814008551e-26	5.263083740266176e-25	0.5895087427144047	0.3555874182274397
PHAX	10.545779	0.6394782	5.313059955403238e-26	5.289507215394749e-25	0.5253955037468776	0.3029841383636527
GCHFR	10.542983	0.6409042	5.473449854050971e-26	5.446378695576531e-25	0.5537052456286428	0.3361412312931266
CHAMP1	10.542502	0.977894	5.50151562969225e-26	5.47148675962287e-25	0.3530391340549542	0.1508199659467694
TMX1	10.539502	0.622987	5.679865857463525e-26	5.6430519120910765e-25	0.5620316402997502	0.3347970248230128
PI4K2B	10.534388	1.4108653	5.997257096134562e-26	5.955322547801693e-25	0.28559533721898417	0.09346715655524689
MT-ND4L	10.531936	0.5155576	6.155520984641771e-26	6.109338761427089e-25	0.7327227310574521	0.4815843713594408
TMEM126B	10.526051	0.79031366	6.55262319881783e-26	6.493451229449337e-25	0.4321398834304746	0.2221525226274756
BCAP29	10.524485	0.59556425	6.662497801205513e-26	6.5955654809063695e-25	0.5895087427144047	0.3621292230486603
UBE2V2	10.522314	0.51035815	6.817794735550727e-26	6.745844647665305e-25	0.7801831806827644	0.553633838157541
ETV5	10.518263	0.75498444	7.117343653442316e-26	7.038626488611617e-25	0.4363030807660283	0.2246617080383547
GTF3C6	10.51371	0.86520916	7.469613853208795e-26	7.383220161764313e-25	0.41298917568692756	0.2090689129850345
BSCL2	10.508093	0.6763435	7.928079326589184e-26	7.828370353463369e-25	0.5203996669442131	0.30513486871583473
SNHG16	10.504782	0.507446	8.211247599912118e-26	8.103834243469732e-25	0.8309741881765196	0.6226364369567166
PNRC2	10.504412	0.5051207	8.243529573796282e-26	8.131538824734494e-25	0.771856786011657	0.5625056008602921
ID3	10.501045	1.0582783	8.542867267827543e-26	8.422508341542684e-25	0.3405495420482931	0.14750425665382202
MARVELD3	10.493198	1.050645	9.283173770646131e-26	9.138390326516789e-25	0.33638634471273937	0.1388117214804194
ZDHHC4	10.4905815	1.0251471	9.543947666621974e-26	9.385529798021223e-25	0.3613655287260616	0.16354512053051348
USP7	10.479517	0.5438099	1.0729034281888427e-25	1.0534853488581243e-24	0.7035803497085762	0.4797024823012815
TOP1MT	10.477704	1.2145631	1.0936650431640193e-25	1.0733255408368835e-24	0.3180682764363031	0.12501120172058428
IFT74	10.468618	1.1048462	1.2038689180805013e-25	1.180879851894708e-24	0.33638634471273937	0.14042476924455596
LAD1	10.463746	0.72487193	1.267434459677332e-25	1.2419700230445453e-24	0.4787676935886761	0.2691101353167847
HACD2	10.453184	0.8212315	1.4168706026981103e-25	1.3876997373484434e-24	0.4021648626144879	0.19831526122412402
CCDC124	10.446919	0.6333142	1.5136130686363864e-25	1.4809484704986407e-24	0.5395503746877602	0.31553006541804823
SMARCC2	10.441941	0.65662044	1.5951534300731837e-25	1.5599389037181503e-24	0.4945878434637802	0.27708576037279325
FARSA	10.4396515	0.96307945	1.6340949116142889e-25	1.597212000147691e-24	0.3588676103247294	0.1572721570033157
SURF2	10.427379	1.3600523	1.8594737371513794e-25	1.8156661152346684e-24	0.28975853455453787	0.09866475490635361
PLCB3	10.420847	0.7600864	1.9917253684940414e-25	1.9438192909092428e-24	0.41715237302248126	0.2045882247513218
MIF4GD	10.413851	0.8557979	2.1437166371075834e-25	2.0900425607822245e-24	0.4021648626144879	0.19965946769423784
NSMCE3	10.41274	0.77920485	2.168881763577409e-25	2.113510715526442e-24	0.43880099916736054	0.23093467156555247
PPP2R1B	10.411922	0.9070428	2.1875807286955432e-25	2.1306572967234353e-24	0.3638634471273938	0.16130477641365715
RRAGA	10.402033	0.5689446	2.4269911505997875e-25	2.3626465263449747e-24	0.6336386344712739	0.40290348597544584
PRR15L	10.398977	1.0979942	2.506078068984354e-25	2.43840764858256e-24	0.3405495420482931	0.14866923559458733
LARP7	10.398522	0.6203541	2.5180806460999304e-25	2.4488524470681797e-24	0.5378850957535387	0.3163365893001165
JDP2	10.392058	0.9508702	2.6947458144406063e-25	2.6180241780737356e-24	0.37468776019983346	0.18057173581862174
NOP16	10.390539	1.5514499	2.738017340134655e-25	2.6587263402393526e-24	0.27310574521232306	0.0870149654987006
IDH3B	10.386521	0.65830916	2.8557843444554273e-25	2.7716893883825187e-24	0.5012489592006661	0.2814768348418317
TRMT11	10.386134	0.81465423	2.86739874339786e-25	2.7801676370475033e-24	0.43130724396336384	0.22797741733130208
WTAP	10.383581	0.51537347	2.945157702077314e-25	2.852696883546702e-24	0.649458784346378	0.4148221166771216
PPP3CA	10.37753	0.5977134	3.137890952999028e-25	3.0358956586916784e-24	0.5528726061615321	0.33085401917734564
SMTN	10.377496	0.7135321	3.1390098531672786e-25	3.0358956586916784e-24	0.42131557035803496	0.21148848463123937
DAP3	10.377432	0.54175144	3.1411088567290296e-25	3.0364052281713953e-24	0.6636136552872606	0.4311318218478358
EXPH5	10.359981	0.74291974	3.7704008072453406e-25	3.6410760595568255e-24	0.4487926727726894	0.24339098485527377
CCP110	10.357891	0.85919076	3.8536619709706953e-25	3.719621554589106e-24	0.4038301415487094	0.20593243122143562
PHF10	10.357167	0.85767925	3.8829122097614678e-25	3.745982338628021e-24	0.3871773522064946	0.1853212653463572
IFT57	10.348533	1.0311373	4.249473655591863e-25	4.09757035367455e-24	0.3430474604496253	0.14893807688861008
AP1S2	10.343643	0.9081592	4.472050803116921e-25	4.310039381806398e-24	0.3522064945878435	0.15171610359351195
PRPF40B	10.343188	1.371706	4.493356967275125e-25	4.328413788825525e-24	0.28559533721898417	0.09741016220091406
TXNDC9	10.340733	0.80853504	4.609996478947033e-25	4.4385579259413255e-24	0.40049958368026645	0.19723989604803296
ACBD5	10.329988	0.6804441	5.156730518850498e-25	4.957545706375237e-24	0.5045795170691091	0.2918720315440452
TRAPPC2L	10.328392	0.5847265	5.24323093819537e-25	5.038197131358477e-24	0.5886761032472939	0.3674164351644413
SLC2A4RG	10.327515	0.6109213	5.291358737654168e-25	5.08191460263812e-24	0.517901748542881	0.29715924365982616
TIMM22	10.325451	1.0072795	5.406404717228193e-25	5.187247923921774e-24	0.3572023313905079	0.16417241688323325
MAPKAPK5	10.325008	0.8675788	5.431395243151004e-25	5.20863792086487e-24	0.38218151540383016	0.18128864593601576
CEP44	10.322625	1.0114423	5.567940146166898e-25	5.334285515033109e-24	0.347210657785179	0.1514472622994892
TTC28-AS1	10.313698	0.62550133	6.110420914323622e-25	5.8481996798437286e-24	0.507910074937552	0.2891836186038175
NFE2L3	10.310144	0.664701	6.340614949960079e-25	6.05950703332652e-24	0.5012489592006661	0.293574693072856
TADA3	10.302101	0.546606	6.893872671723048e-25	6.5849780802007395e-24	0.6436303080766028	0.407563401738507
ACAT2	10.298088	0.51461333	7.187541057195109e-25	6.862094314318653e-24	0.701082431307244	0.4683215341876512
PPP5C	10.287032	1.3504307	8.062277006786691e-25	7.685825178138113e-24	0.28892589508742716	0.10045703019983869
ENOSF1	10.2866535	1.1217303	8.094041729164833e-25	7.708497137923549e-24	0.3064113238967527	0.1150640738417421
RABL6	10.284994	0.51869744	8.234704005574384e-25	7.838594044537391e-24	0.7485428809325562	0.5076619768796488
SLC26A2	10.284854	1.5424131	8.24671674741078e-25	7.846161933965112e-24	0.2672772689425479	0.08226543597096514
PFKM	10.284327	0.9575427	8.292010935455483e-25	7.885371699034328e-24	0.3638634471273938	0.1672192848821579
XRCC4	10.276577	0.9383553	8.986275290208007e-25	8.54138390526956e-24	0.3688592839300583	0.17232726946859037
DLAT	10.272866	0.9302789	9.33882441680153e-25	8.867750972768179e-24	0.3630308076602831	0.16704005735280938
TOMM34	10.260801	0.6033704	1.0582444926697767e-24	1.0043702275884062e-23	0.5095753538717736	0.28846670848642353
GNA11	10.256108	0.90192777	1.1109459338869645e-24	1.0538708137078994e-23	0.37218984179850123	0.17411954476207545
SRGAP2	10.250222	1.2976778	1.180713384924945e-24	1.1195040901541672e-23	0.28642797668609493	0.0981270723183081
MICOS13	10.245814	0.6088505	1.235803682108643e-24	1.1711635091386817e-23	0.5611990008326395	0.33882964423335427
C9orf152	10.244188	0.8847855	1.2567531696230104e-24	1.1893712357189633e-23	0.3855120732722731	0.19042924993278967
AP2M1	10.240218	0.5047441	1.3094111090341685e-24	1.2384900176241886e-23	0.7535387177352206	0.51590644322968
ALCAM	10.235128	0.73167545	1.3801206255514772e-24	1.3047307764024097e-23	0.4454621149042465	0.2419571646204857
HMGN4	10.233281	0.5602888	1.4067041066501339e-24	1.3292115027319318e-23	0.6103247293921732	0.3754816739851241
TXNDC5	10.23149	0.50381404	1.4329758529460135e-24	1.3533738691344404e-23	0.7660283097418817	0.540908683573797
PDZD11	10.227073	0.64900154	1.4998453620390493e-24	1.4158364282708798e-23	0.492089925062448	0.2728739134331033
ACD	10.225894	1.1857771	1.5182067273243529e-24	1.431769762282351e-23	0.302248126561199	0.11255488843086298
NTRK2	10.22555	0.6879681	1.5236178926256793e-24	1.436171594835157e-23	0.47710241465445463	0.26919974908145894
FIBCD1	10.208013	0.70147455	1.8256629968004975e-24	1.719203077533145e-23	0.462947543713572	0.25235236132269917
MBD4	10.204306	0.6719793	1.896725874486505e-24	1.7852516344947543e-23	0.4687760199833472	0.26113451026077605
GEMIN6	10.20182	1.3296567	1.94590079349075e-24	1.8306443217477033e-23	0.29308909242298087	0.10637153866833945
UBFD1	10.199693	0.6676163	1.9890047246111048e-24	1.8702841894420096e-23	0.4546211490424646	0.243122143561251
ORC3	10.190778	0.90076035	2.1801329657960176e-24	2.0480101216626597e-23	0.3547044129891757	0.15780983959136125
SLTM	10.182254	0.51666623	2.3798430344066977e-24	2.233444527042321e-23	0.6552872606161532	0.41840666726409176
ARL6IP6	10.169606	0.62169003	2.710011063752276e-24	2.542066716139459e-23	0.517901748542881	0.3014607043641903
NFATC2IP	10.166168	0.5699078	2.8073648715000782e-24	2.63210898680352e-23	0.5611990008326395	0.3392777130567255
RNF8	10.163346	0.899968	2.8898293790367827e-24	2.706797508570147e-23	0.36969192339716905	0.17609104758490904
C7orf50	10.161504	0.60524315	2.944976958000655e-24	2.7571151219982867e-23	0.5420482930890924	0.32323684918003404
PARL	10.149308	0.5814313	3.337217780765098e-24	3.1197978808178656e-23	0.5603663613655288	0.33918809929205124
PTCD3	10.146959	0.67907566	3.4185036403791815e-24	3.194241863100315e-23	0.4412989175686928	0.23425038085849986
HTATIP2	10.1379795	0.57660586	3.7476984084897956e-24	3.496765558530044e-23	0.6028309741881765	0.37951429339546555
HEBP1	10.137627	0.5281612	3.761270568713829e-24	3.507734416423896e-23	0.5970024979184013	0.3597096514024554
AK6	10.136431	0.5909399	3.807582131674954e-24	3.549210487025582e-23	0.5428809325562032	0.32072766376915496
E2F4	10.134108	0.7690489	3.899189235799067e-24	3.632848089735802e-23	0.4113238967527061	0.21283269110135317
ZMYM1	10.13043	1.329779	4.048629917093231e-24	3.770262209196657e-23	0.28059950041631976	0.09409445290796667
MRPS5	10.1178255	0.55992967	4.605322122824951e-24	4.286611637601981e-23	0.5878434637801832	0.36311497446007707
MEA1	10.116344	0.5505143	4.6755124287991374e-24	4.349848123787405e-23	0.6369691923397169	0.4025450309167488
MRPS36	10.113898	0.5470498	4.7938168203244536e-24	4.457764952708064e-23	0.6677768526228143	0.4366878752576396
UGGT1	10.109587	0.72411335	5.009494990557251e-24	4.653842532353187e-23	0.42547876769358867	0.22206290886280133
C9orf78	10.103762	0.59890914	5.316312364834296e-24	4.9365027410773844e-23	0.5453788509575354	0.327807151178421
KIAA2013	10.103102	0.577373	5.3522027087686375e-24	4.9674408033232803e-23	0.5645295587010825	0.3362308450578009
SUDS3	10.102749	0.526341	5.371519964121605e-24	4.982974860088602e-23	0.6727726894254787	0.44098933596200374
ABCF2	10.100361	1.3164417	5.5039090623487486e-24	5.103336516092354e-23	0.29558701082431305	0.11246527466618873
CMC1	10.089109	0.5324435	6.1726818227463876e-24	5.71246654166381e-23	0.6477935054121565	0.42629267855542613
DNAAF2	10.085191	1.0156273	6.4240534482972006e-24	5.94224943967491e-23	0.3388842631140716	0.1492965319473071
PGAM5	10.084446	1.2423115	6.472950485790961e-24	5.98461300538854e-23	0.2964196502914238	0.11121068196074917
PDXP	10.075067	0.82657033	7.121255952028484e-24	6.577711021400197e-23	0.40049958368026645	0.20315440451653374
CIAO2A	10.067275	0.8035279	7.708439881005302e-24	7.116673415952983e-23	0.39633638634471274	0.19553723451922214
STK3	10.0625725	0.9842912	8.085745399162575e-24	7.461447044406401e-23	0.3305578684429642	0.13943901783313917
IVD	10.0617895	1.1362253	8.150325187619664e-24	7.513860652681917e-23	0.3263946711074105	0.14266511336141233
FAM174C	10.058993	0.6232828	8.385113388722308e-24	7.726625953711004e-23	0.5570358034970858	0.35092750246437854
CREM	10.058921	1.2767787	8.391276656550797e-24	7.72861789912361e-23	0.28226477935054123	0.09570750067210324
HIBCH	10.055696	0.6632914	8.670693982325747e-24	7.982163182775953e-23	0.48626144879267275	0.27753382919616454
FDXR	10.036589	1.4218626	1.0525154027674003e-23	9.670924114676294e-23	0.2681099084096586	0.08602921408728381
SLC35B2	10.035427	0.6489905	1.0649797758482296e-23	9.780798569059774e-23	0.48376353039134057	0.27538309884398243
UBAP2L	10.0345545	0.52966654	1.0744354678388255e-23	9.862949917223895e-23	0.601165695253955	0.3728828748095708
NME3	10.033248	0.5086207	1.0887516449646515e-23	9.98961960610322e-23	0.7227310574521232	0.4967290975893897
PNKP	9.996944	0.7638488	1.571721812317623e-23	1.4359619244608595e-22	0.4021648626144879	0.20485706604534457
RMDN1	9.994791	0.622147	1.6062574485114595e-23	1.4668206317045074e-22	0.5120732722731057	0.3005645667174478
MID1IP1	9.986238	0.5782495	1.7510243353206397e-23	1.5975098730459535e-22	0.5478767693588676	0.32888251635451204
ZSWIM7	9.986029	0.6078046	1.754710229586802e-23	1.6001167787648486e-22	0.5228975853455454	0.30352182095169816
MYO19	9.985697	1.378799	1.7605934272222895e-23	1.6047239949679707e-22	0.2722731057452123	0.09015144726229948
ECI1	9.984428	0.57070684	1.7832506784464202e-23	1.6246086605431207e-22	0.5986677768526228	0.3803208172775338
AAAS	9.971786	1.1916189	2.0255364727899804e-23	1.844470128970565e-22	0.28892589508742716	0.10359351196343758
NR2F2	9.9710455	0.5486311	2.040695769861989e-23	1.8573985909102006e-22	0.5487094088259784	0.32843444753114076
AKR1A1	9.96553	0.51400304	2.157197085380952e-23	1.962510810506251e-22	0.6328059950041632	0.4005735280939152
GGCX	9.9585	0.7706137	2.3152913746569727e-23	2.1043547110646953e-22	0.4079933388842631	0.2112196433372166
LRRC40	9.952891	0.9673379	2.4496054258220167e-23	2.2253847222166716e-22	0.3222314737718568	0.13146339277713057
CLUAP1	9.952521	1.1064743	2.4587380035859513e-23	2.2326312083337595e-22	0.3147377185678601	0.130208800071691
NUP43	9.944666	1.3872082	2.6606625279708404e-23	2.414851318854737e-22	0.2656119900083264	0.08325118738238194
NAXE	9.941695	1.1621324	2.741218937309063e-23	2.485629227943063e-22	0.30724396336386345	0.12339815395644771
EIF5AL1	9.937972	1.3383799	2.8456217529746525e-23	2.5790867450470405e-22	0.26894254787676936	0.0870149654987006
TMEM218	9.933414	1.2051499	2.978782514853342e-23	2.6985087003694865e-22	0.29142381348875934	0.10780535890312752
INO80E	9.929239	0.95326924	3.1061579460464674e-23	2.8099454131120127e-22	0.33555370524562866	0.14840039430056456
CHCHD7	9.92809	0.6231013	3.142152030654866e-23	2.841176232212925e-22	0.5203996669442131	0.31463392777130567
VKORC1L1	9.925997	0.70110023	3.208806377480265e-23	2.900088272094237e-22	0.4421315570358035	0.23998566179765213
BCKDHB	9.918575	1.0526091	3.4565518619297964e-23	3.1210772632684475e-22	0.3222314737718568	0.13809481136302537
RBM26	9.918384	0.51409507	3.463188905651156e-23	3.1256089029788053e-22	0.6019983347210658	0.37799085939600324
TAF6	9.915005	0.72837067	3.5823931583725004e-23	3.2316833937789105e-22	0.42880932556203166	0.22959046509543865
SLC4A2	9.9128895	1.2159728	3.659066448674785e-23	3.296231781236231e-22	0.29475437135720234	0.11416793619499956
ILVBL	9.900119	1.4400747	4.157797250056918e-23	3.7385333374115135e-22	0.27477102414654453	0.0973205484362398
SMIM10L1	9.894144	0.9588788	4.4136846136117423e-23	3.966770806295821e-22	0.34970857618651124	0.16399318935388477
GTPBP6	9.8932295	1.1073443	4.454222697950587e-23	4.0013421948008206e-22	0.3089092422980849	0.12510081548525853
CBWD1	9.890846	0.59962696	4.56154897769364e-23	4.0939478139021824e-22	0.5212323064113239	0.31311049377184336
RBFA	9.89048	0.75421315	4.578256475149055e-23	4.107034164469524e-22	0.4013322231473772	0.20387131463392777
CEBPZ	9.882463	0.5429199	4.959855647931851e-23	4.447291178465913e-22	0.5795170691090757	0.3583654449323416
G6PC3	9.879607	1.4102561	5.103234886088367e-23	4.571608468919793e-22	0.2697751873438801	0.09140603996773905
SPATA33	9.876335	1.1191823	5.2726065626400864e-23	4.718958440724311e-22	0.30308076602830974	0.12044089972219733
EBAG9	9.874527	0.644173	5.368588101496987e-23	4.800412527421889e-22	0.4787676935886761	0.27314275472712607
ARID1A	9.871909	0.6118458	5.510549304065455e-23	4.925069378006488e-22	0.5062447960033306	0.2987722914239627
TYW3	9.864479	0.9538548	5.934151575105758e-23	5.301212003773941e-22	0.34138218151540384	0.15413567523971683
TMEM38B	9.863428	0.80715847	5.996623756462411e-23	5.354544208613731e-22	0.373022481265612	0.1767183439376288
FAAP20	9.861858	0.52482945	6.091167522848126e-23	5.436451457314636e-22	0.6236469608659451	0.3977955013890134
CHCHD5	9.854824	0.63016367	6.533129802908035e-23	5.825524885196943e-22	0.48209825145711904	0.26928936284613314
ADAM15	9.847666	0.71709955	7.015423336905759e-23	6.252694339132341e-22	0.43130724396336384	0.231472354153598
CTR9	9.838981	0.56385285	7.648196380109095e-23	6.813526978110104e-22	0.5537052456286428	0.34062191952683935
NFYC	9.834622	0.7358556	7.986632445970219e-23	7.10847092449165e-22	0.4163197335553705	0.2176718343937629
METTL3	9.828984	1.3213665	8.446636206366057e-23	7.510972913892911e-22	0.2672772689425479	0.08710457926337485
ADSS	9.826691	0.60412055	8.641181099829014e-23	7.68043128219501e-22	0.5062447960033306	0.2970696298951519
SLF2	9.819826	0.6522611	9.250264531613589e-23	8.218013300992864e-22	0.4446294754371357	0.24321175732592526
VPS13A	9.81966	0.6345413	9.265505717965652e-23	8.227769077553498e-22	0.45545378850957535	0.2525315888520477
BABAM1	9.81218	0.60497993	9.978970531218165e-23	8.857253531247594e-22	0.49791840133222315	0.28667443319293845
PMPCA	9.81152	0.7251367	1.0044424802387141e-22	8.911254967078789e-22	0.4054954204829309	0.21166771216058786
TIMM8B	9.808779	0.65654415	1.0320958533745428e-22	9.152387195627144e-22	0.47543713572023316	0.2787884219016041
NOL10	9.806558	0.8006969	1.0550624713494376e-22	9.34746631726745e-22	0.3855120732722731	0.19257998028497178
ZMYND19	9.802677	1.2452269	1.0964084299050048e-22	9.709322519571418e-22	0.28559533721898417	0.10583385608029393
TIMM8A	9.79934	1.5531311	1.1332307092261314e-22	1.0030805645276581e-21	0.2514571190674438	0.07500672103235057
LYRM7	9.797132	1.3677675	1.1582774109292388e-22	1.0247810313645129e-21	0.2681099084096586	0.08943453714490546
CASP8AP2	9.794302	1.0082225	1.1911723468781382e-22	1.052920032384639e-21	0.33638634471273937	0.15386683394569406
SPRYD7	9.786408	0.61651695	1.2878996486156965e-22	1.1366752192160069e-21	0.4945878434637802	0.2905278250739314
ASXL1	9.786378	0.8475885	1.2882789970300503e-22	1.1366752192160069e-21	0.3547044129891757	0.16497894076530156
TBPL1	9.785885	0.7075578	1.2945814693789857e-22	1.1417144520358781e-21	0.43713572023313907	0.23953759297428084
MRPL44	9.784689	0.5040876	1.3099754611587543e-22	1.1542365901834024e-21	0.6827643630308077	0.4510260776055202
PRPF19	9.782817	1.0073813	1.3344446814813926e-22	1.1752605826781402e-21	0.32556203164029973	0.14302356842010933
CDC23	9.777174	0.78526145	1.4109554536810112e-22	1.2415122383779066e-21	0.37385512073272276	0.18030289452459897
ISOC2	9.77571	1.1393328	1.4315037738558966e-22	1.2590193027437517e-21	0.3097418817651957	0.12993995877766826
TMEM109	9.774637	1.4418347	1.4467443258102727e-22	1.2718443290259266e-21	0.26477935054121565	0.08710457926337485
HEATR1	9.774421	1.0782102	1.4498482087257716e-22	1.2739930984226367e-21	0.31140716069941715	0.12976073124831974
PLAA	9.761407	0.7642623	1.6485189195018168e-22	1.4472497459662768e-21	0.3913405495420483	0.19688144098933597
RGS12	9.760607	0.7661299	1.6615762613309567e-22	1.458050154990736e-21	0.37468776019983346	0.1818263285240613
PITPNA-AS1	9.747891	0.67917943	1.8833902409386879e-22	1.6511937863590477e-21	0.44296419650291424	0.2435702123846223
RPAP3	9.746339	0.80332446	1.9124198642829508e-22	1.67588372317427e-21	0.38051623646960864	0.1896227260507214
DCAF16	9.740883	0.66956186	2.0179350357361357e-22	1.7675463619141826e-21	0.440466278101582	0.24285330226722823
DESI1	9.731725	0.7038801	2.208160307276365e-22	1.9306658295489234e-21	0.4571190674437968	0.26247871673088985
MTHFD2L	9.730423	0.76489305	2.236612557515945e-22	1.9546576894055637e-21	0.38384679433805163	0.19482032440182812
AKIRIN2	9.729486	0.5098911	2.2572923462215655e-22	1.9718382801864908e-21	0.7368859283930058	0.5222690205215521
GNL2	9.721699	0.74865896	2.436808455877454e-22	2.1276907105251874e-21	0.4054954204829309	0.21130925710189086
EEA1	9.721171	0.82909346	2.4494712298614834e-22	2.1377807199975005e-21	0.3713572023313905	0.180661349583296
TMEM69	9.71898	0.80591995	2.502763222577589e-22	2.1833048275006124e-21	0.37885095753538717	0.18917465722735013
PHACTR4	9.709652	0.9221593	2.7427245523818654e-22	2.3915567496480065e-21	0.33222314737718567	0.14705618783045077
GTF2H2	9.705566	1.3833151	2.8548586930633803e-22	2.4870879926849853e-21	0.25645295587010825	0.0788601129133435
PCID2	9.700936	0.5954429	2.987436534248057e-22	2.6014134004719103e-21	0.4845961698584513	0.28022224213639213
DNAJB11	9.700162	0.50135916	3.010201349888068e-22	2.620055379528533e-21	0.5870108243130724	0.3654449323416077
FAM204A	9.696771	0.5084023	3.111930218444892e-22	2.7073792900470562e-21	0.6203164029975021	0.40030468679989245
BORCS7	9.694655	0.8907501	3.177081907223369e-22	2.761573355360583e-21	0.3522064945878435	0.1691907877049915
C1orf109	9.693689	1.5450777	3.2072866644795405e-22	2.785320802057457e-21	0.2514571190674438	0.07733667891388117
SMIM12	9.691302	0.66954637	3.2831581736698584e-22	2.849928852416164e-21	0.4196502914238135	0.21910565462855094
GAD1	9.690004	0.87276405	3.3251499805368455e-22	2.885082961549355e-21	0.3530391340549542	0.16542700958867282
ARPIN	9.688293	1.0018779	3.381309506268949e-22	2.9311764723554077e-21	0.3180682764363031	0.135496012187472
NDUFB1	9.687953	0.5403876	3.3925970115944786e-22	2.9396419327920933e-21	0.5695253955037469	0.3492248409355677
IFT81	9.687038	1.0560462	3.423117294197969e-22	2.9647572834143306e-21	0.3139050791007494	0.13164262030647908
PRKACA	9.6865015	0.71315664	3.441129719717631e-22	2.9790219366484234e-21	0.4221482098251457	0.2248409355677032
NTPCR	9.683344	0.62285364	3.5491215120741317e-22	3.0711349858512444e-21	0.4829308909242298	0.2779818980195358
CMTM7	9.681038	0.65162814	3.630118317578102e-22	3.1398166227363844e-21	0.4338051623646961	0.23550497356393943
ZCCHC17	9.676021	0.6277283	3.8126803984048193e-22	3.2947699872389565e-21	0.4912572855953372	0.2881082534277265
MYC	9.671803	0.6322276	3.9731382733383773e-22	3.427297570846691e-21	0.5970024979184013	0.4207366251456224
RBM15B	9.667412	0.6304	4.1473389573729813e-22	3.574373254025067e-21	0.4746044962531224	0.27072318308092125
FAHD2A	9.664752	1.0664176	4.256491270732044e-22	3.6668096522265256e-21	0.3139050791007494	0.13442064701138096
DYNC1LI1	9.661637	0.5493131	4.387949406989039e-22	3.775004670226561e-21	0.5270607826810991	0.3098843982435702
NSD1	9.661314	0.6254537	4.401826173807731e-22	3.785256933255677e-21	0.46544546211490423	0.2666905636705798
DNTTIP2	9.650198	0.5436936	4.906074973708635e-22	4.2151215321267156e-21	0.5487094088259784	0.3377542790572632
POLDIP2	9.648151	0.69457996	5.00497711537613e-22	4.296272355838869e-21	0.4454621149042465	0.24966394838247155
SELENOI	9.643177	0.6944116	5.253644544272164e-22	4.5077250434505805e-21	0.4029975020815987	0.2115780983959136
FN3KRP	9.642258	0.7148518	5.300911899335023e-22	4.546261652919921e-21	0.37885095753538717	0.18101980464199302
PAX7	9.631423	0.7616234	5.890791051031288e-22	5.047681382414299e-21	0.4021648626144879	0.2117573259252621
PMS1	9.626257	1.2645895	6.194488936782063e-22	5.305559171840744e-21	0.279766860949209	0.10332467066941482
NOL8	9.625206	0.979561	6.258150166231455e-22	5.357708879015706e-21	0.32556203164029973	0.14535352630163992
AP1B1	9.623542	0.76008505	6.360251657724372e-22	5.442707156282168e-21	0.3938384679433805	0.20181019804641992
INTS13	9.617652	0.6083167	6.735075577368474e-22	5.7609056555046365e-21	0.5037468776019983	0.2982346088359172
MRS2	9.610422	0.59763753	7.2252068316465e-22	6.171943597807187e-21	0.4787676935886761	0.2803118559010664
SLC9A3R1	9.608635	0.54247147	7.351711904849238e-22	6.2744570804356246e-21	0.5628642797668609	0.3517340263464468
MPZL1	9.601158	0.59851164	7.905118381523488e-22	6.740814853013009e-21	0.4579517069109076	0.254413477910207
KLHL42	9.599183	1.121915	8.058020108119438e-22	6.868164182180884e-21	0.29308909242298087	0.11497446007706784
TUSC2	9.598898	0.52550125	8.080339031970116e-22	6.88414945141027e-21	0.6019983347210658	0.3867730083340801
SS18	9.598847	0.59061015	8.084342905040518e-22	6.884523759609902e-21	0.5203996669442131	0.31579890671207095
GSR	9.597332	0.7307464	8.204021605494954e-22	6.983361537616991e-21	0.4196502914238135	0.22708127968455954
THEM6	9.594668	0.8408935	8.4187343414183325e-22	7.159816603705577e-21	0.3513738551207327	0.163724348059862
COA6	9.593209	0.72865283	8.538728734440015e-22	7.258671072930213e-21	0.417985012489592	0.22645398333183978
C22orf39	9.592026	0.94364446	8.637224030830251e-22	7.339170476526857e-21	0.33222314737718567	0.14866923559458733
PKP4	9.591247	0.8019174	8.702673583227124e-22	7.391531995886046e-21	0.3671940049958368	0.1816471009947128
NOL12	9.585154	1.1024294	9.232057107852223e-22	7.834268496531539e-21	0.2939217318900916	0.1152433013710906
ARV1	9.584663	0.99428654	9.27592722892639e-22	7.8680394597929e-21	0.31973355537052456	0.13854288018639663
SNHG19	9.583966	0.9671847	9.338846879839977e-22	7.91793189803465e-21	0.3405495420482931	0.16193207276637692
RPP30	9.563331	0.74969405	1.1402636061857151e-21	9.654998373463788e-21	0.38800999167360534	0.19643337216596468
HES4	9.550385	0.6408016	1.2921420403407278e-21	1.0931419784117747e-20	0.42048293089092426	0.2266332108611883
AGO1	9.537551	0.8457776	1.462446532565728e-21	1.2345145249114716e-20	0.35387177352206495	0.17062460793977954
CMC4	9.537207	1.0418712	1.467314137839199e-21	1.2380823616525246e-20	0.3047460449625312	0.12510081548525853
CENPC	9.531602	0.9656768	1.5487444182820842e-21	1.3062205106855972e-20	0.31973355537052456	0.14006631418585894
NCBP1	9.531177	0.91910136	1.555106976496934e-21	1.3104422401423115e-20	0.32139883430474603	0.13872210771574514
PPP6R1	9.524219	0.54940104	1.6628790386277388e-21	1.400036868005935e-20	0.5587010824313072	0.34940406846491623
ENDOG	9.51864	0.5047898	1.7546048886762555e-21	1.4759773005179964e-20	0.5670274771024146	0.3499417510529617
RNPEP	9.51538	0.5433617	1.8104975371161294e-21	1.521006934835186e-20	0.533721898417985	0.3201899811811094
UMPS	9.509316	1.2994326	1.919201866406912e-21	1.6109285027285137e-20	0.2722731057452123	0.09965050631777041
MDP1	9.500848	0.81518644	2.08188706086045e-21	1.7467231404630205e-20	0.3630308076602831	0.17761448158437135
GEMIN5	9.498214	1.432204	2.1352193125215114e-21	1.789914314324673e-20	0.2514571190674438	0.07948740926606326
SLC25A38	9.497052	0.958466	2.1591680308219597e-21	1.8092048306852638e-20	0.32139883430474603	0.14185858947934402
DERA	9.493924	0.5490558	2.2249741449169734e-21	1.8619216046328607e-20	0.5245628642797668	0.31203512859575233
KIAA1143	9.491503	0.6878539	2.277276963132937e-21	1.904864758161522e-20	0.42547876769358867	0.23326462944708307
SPATS2	9.489843	0.66938215	2.313826659856946e-21	1.9345994852154568e-20	0.42964196502914237	0.23658033874003048
COQ9	9.484524	0.6741447	2.4349284377642366e-21	2.0340920349039128e-20	0.42880932556203166	0.2301281476834842
POLR1E	9.483553	1.3595288	2.4576839430791073e-21	2.0522139073337602e-20	0.2639467110741049	0.09176449502643606
RECQL	9.4758	0.74490714	2.6472484475044544e-21	2.2066878081614603e-20	0.37385512073272276	0.1833497625235236
ARMT1	9.467054	0.5143843	2.8784516193301113e-21	2.3983785407999038e-20	0.575353871773522	0.3535263016399319
EEF1AKMT1	9.466698	1.1419355	2.8883156690321333e-21	2.405559673638923e-20	0.28726061615320564	0.1121068196074917
PSMD6	9.46165	0.5027455	3.031208255675033e-21	2.523480872849465e-20	0.6319733555370525	0.4091764495026436
CCDC59	9.459816	0.5094666	3.084850360697655e-21	2.5670314462091562e-20	0.6061615320566195	0.3910744690384443
PUSL1	9.4560375	1.1599771	3.1983484215667438e-21	2.6603316715822605e-20	0.2939217318900916	0.11936553454610628
TSTA3	9.437258	1.0376428	3.826625768119678e-21	3.180182878031991e-20	0.31973355537052456	0.14409893359620038
MCRIP1	9.436032	0.8222207	3.871631136367769e-21	3.21343720532046e-20	0.3572023313905079	0.17313379335065865
SMARCA2	9.433547	0.6494334	3.9645053831904494e-21	3.287696735549177e-20	0.4338051623646961	0.24267407473787975
SDAD1	9.421036	0.77077067	4.4665938139268994e-21	3.699305013815786e-20	0.3913405495420483	0.20978582310242852
INIP	9.406197	0.66338456	5.144130714434078e-21	4.256801226160231e-20	0.4221482098251457	0.22976969262478716
UNKL	9.40481	1.2381278	5.212444275072707e-21	4.311483885599754e-20	0.27477102414654453	0.10404158078680885
SOCS4	9.403452	0.70785713	5.28015935122548e-21	4.363756855351687e-20	0.398834304746045	0.2115780983959136
MRPL23	9.392499	1.1787714	5.859350605525568e-21	4.8362178459453345e-20	0.279766860949209	0.10672999372703647
PM20D2	9.387877	0.7889015	6.122170975421403e-21	5.048830496126771e-20	0.373022481265612	0.18935388475669862
AP1S3	9.381476	0.5399064	6.505503056486078e-21	5.3603790969698e-20	0.5170691090757702	0.31095976341966125
TRIM37	9.381421	1.2965832	6.5089178105578796e-21	5.360905696934537e-20	0.2722731057452123	0.101622009140604
METTL2B	9.381073	0.6989646	6.530497921548091e-21	5.376386907791127e-20	0.38467943380516234	0.19697105475401022
GSTZ1	9.379983	0.7514882	6.598326301344433e-21	5.429913684881397e-20	0.40466278101582015	0.21946410968724797
MTF2	9.376004	0.51708233	6.852031061892879e-21	5.636291649463334e-20	0.5287260616153205	0.3223407115332915
ANAPC1	9.370336	1.0593055	7.23020132401621e-21	5.939774920121185e-20	0.2939217318900916	0.11793171431131821
UBAC1	9.368315	0.5984676	7.369992804539642e-21	6.052042560666609e-20	0.4529558701082431	0.2557576843803208
NUP210	9.367808	0.98535097	7.40543090909406e-21	6.078558970601048e-20	0.3105745212323064	0.13379335065866116
MRE11	9.359965	1.0606377	7.976285699218416e-21	6.53601960096328e-20	0.28642797668609493	0.11085222690205215
PDCL	9.344905	0.6197811	9.197186811439795e-21	7.533268281431222e-20	0.4363030807660283	0.2419571646204857
ABHD11	9.343322	1.071862	9.335791175761226e-21	7.643555352634689e-20	0.302248126561199	0.12958150371897123
CUL4A	9.33359	0.5180523	1.0234453234272932e-20	8.372224894822e-20	0.5245628642797668	0.31597813424141946
PHYH	9.328496	0.9502488	1.0738382809878402e-20	8.770307733631136e-20	0.3189009159034138	0.14302356842010933
POP4	9.328364	0.6712198	1.0751754428430607e-20	8.776812554129703e-20	0.3913405495420483	0.19939062640021507
CNOT9	9.326389	0.67565113	1.095387616330864e-20	8.938029751505834e-20	0.38884263114071604	0.2001075365176091
PARD6A	9.322253	1.242287	1.1389545393172532e-20	9.289597961306346e-20	0.27310574521232306	0.1027869880813693
NHLRC3	9.317602	0.6743672	1.1899940232149223e-20	9.697698128427429e-20	0.4021648626144879	0.21480419392418676
NUP42	9.30458	0.91897583	1.3452279186062762e-20	1.093967663998384e-19	0.33139050791007496	0.15512142665113363
CRAT	9.296001	1.0029128	1.4582740204872287e-20	1.1849013223260553e-19	0.3147377185678601	0.14096245183260148
RNF20	9.293461	0.92678577	1.4935180198381395e-20	1.2130280502587816e-19	0.33388842631140714	0.1570929294739672
PTPN18	9.279503	0.78182083	1.7027171271191506e-20	1.3823572338452826e-19	0.3572023313905079	0.17429877229142396
PTPA	9.279213	0.86673176	1.707347477687438e-20	1.3855339993300494e-19	0.33222314737718567	0.15547988170983063
SNX2	9.277647	0.5381038	1.7326226912719774e-20	1.405454626595001e-19	0.5353871773522065	0.33390088717627026
NDUFS3	9.275523	0.53583956	1.767487200728324e-20	1.433133828499868e-19	0.5611990008326395	0.3523613226991666
OTUD6B	9.267417	1.2726206	1.907083519114719e-20	1.5456739860756057e-19	0.2614487926727727	0.09176449502643606
YTHDC2	9.265668	0.76539224	1.9386017230417088e-20	1.5705601375347133e-19	0.3480432972522898	0.16614391970606684
CBY1	9.261838	0.6442672	2.0094296055151947e-20	1.6265768399379912e-19	0.4587843463780183	0.26839322519939063
FAM20B	9.244726	0.91732824	2.358427811132953e-20	1.90828130474327e-19	0.32139883430474603	0.14553275383098843
DUS1L	9.241752	0.6724285	2.4249350290713608e-20	1.9612728287891233e-19	0.414654454621149	0.22779818980195357
HOXB7	9.240416	0.5414151	2.455411303327491e-20	1.9850905781694081e-19	0.559533721898418	0.3475221794067569
EIF5B	9.240118	0.51144767	2.4622568266590208e-20	1.988959780430461e-19	0.5986677768526228	0.3910744690384443
PFN2	9.220837	0.55152965	2.947919038466974e-20	2.376298343445373e-19	0.5045795170691091	0.305224482480509
MRPS33	9.219513	0.5562123	2.984530259280543e-20	2.4048067345742345e-19	0.5886761032472939	0.3882068285688682
PTPN2	9.217717	0.5673729	3.034928246704197e-20	2.4443955027875257e-19	0.47127393838467946	0.2752038713146339
PTDSS1	9.216879	1.298302	3.058742435373424e-20	2.4625490369654984e-19	0.2639467110741049	0.09687247961286853
MTFR1	9.213623	0.61107826	3.152983213874973e-20	2.5363064470129624e-19	0.462947543713572	0.2690205215521104
ZNF37A	9.20884	0.60149485	3.296679210410098e-20	2.650793599910934e-19	0.42464612822647796	0.23371269827045435
DDX23	9.208794	0.6602238	3.298117002091242e-20	2.650846099808167e-19	0.4054954204829309	0.21847835827583117
RPF1	9.205112	0.5907456	3.4131423503851605e-20	2.7398766149351203e-19	0.4646128226477935	0.26964781790483017
GNPDA2	9.197648	0.9386869	3.6586958709461435e-20	2.9357728313857007e-19	0.3222314737718568	0.14893807688861008
AATF	9.197432	0.5847708	3.6660910152529466e-20	2.9404851274333643e-19	0.4621149042464613	0.2671386324939511
MED27	9.183277	0.917398	4.1816657098288263e-20	3.3498420373137267e-19	0.3189009159034138	0.14409893359620038
WDR46	9.178512	0.892727	4.370925074082451e-20	3.497102190589414e-19	0.33388842631140714	0.1594228873554978
RIOK1	9.177111	0.8974369	4.428111754786866e-20	3.5413892518407265e-19	0.33305578684429643	0.15933327359082355
DDX1	9.173251	0.53611755	4.589624451930239e-20	3.669040010951185e-19	0.5470441298917569	0.34743256564208264
CPPED1	9.172039	0.79692537	4.6415676873667096e-20	3.709029305494441e-19	0.3555370524562864	0.1777040953490456
FANCF	9.170757	0.727012	4.697058051347764e-20	3.751818825629889e-19	0.3913405495420483	0.21068196074917106
FAM192A	9.168396	0.53440917	4.801098892905361e-20	3.8333370821651157e-19	0.5220649458784347	0.3182184783582758
CDC5L	9.16537	0.56731683	4.937718012494865e-20	3.939160912570252e-19	0.466278101582015	0.2682139976700421
TMEM209	9.164298	1.3072803	4.987056619882737e-20	3.976879089860247e-19	0.2581182348043297	0.09059951608567075
EIPR1	9.132628	0.6384066	6.68559650771629e-20	5.3159988040359165e-19	0.4379683597002498	0.249126265794426
CDK16	9.1313095	0.7145144	6.767579822452172e-20	5.3789727033268e-19	0.38218151540383016	0.1997490814589121
BLVRA	9.129092	0.77570635	6.907608826575728e-20	5.488011389406977e-19	0.3613655287260616	0.18110941840666728
GEMIN2	9.124054	0.8694649	7.236569938519793e-20	5.744640846385996e-19	0.33305578684429643	0.15798906712070973
SPIDR	9.121666	0.962004	7.397797762082038e-20	5.870216350733463e-19	0.3047460449625312	0.13253875795322162
RABEPK	9.105751	1.3222944	8.567179166780387e-20	6.789761937923528e-19	0.253955037468776	0.0881799444394659
XPO7	9.103802	0.6500066	8.722388038603491e-20	6.907101376694868e-19	0.42131557035803496	0.2351465185052424
RHOT2	9.101631	0.69733095	8.898490680197668e-20	7.0436659425138415e-19	0.37885095753538717	0.19894255757684381
NMRAL1	9.101551	0.96638906	8.905118821409044e-20	7.046024781511441e-19	0.3147377185678601	0.14454700241957164
CYB5R3	9.099738	0.50006676	9.055016559753106e-20	7.161694915441092e-19	0.5428809325562032	0.33569316246975534
DHX30	9.09698	0.7144868	9.287824434951998e-20	7.33681149843202e-19	0.38467943380516234	0.20396092839860203
GALNT12	9.09398	1.1467388	9.547832841250812e-20	7.539118703839663e-19	0.2756036636136553	0.1084326552558473
PLEKHB1	9.092627	0.95722324	9.667455076714705e-20	7.630454734436772e-19	0.3122398001665279	0.14150013442064702
GFM1	9.089686	1.2166592	9.932518844300008e-20	7.83326537193999e-19	0.2656119900083264	0.09938166502374765
PLS3	9.087282	0.8022006	1.0154576853641053e-19	8.001856277079695e-19	0.3513738551207327	0.17394031723272696
EP400	9.086852	0.6264343	1.0194785919985086e-19	8.030264896353668e-19	0.4113238967527061	0.22304866027421813
EED	9.073601	0.9671199	1.1514762290679859e-19	9.055216566864446e-19	0.29891756869275604	0.12778922842548615
DHX33	9.072903	1.0409344	1.1588778634969866e-19	9.109713901335287e-19	0.2880932556203164	0.1195447620754548
NIN	9.071826	0.73623204	1.1703885539871005e-19	9.196454243981636e-19	0.3613655287260616	0.18227439734743256
RPE	9.064413	0.6887861	1.2527699619400879e-19	9.839771876742928e-19	0.39050791007493757	0.20691818263285242
PANK2	9.061456	0.6099565	1.287213922446383e-19	1.010619906428026e-18	0.4154870940882598	0.2250201630970517
ZDHHC6	9.060953	0.6767747	1.2931541878597315e-19	1.0148711899359143e-18	0.3971690258118235	0.21229500851330765
TUBGCP4	9.057885	1.0776465	1.330043193241848e-19	1.0433978161768096e-18	0.28975853455453787	0.12259163007437943
EHMT2	9.057493	0.8943775	1.3348244417708431e-19	1.0467234782120205e-18	0.3222314737718568	0.1491173044179586
ISG20L2	9.051779	0.8557071	1.4065850249040707e-19	1.1025480183034587e-18	0.3180682764363031	0.14374047853750335
PDE12	9.048532	0.5124876	1.4490390435996276e-19	1.1349043020309493e-18	0.5062447960033306	0.30701675777399406
RRP1	9.048238	1.1506724	1.4529401280615223e-19	1.1374984042715946e-18	0.27310574521232306	0.10744690384443051
RSU1	9.043863	0.88751924	1.5123048492129904e-19	1.1834949699230023e-18	0.3205661948376353	0.1473250291244735
CEP170	9.039935	0.6511458	1.5676445191382944e-19	1.225809159620932e-18	0.40049958368026645	0.21713415180571735
ATR	9.034965	0.99050087	1.640549621804585e-19	1.2817789399487766e-18	0.28975853455453787	0.12223317501568241
NR2F1	9.034527	0.6589312	1.64713725387011e-19	1.2864055366456653e-18	0.42631140716069943	0.2485885832063805
AAMDC	9.030395	0.96830595	1.7105390191044194e-19	1.3348424490902123e-18	0.3005828476269775	0.13002957254234251
CMBL	9.029242	0.7299465	1.7286604890488122e-19	1.3484389614494653e-18	0.38218151540383016	0.20414015592795054
IFT80	9.02611	0.91350263	1.7788387813541232e-19	1.386460541689812e-18	0.3089092422980849	0.13692983242226006
TNRC6A	9.011338	0.5972121	2.035567051323819e-19	1.5840024991647155e-18	0.4321398834304746	0.24679630791289542
PAXIP1	8.995432	1.2263782	2.353061307909722e-19	1.8273834379158975e-18	0.25645295587010825	0.09185410879111032
MLH1	8.983507	1.213985	2.6226940121936145e-19	2.0335091188882966e-18	0.2639467110741049	0.09821668608298234
EID2	8.97921	1.118806	2.727189773321413e-19	2.113681512115962e-18	0.2756036636136553	0.10968724796128686
MUTYH	8.96495	1.0734955	3.10423419671919e-19	2.404941005833712e-18	0.27893422148209823	0.11174836454879469
AC026401.3	8.964269	1.1666235	3.123471454928188e-19	2.4188744057932246e-18	0.26894254787676936	0.10305582937539207
AKAP1	8.9598255	0.695939	3.251918393024209e-19	2.5143135245344105e-18	0.38051623646960864	0.20279594945783672
OAZ2	8.957587	0.56571233	3.31859714399788e-19	2.5648413461054445e-18	0.4412989175686928	0.25020163097051706
PYGL	8.953932	0.7672717	3.4304045615028883e-19	2.6501933480346715e-18	0.3555370524562864	0.18093019087731876
TEX261	8.934859	1.1573004	4.076985240187602e-19	3.148456334625483e-18	0.2664446294754371	0.10269737431669504
EIF2D	8.93305	0.644847	4.1442145036617275e-19	3.199095080884197e-18	0.3946711074104913	0.21130925710189086
DAXX	8.929599	0.6331516	4.2755569157955994e-19	3.2991652525639714e-18	0.42714404662781014	0.24383905367864503
GXYLT1	8.922459	0.71842307	4.560506290699096e-19	3.51763652150808e-18	0.3463780183180683	0.16963885652836275
GPS1	8.922301	1.1386439	4.566996336989782e-19	3.521236217669487e-18	0.2706078268109908	0.1051169459628999
NTMT1	8.906092	0.55757153	5.286321535576359e-19	4.064491008683193e-18	0.47626977518734387	0.2841652477820593
METTL21A	8.905449	0.91285807	5.31703460701007e-19	4.0848530787506964e-18	0.3105745212323064	0.1424858858320638
MYCBP2	8.898802	0.5457419	5.645268649496996e-19	4.331852153213547e-18	0.5029142381348876	0.3128416524778206
UBXN2A	8.867315	0.75711685	7.493028536677344e-19	5.736042534973691e-18	0.3530391340549542	0.17886907428981091
PLA2G12A	8.8626175	0.5064617	7.81573086847225e-19	5.975970941950635e-18	0.5104079933388843	0.3167846581234878
ZNF131	8.848392	0.7450493	8.878971461454123e-19	6.778199794724305e-18	0.3613655287260616	0.18684469934581951
RNF138	8.84834	0.9634329	8.883034361447821e-19	6.77862211209021e-18	0.29059117402164863	0.12420467783851599
ALG3	8.846536	0.93562967	9.027774857281364e-19	6.8836337778733626e-18	0.3080766028309742	0.14275472712608656
DNAAF5	8.846459	1.0993196	9.03397077439305e-19	6.8856397607193124e-18	0.2739383846794338	0.11031454431400663
INHBB	8.846293	0.51430154	9.047409673390195e-19	6.8931625416906604e-18	0.5412156536219817	0.35289900528721213
FUOM	8.843575	1.306719	9.270433981456263e-19	7.060298182880373e-18	0.253955037468776	0.09292947396720136
FGFR1OP	8.838323	0.9548225	9.716603456160186e-19	7.385536369629193e-18	0.28975853455453787	0.12312931266242495
RRP36	8.833284	0.58300024	1.0164607296890631e-18	7.71998526669861e-18	0.45129059117402165	0.26776592884667083
CDKN2D	8.83065	0.58810925	1.0406884771991168e-18	7.90088728326405e-18	0.5920066611157369	0.43785285419840486
USB1	8.819416	0.79186356	1.1505838958596968e-18	8.724922404646322e-18	0.3347210657785179	0.1642620306479075
DPAGT1	8.810752	1.1485628	1.243094819658574e-18	9.419040151779403e-18	0.2672772689425479	0.10565462855094543
NCBP3	8.807577	0.5041311	1.2787988862692571e-18	9.68577321153115e-18	0.4546211490424646	0.26068644143740477
COPS7B	8.784184	0.59075236	1.5750281170551494e-18	1.1913921178376179e-17	0.3938384679433805	0.20960659557308003
DPM2	8.771175	0.71801496	1.768104647732025e-18	1.3355171359521444e-17	0.3688592839300583	0.19723989604803296
MTIF2	8.764316	0.5810332	1.8791449084554004e-18	1.417726748512016e-17	0.43963363863447125	0.25297965767541897
[truncated: 790 more rows]
